# Supplementary material for: Twinned caesium cerium(IV) penta­fluoride
Source: Acta Crystallogr Sect E Struct Rep Online. 2014 Feb 19;70(Pt 3):i12–3. doi: 10.1107/S1600536814003286 (PMC3998492; doi:10.1107/S1600536814003286)
Supplement: Supplementary file 1 [file e-70-00i12-sup1.cif]

##############################################################################
#                                                                            #
# This CIF contains the data in a paper accepted for publication in          #
# Acta Crystallographica Section E. It conforms to the requirements of       #
# Notes for Authors for Acta Crystallographica Section E, and has been       #
# peer reviewed under the auspices of the IUCr Commission on Journals.       #
#                                                                            #
# Full details of the Crystallographic Information File format               #
# are given in the paper "The Crystallographic Information File (CIF):       #
# a New Standard Archive File for Crystallography" by S. R. Hall, F. H.      #
# Allen and I. D. Brown [Acta Cryst. (1991), A47, 655-685].                  #
#                                                                            #
# The current version of the core CIF dictionary is obtainable from          #
# ftp://ftp.iucr.org/pub/cif_core.dic.                                       #
#                                                                            #
# Software is freely available for graphical display of the structure(s)     #
# in this CIF. For information consult the CIF software page                 #
# http://www.iucr.org/resources/cif/software.                                #
#                                                                            #
# This file may be used for bona fide research purposes within the           #
# scientific community so long as proper attribution is given to the journal # 
# article from which it was obtained.                                        #
#                                                                            #
##############################################################################
data_global
_audit_creation_method     'Jana2006 Version : 01/01/2014'
_journal_date_recd_electronic     2014-01-28
_journal_date_accepted     2014-02-13
_journal_name_full     'Acta Crystallographica, Section E'
_journal_year     2014
_journal_volume     70
_journal_issue      3
_journal_page_first     i12
_journal_page_last     i13
_journal_paper_category     QI
_journal_paper_doi     10.1107/S1600536814003286
_journal_coeditor_code     FJ2660
_publ_contact_author_name     'Andrzej Grzechnik'
_publ_contact_author_address
;
Institute of Crystallography
RWTH Aachen University
Jaegerstr. 17-19
52066 Aachen
Germany
;
_publ_contact_author_email     'grzechnik@xtal.rwth-aachen.de'
_publ_contact_author_fax     '+49 2418092184'
_publ_contact_author_phone     '+49 2418096901'
_publ_section_title
;
Twinned caesium cerium(IV) pentafluoride
;
_publ_section_title_footnote     .
loop_
    _publ_author_name
    _publ_author_footnote
    _publ_author_address
    'Grzechnik, Andrzej' .
;
Institute of Crystallography
RWTH Aachen University
J\"agerstr. 17-19
52066 Aachen
Germany
;
    'Underwood, Christopher C.' .
;
Department of Chemistry
Clemson University
Clemson SC 29634
USA
;
    'Kolis, Joseph W.' .
;
Department of Chemistry
Clemson University
Clemson SC 29634
USA
;
_publ_section_synopsis
;
CsCeF~5~ is pseudomerohedrally twinned at ambient conditions. It undergoes an
irreversible phase transition at about 1 GPa.
;
data_I
_database_code_depnum_ccdc_archive 'CCDC 986654'
_chemical_name_systematic
;
Caesium cerium(IV) pentafluoride
;
_chemical_name_common     'Cesium Cerium (IV) Fluoride'
_chemical_formula_moiety     'F5 Ce1 Cs1'
_chemical_formula_sum     'Ce1 Cs1 F5'
_chemical_formula_structural     ?
_chemical_formula_analytical     ?
_chemical_formula_iupac     'Cs Ce F5'
_chemical_formula_weight     368
_chemical_melting_point     ?
_symmetry_cell_setting     monoclinic
_symmetry_space_group_name_H-M     'P 1 21/c 1'
_symmetry_space_group_name_Hall     '-P 2ybc'
loop_
    _symmetry_equiv_pos_site_id
    _symmetry_equiv_pos_as_xyz
    1 x,y,z
    2 -x,y+1/2,-z+1/2
    3 -x,-y,-z
    4 x,-y+1/2,z+1/2
_cell_length_a     8.3125(5)
_cell_length_b     14.2434(6)
_cell_length_c     8.4507(5)
_cell_angle_alpha     90
_cell_angle_beta     104.566(5)
_cell_angle_gamma     90
_cell_volume     968.39(9)
_cell_formula_units_Z     8
_cell_measurement_reflns_used     10057
_cell_measurement_theta_min     4.96
_cell_measurement_theta_max     32.05
_cell_measurement_temperature     295
_cell_special_details     ?
_exptl_crystal_description     'irregular shape'
_exptl_crystal_colour     colourless
_exptl_crystal_size_max     0.10
_exptl_crystal_size_mid     0.08
_exptl_crystal_size_min     0.05
_exptl_crystal_size_rad     ?
_exptl_crystal_density_diffrn     5.0468
_exptl_crystal_density_meas     ?
_exptl_crystal_density_method     ?
_exptl_crystal_F_000     1264
_exptl_absorpt_coefficient_mu     16.801
_exptl_absorpt_correction_type     numerical
_exptl_absorpt_process_details     '(X-SHAPE; Stoe & Cie, 2002)'
_exptl_absorpt_correction_T_min     0.207
_exptl_absorpt_correction_T_max     0.406
_exptl_special_details     ?
_diffrn_ambient_temperature     295
_diffrn_radiation_type     'Mo K\a'
_diffrn_radiation_wavelength     0.71069
_diffrn_radiation_source     'X-ray tube'
_diffrn_radiation_monochromator     'plane graphite'
_diffrn_measurement_device_type     'STOE IPDS 2'
_diffrn_measurement_device     '2-circle goniometer'
_diffrn_measurement_method     'rotation method'
_diffrn_detector_area_resol_mean     6.67
_diffrn_reflns_number     55729
_diffrn_reflns_av_R_equivalents     0.136
_diffrn_reflns_theta_min     4.9
_diffrn_reflns_theta_max     31.98
_diffrn_reflns_theta_full     31.98
_diffrn_measured_fraction_theta_max     0.99
_diffrn_measured_fraction_theta_full     0.99
_diffrn_reflns_limit_h_min     -12
_diffrn_reflns_limit_h_max     12
_diffrn_reflns_limit_k_min     -21
_diffrn_reflns_limit_k_max     21
_diffrn_reflns_limit_l_min     -12
_diffrn_reflns_limit_l_max     12
_diffrn_reflns_reduction_process     ?
_diffrn_standards_number     ?
_diffrn_standards_interval_count     ?
_diffrn_standards_interval_time     ?
_diffrn_standards_decay_%     ?
loop_
    _diffrn_standard_refln_index_h
    _diffrn_standard_refln_index_k
    _diffrn_standard_refln_index_l
    ? ? ?
loop_
    _refln_index_h
    _refln_index_k
    _refln_index_l
    _refln_observed_status
    _refln_F_squared_meas
    _refln_F_squared_calc
    -1 0 2 < 2128.11 2394.08
    0 0 2 < 2128.11 2394.08
    -2 0 4 o 15486.50 16455.20
    0 0 4 o 15486.50 16455.20
    -3 0 6 o 20126.90 18164.40
    0 0 6 o 20126.90 18164.40
    -4 0 8 < 443.09 619.41
    0 0 8 < 443.09 619.41
    -5 0 10 o 4721.03 4766.06
    0 0 10 o 4721.03 4766.06
    -6 0 12 o 8778.42 9462.50
    0 0 12 o 8778.42 9462.50
    -1 -1 2 o 11671.80 12815.20
    0 1 2 o 11671.80 12815.20
    0 1 3 < 1067.63 1098.11
    -2 -1 4 < 246.95 335.74
    0 1 4 < 246.95 335.74
    0 1 5 < 767.82 755.34
    -3 -1 6 o 40874.60 39335.30
    0 1 6 o 40874.60 39335.30
    0 1 7 < 565.55 105.32
    -4 -1 8 o 20511.00 19616.40
    0 1 8 o 20511.00 19616.40
    0 1 9 o 1234.22 899.50
    -5 -1 10 < 232.25 192.20
    0 1 10 < 232.25 192.20
    0 1 11 < 834.31 866.67
    -6 -1 12 < 436.07 445.55
    0 1 12 < 436.07 445.55
    -1 -2 2 o 207415.00 199610.00
    0 2 2 o 207415.00 199610.00
    0 2 3 < -57.46 1.94
    -2 -2 4 o 21313.30 23269.40
    0 2 4 o 21313.30 23269.40
    0 2 5 o 2718.19 2571.62
    -3 -2 6 < 268.63 383.68
    0 2 6 < 268.63 383.68
    0 2 7 < 419.67 306.78
    -4 -2 8 o 14528.70 14902.30
    0 2 8 o 14528.70 14902.30
    0 2 9 < -151.21 9.75
    -5 -2 10 o 2321.45 2201.90
    0 2 10 o 2321.45 2201.90
    0 2 11 < -39.21 40.48
    -6 -2 12 < 469.83 353.82
    0 2 12 < 469.83 353.82
    0 3 1 < 1792.89 1964.50
    -1 -3 2 o 22679.80 24971.80
    0 3 2 o 22679.80 24971.80
    0 3 3 < 65.18 55.70
    -2 -3 4 o 21420.30 22026.90
    0 3 4 o 21420.30 22026.90
    0 3 5 < 48.84 1.76
    -3 -3 6 o 8501.53 8844.85
    0 3 6 o 8501.53 8844.85
    0 3 7 < 516.66 243.25
    -4 -3 8 o 39237.00 35391.70
    0 3 8 o 39237.00 35391.70
    0 3 9 < 493.73 273.64
    -5 -3 10 < 161.06 18.07
    0 3 10 < 161.06 18.07
    0 3 11 < 642.09 557.14
    -6 -3 12 < 261.74 129.43
    0 3 12 < 261.74 129.43
    0 -4 0 o 393970.00 386176.00
    0 4 0 o 393970.00 386176.00
    0 4 1 < 426.67 457.04
    -1 -4 2 o 11285.80 10757.00
    0 4 2 o 11285.80 10757.00
    0 4 3 < 328.42 223.30
    -2 -4 4 o 5528.52 5902.21
    0 4 4 o 5528.52 5902.21
    0 4 5 o 1266.42 1090.97
    -3 -4 6 o 10734.80 10376.70
    0 4 6 o 10734.80 10376.70
    0 4 7 o 2240.82 2091.47
    -4 -4 8 < 613.96 811.57
    0 4 8 < 613.96 811.57
    0 4 9 < 275.89 492.77
    -5 -4 10 o 3216.85 3174.08
    0 4 10 o 3216.85 3174.08
    0 4 11 < 427.41 7.21
    0 5 1 < 1315.38 1266.45
    -1 -5 2 < 415.18 168.02
    0 5 2 < 415.18 168.02
    0 5 3 o 2322.76 2463.06
    -2 -5 4 o 9365.38 9323.70
    0 5 4 o 9365.38 9323.70
    0 5 5 < 182.56 146.11
    -3 -5 6 o 92652.20 89055.90
    0 5 6 o 92652.20 89055.90
    0 5 7 < -146.16 0.11
    -4 -5 8 o 4974.78 4222.52
    0 5 8 o 4974.78 4222.52
    0 5 9 < 870.97 754.70
    -5 -5 10 o 1815.98 1987.33
    0 5 10 o 1815.98 1987.33
    0 5 11 < 423.49 301.96
    0 -6 0 o 29137.10 31731.80
    0 6 0 o 29137.10 31731.80
    0 6 1 < 453.64 582.51
    -1 -6 2 o 119359.00 122631.00
    0 6 2 o 119359.00 122631.00
    0 6 3 o 1643.27 1980.75
    -2 -6 4 o 10339.90 10537.90
    0 6 4 o 10339.90 10537.90
    0 6 5 < 59.12 286.07
    -3 -6 6 o 1142.70 1346.17
    0 6 6 o 1142.70 1346.17
    0 6 7 < -292.75 16.30
    -4 -6 8 o 7319.23 7621.56
    0 6 8 o 7319.23 7621.56
    0 6 9 < 498.58 498.92
    -5 -6 10 < 316.26 387.80
    0 6 10 < 316.26 387.80
    0 6 11 < 239.97 95.56
    0 7 1 o 3249.86 3408.07
    -1 -7 2 o 59194.60 62335.80
    0 7 2 o 59194.60 62335.80
    0 7 3 < 1186.61 1193.41
    -2 -7 4 o 33012.70 33679.60
    0 7 4 o 33012.70 33679.60
    0 7 5 < 357.37 405.47
    -3 -7 6 o 3374.06 3115.44
    0 7 6 o 3374.06 3115.44
    0 7 7 < 25.75 113.01
    -4 -7 8 o 41751.50 39387.10
    0 7 8 o 41751.50 39387.10
    0 7 9 < -47.94 1.14
    -5 -7 10 < 254.18 266.59
    0 7 10 < 254.18 266.59
    0 7 11 < -126.21 82.27
    0 -8 0 o 155447.00 150221.00
    0 8 0 o 155447.00 150221.00
    0 8 1 < 354.92 248.09
    -1 -8 2 o 14980.20 15066.20
    0 8 2 o 14980.20 15066.20
    0 8 3 < 1078.47 924.32
    -2 -8 4 < -113.34 175.43
    0 8 4 < -113.34 175.43
    0 8 5 < -52.68 18.45
    -3 -8 6 o 5498.63 4967.17
    0 8 6 o 5498.63 4967.17
    0 8 7 o 9144.70 9441.10
    -4 -8 8 o 1263.02 1383.32
    0 8 8 o 1263.02 1383.32
    0 8 9 < 235.49 40.10
    -5 -8 10 < 656.74 703.93
    0 8 10 < 656.74 703.93
    0 8 11 < 67.31 11.26
    0 9 1 o 2148.90 2238.60
    -1 -9 2 o 2379.16 2039.87
    0 9 2 o 2379.16 2039.87
    0 9 3 o 2047.88 2278.90
    -2 -9 4 o 15282.70 15298.90
    0 9 4 o 15282.70 15298.90
    0 9 5 < 857.61 896.55
    -3 -9 6 o 74446.40 71998.80
    0 9 6 o 74446.40 71998.80
    0 9 7 < 28.36 8.18
    -4 -9 8 < 887.70 494.66
    0 9 8 < 887.70 494.66
    0 9 9 < 488.83 265.76
    -5 -9 10 o 1863.65 2266.83
    0 9 10 o 1863.65 2266.83
    0 9 11 < -71.94 106.44
    0 -10 0 o 30318.20 30796.60
    0 10 0 o 30318.20 30796.60
    0 10 1 < 363.95 212.20
    -1 -10 2 o 17597.00 16767.80
    0 10 2 o 17597.00 16767.80
    0 10 3 < 331.27 37.41
    -2 -10 4 < 278.98 468.14
    0 10 4 < 278.98 468.14
    0 10 5 o 2423.56 2552.13
    -3 -10 6 o 2324.97 2104.02
    0 10 6 o 2324.97 2104.02
    0 10 7 < 586.70 578.25
    -4 -10 8 o 1821.04 2380.57
    0 10 8 o 1821.04 2380.57
    0 10 9 o 1610.66 1384.60
    -5 -10 10 < 260.39 67.81
    0 10 10 < 260.39 67.81
    0 11 1 o 2981.74 3420.25
    -1 -11 2 o 20466.10 21413.50
    0 11 2 o 20466.10 21413.50
    0 11 3 < 432.51 546.43
    -2 -11 4 o 26084.20 25320.00
    0 11 4 o 26084.20 25320.00
    0 11 5 < 280.52 260.40
    -3 -11 6 < 243.80 158.34
    0 11 6 < 243.80 158.34
    0 11 7 < 113.70 64.09
    -4 -11 8 o 25718.50 23940.80
    0 11 8 o 25718.50 23940.80
    0 11 9 < 327.66 213.08
    -5 -11 10 < -206.50 177.07
    0 11 10 < -206.50 177.07
    0 -12 0 o 24955.90 25051.50
    0 12 0 o 24955.90 25051.50
    0 12 1 < 754.78 751.61
    -1 -12 2 o 22400.70 22228.60
    0 12 2 o 22400.70 22228.60
    0 12 3 < 268.81 114.27
    -2 -12 4 < 1130.50 1135.54
    0 12 4 < 1130.50 1135.54
    0 12 5 < 320.91 359.26
    -3 -12 6 o 1627.63 1359.80
    0 12 6 o 1627.63 1359.80
    0 12 7 o 3419.78 3834.69
    -4 -12 8 o 2002.39 2443.93
    0 12 8 o 2002.39 2443.93
    0 12 9 < 124.56 1.27
    -5 -12 10 < 847.11 3.13
    0 12 10 < 847.11 3.13
    0 13 1 o 5565.27 5453.00
    -1 -13 2 < 402.62 221.91
    0 13 2 < 402.62 221.91
    0 13 3 < 306.00 124.55
    -2 -13 4 o 5291.40 5027.85
    0 13 4 o 5291.40 5027.85
    0 13 5 < 256.83 149.50
    -3 -13 6 o 35782.30 33273.50
    0 13 6 o 35782.30 33273.50
    0 13 7 < 277.16 57.47
    -4 -13 8 < 876.60 926.46
    0 13 8 < 876.60 926.46
    0 13 9 < 522.07 136.05
    0 -14 0 o 78877.50 74000.00
    0 14 0 o 78877.50 74000.00
    0 14 1 < 727.78 681.03
    -1 -14 2 o 2929.19 2196.95
    0 14 2 o 2929.19 2196.95
    0 14 3 < 1158.01 1149.95
    -2 -14 4 < 107.48 323.70
    0 14 4 < 107.48 323.70
    0 14 5 o 1851.20 1795.37
    -3 -14 6 o 2332.93 2627.32
    0 14 6 o 2332.93 2627.32
    0 14 7 < 474.32 556.27
    -4 -14 8 < 699.53 324.29
    0 14 8 < 699.53 324.29
    0 14 9 < 749.36 648.87
    0 15 1 o 2916.99 2889.50
    -1 -15 2 o 8211.10 8765.44
    0 15 2 o 8211.10 8765.44
    0 15 3 < -45.01 37.39
    -2 -15 4 o 8293.19 8188.93
    0 15 4 o 8293.19 8188.93
    0 15 5 < 844.37 818.99
    -3 -15 6 < 1007.87 738.86
    0 15 6 < 1007.87 738.86
    0 15 7 < 248.96 17.50
    -4 -15 8 o 9954.53 10495.70
    0 15 8 o 9954.53 10495.70
    0 -16 0 < 1362.05 1504.93
    0 16 0 < 1362.05 1504.93
    0 16 1 < 75.56 296.33
    -1 -16 2 o 16767.60 16889.40
    0 16 2 o 16767.60 16889.40
    0 16 3 < 7.02 107.97
    -2 -16 4 o 1771.67 1877.69
    0 16 4 o 1771.67 1877.69
    0 16 5 < 934.39 746.45
    -3 -16 6 < 376.13 211.78
    0 16 6 < 376.13 211.78
    0 16 7 o 2715.42 2961.96
    0 17 1 o 1987.26 2053.23
    -1 -17 2 < 57.09 14.77
    0 17 2 < 57.09 14.77
    0 17 3 < 275.45 33.75
    -2 -17 4 < 97.80 27.11
    0 17 4 < 97.80 27.11
    0 17 5 < 214.27 288.93
    -3 -17 6 o 8561.85 9218.29
    0 17 6 o 8561.85 9218.29
    0 17 7 < -36.02 61.05
    0 -18 0 o 26010.10 24711.80
    0 18 0 o 26010.10 24711.80
    0 18 1 < 178.78 177.71
    -1 -18 2 < 669.13 265.39
    0 18 2 < 669.13 265.39
    0 18 3 < 410.78 618.54
    -2 -18 4 < 941.50 684.21
    0 18 4 < 941.50 684.21
    0 18 5 < 530.21 992.60
    -3 -18 6 < 943.78 1202.84
    0 18 6 < 943.78 1202.84
    0 19 1 < 991.60 1383.96
    -1 -19 2 < 1193.28 1127.43
    0 19 2 < 1193.28 1127.43
    0 19 3 < 57.78 103.91
    -2 -19 4 < 743.61 1226.96
    0 19 4 < 743.61 1226.96
    0 19 5 < 551.68 645.21
    0 -20 0 < 271.15 252.80
    0 20 0 < 271.15 252.80
    0 20 1 < 252.10 224.50
    -1 -20 2 o 8748.21 9809.46
    0 20 2 o 8748.21 9809.46
    0 20 3 < 210.65 444.42
    0 21 1 < 1222.67 1660.54
    5 0 -12 < 316.45 255.22
    1 0 -12 < 316.45 255.22
    4 0 -10 o 14642.00 13580.90
    1 0 -10 o 14642.00 13580.90
    3 0 -8 o 6907.69 6287.28
    1 0 -8 o 6907.69 6287.28
    2 0 -6 o 3270.58 3262.56
    1 0 -6 o 3270.58 3262.56
    1 0 -4 o 418001.00 415155.00
    1 0 -4 o 418001.00 415155.00
    0 0 -2 < 617.41 925.88
    1 0 -2 < 617.41 925.88
    -2 0 2 o 94300.90 101693.00
    1 0 2 o 94300.90 101693.00
    -3 0 4 o 2270.93 2534.38
    1 0 4 o 2270.93 2534.38
    -4 0 6 o 52381.50 50798.50
    1 0 6 o 52381.50 50798.50
    -5 0 8 o 49425.40 44240.70
    1 0 8 o 49425.40 44240.70
    -6 0 10 o 3609.89 3281.53
    1 0 10 o 3609.89 3281.53
    5 -1 -12 o 5832.82 6560.95
    1 1 -12 o 5832.82 6560.95
    1 1 -11 < 217.46 55.63
    4 -1 -10 o 10279.30 10051.90
    1 1 -10 o 10279.30 10051.90
    1 1 -9 o 3011.40 2821.74
    3 -1 -8 < 250.88 54.23
    1 1 -8 < 250.88 54.23
    1 1 -7 o 1885.87 1928.78
    2 -1 -6 o 3155.79 2998.07
    1 1 -6 o 3155.79 2998.07
    1 1 -5 o 5684.38 5889.93
    1 -1 -4 o 40579.50 43868.00
    1 1 -4 o 40579.50 43868.00
    1 1 -3 o 2315.86 2833.06
    0 -1 -2 o 27616.90 28863.50
    1 1 -2 o 27616.90 28863.50
    -2 -1 2 o 100749.00 109658.00
    1 1 2 o 100749.00 109658.00
    1 1 3 < 218.98 357.74
    -3 -1 4 o 32985.50 35119.90
    1 1 4 o 32985.50 35119.90
    1 1 5 < 274.51 283.30
    -4 -1 6 < 343.09 657.41
    1 1 6 < 343.09 657.41
    1 1 7 o 1308.87 1154.05
    -5 -1 8 o 2130.06 1805.76
    1 1 8 o 2130.06 1805.76
    1 1 9 < 101.89 141.03
    -6 -1 10 o 5780.05 5470.34
    1 1 10 o 5780.05 5470.34
    1 1 11 < 83.59 121.25
    5 -2 -12 < 375.54 374.32
    1 2 -12 < 375.54 374.32
    1 2 -11 < 161.38 2.52
    4 -2 -10 o 1411.73 1003.97
    1 2 -10 o 1411.73 1003.97
    1 2 -9 < 657.99 367.68
    3 -2 -8 o 14920.70 15068.00
    1 2 -8 o 14920.70 15068.00
    1 2 -7 < -4.58 1.11
    2 -2 -6 o 85591.80 80009.10
    1 2 -6 o 85591.80 80009.10
    1 2 -5 < -26.98 5.02
    1 -2 -4 o 10366.20 10141.10
    1 2 -4 o 10366.20 10141.10
    1 2 -3 < -170.16 117.19
    0 -2 -2 o 113151.00 112027.00
    1 2 -2 o 113151.00 112027.00
    1 2 1 < -6.33 96.96
    -2 -2 2 o 1836.35 1972.97
    1 2 2 o 1836.35 1972.97
    1 2 3 o 9472.16 9572.03
    -3 -2 4 o 159844.00 166089.00
    1 2 4 o 159844.00 166089.00
    1 2 5 < 35.38 50.97
    -4 -2 6 o 21852.90 20914.70
    1 2 6 o 21852.90 20914.70
    1 2 7 < 283.22 51.01
    -5 -2 8 < 322.97 11.11
    1 2 8 < 322.97 11.11
    1 2 9 < 251.30 17.89
    -6 -2 10 o 21343.70 19145.70
    1 2 10 o 21343.70 19145.70
    1 2 11 < 373.42 298.06
    5 -3 -12 o 9965.01 10770.90
    1 3 -12 o 9965.01 10770.90
    1 3 -11 < 56.72 148.54
    4 -3 -10 o 5323.74 4543.65
    1 3 -10 o 5323.74 4543.65
    1 3 -9 < 197.56 133.74
    3 -3 -8 o 2633.63 2257.81
    1 3 -8 o 2633.63 2257.81
    1 3 -7 o 5796.89 5417.06
    2 -3 -6 o 5561.15 5176.57
    1 3 -6 o 5561.15 5176.57
    1 3 -5 o 7324.90 6938.26
    1 -3 -4 o 6989.55 7357.87
    1 3 -4 o 6989.55 7357.87
    1 3 -3 o 4050.64 4210.63
    0 -3 -2 o 54466.20 59152.10
    1 3 -2 o 54466.20 59152.10
    1 3 -1 < 83.06 31.53
    -1 -3 0 o 59757.90 58965.00
    1 3 0 o 59757.90 58965.00
    1 3 1 < 119.34 5.15
    -2 -3 2 o 4946.02 6390.10
    1 3 2 o 4946.02 6390.10
    1 3 3 o 1749.16 2209.74
    -3 -3 4 o 36033.50 38224.30
    1 3 4 o 36033.50 38224.30
    1 3 5 < 68.16 344.11
    -4 -3 6 < 363.20 343.56
    1 3 6 < 363.20 343.56
    1 3 7 < 219.33 321.08
    -5 -3 8 < 988.39 561.85
    1 3 8 < 988.39 561.85
    1 3 9 < 813.46 348.07
    -6 -3 10 o 12248.10 11877.70
    1 3 10 o 12248.10 11877.70
    1 3 11 < -217.56 7.63
    5 -4 -12 < 311.50 147.49
    1 4 -12 < 311.50 147.49
    1 4 -11 < 1043.34 1013.25
    4 -4 -10 o 8381.87 8842.67
    1 4 -10 o 8381.87 8842.67
    1 4 -9 < 592.29 627.11
    3 -4 -8 o 3332.08 3504.83
    1 4 -8 o 3332.08 3504.83
    1 4 -7 < 3.51 3.21
    2 -4 -6 < 212.95 130.01
    1 4 -6 < 212.95 130.01
    1 4 -5 < -171.70 90.65
    1 -4 -4 o 204540.00 203898.00
    1 4 -4 o 204540.00 203898.00
    1 4 -3 o 2711.67 2929.37
    0 -4 -2 o 3412.31 3403.62
    1 4 -2 o 3412.31 3403.62
    1 4 -1 < 434.51 110.31
    -1 -4 0 < 1.38 91.95
    1 4 0 < 1.38 91.95
    1 4 1 < 229.41 271.98
    -2 -4 2 o 52570.10 55894.60
    1 4 2 o 52570.10 55894.60
    1 4 3 o 6976.21 7353.73
    -3 -4 4 < 797.42 435.18
    1 4 4 < 797.42 435.18
    1 4 5 < 16.02 251.69
    -4 -4 6 o 17652.40 17066.60
    1 4 6 o 17652.40 17066.60
    1 4 7 < -96.15 22.25
    -5 -4 8 o 35635.80 32504.00
    1 4 8 o 35635.80 32504.00
    1 4 9 < 259.76 146.53
    -6 -4 10 o 3859.10 3672.39
    1 4 10 o 3859.10 3672.39
    1 4 11 < -157.23 1.07
    5 -5 -12 o 2628.18 2769.77
    1 5 -12 o 2628.18 2769.77
    1 5 -11 < 383.41 5.08
    4 -5 -10 o 16141.10 15958.70
    1 5 -10 o 16141.10 15958.70
    1 5 -9 < 918.62 963.42
    3 -5 -8 < 183.57 422.33
    1 5 -8 < 183.57 422.33
    1 5 -7 o 2900.04 3105.83
    2 -5 -6 < 210.54 230.90
    1 5 -6 < 210.54 230.90
    1 5 -5 < -38.10 0.57
    1 -5 -4 o 44735.00 47353.70
    1 5 -4 o 44735.00 47353.70
    1 5 -3 < 1201.24 1470.78
    0 -5 -2 < 127.39 47.29
    1 5 -2 < 127.39 47.29
    1 5 -1 < 990.24 1002.52
    -1 -5 0 o 49535.60 51011.40
    1 5 0 o 49535.60 51011.40
    1 5 1 < 134.90 369.09
    -2 -5 2 o 163994.00 162438.00
    1 5 2 o 163994.00 162438.00
    1 5 3 o 1723.84 1900.32
    -3 -5 4 o 2549.79 2326.46
    1 5 4 o 2549.79 2326.46
    1 5 5 < 871.86 651.75
    -4 -5 6 o 1980.18 1659.21
    1 5 6 o 1980.18 1659.21
    1 5 7 < -187.51 168.22
    -5 -5 8 o 4167.86 4157.44
    1 5 8 o 4167.86 4157.44
    1 5 9 < 376.45 251.76
    -6 -5 10 o 2188.41 1855.33
    1 5 10 o 2188.41 1855.33
    1 5 11 < 413.69 121.89
    1 6 -11 < 280.93 56.18
    4 -6 -10 o 1721.87 1695.01
    1 6 -10 o 1721.87 1695.01
    1 6 -9 < 141.75 393.03
    3 -6 -8 o 8069.48 7204.67
    1 6 -8 o 8069.48 7204.67
    1 6 -7 < 695.38 659.53
    2 -6 -6 o 63206.80 61761.80
    1 6 -6 o 63206.80 61761.80
    1 6 -5 < 200.91 104.17
    1 -6 -4 o 26658.70 28174.10
    1 6 -4 o 26658.70 28174.10
    1 6 -3 o 2434.06 2912.07
    0 -6 -2 o 63987.40 64664.00
    1 6 -2 o 63987.40 64664.00
    1 6 -1 o 2260.98 2312.74
    -1 -6 0 < 193.69 198.16
    1 6 0 < 193.69 198.16
    1 6 1 < 697.56 514.20
    -2 -6 2 o 2221.59 2253.86
    1 6 2 o 2221.59 2253.86
    1 6 3 o 3666.61 3941.61
    -3 -6 4 o 86308.80 86200.30
    1 6 4 o 86308.80 86200.30
    1 6 5 < 224.64 84.85
    -4 -6 6 o 4959.44 4846.76
    1 6 6 o 4959.44 4846.76
    1 6 7 < 272.00 43.35
    -5 -6 8 o 1630.65 982.17
    1 6 8 o 1630.65 982.17
    1 6 9 < 489.40 119.97
    -6 -6 10 o 13910.00 13675.30
    1 6 10 o 13910.00 13675.30
    1 6 11 < 697.97 715.43
    1 7 -11 < 639.40 120.56
    4 -7 -10 < 1270.00 1095.13
    1 7 -10 < 1270.00 1095.13
    1 7 -9 < -114.82 5.44
    3 -7 -8 o 3033.75 3077.32
    1 7 -8 o 3033.75 3077.32
    1 7 -7 < 600.61 689.59
    2 -7 -6 o 6550.62 6781.55
    1 7 -6 o 6550.62 6781.55
    1 7 -5 o 5773.86 6146.30
    1 -7 -4 o 2341.98 2523.31
    1 7 -4 o 2341.98 2523.31
    1 7 -3 < 543.97 593.82
    0 -7 -2 o 134937.00 132472.00
    1 7 -2 o 134937.00 132472.00
    1 7 -1 < -119.29 63.38
    -1 -7 0 o 50658.90 50592.00
    1 7 0 o 50658.90 50592.00
    1 7 1 < 630.40 577.02
    -2 -7 2 o 3694.01 3872.97
    1 7 2 o 3694.01 3872.97
    1 7 3 o 1771.08 2097.07
    -3 -7 4 o 58971.40 60390.80
    1 7 4 o 58971.40 60390.80
    1 7 5 < 119.72 233.00
    -4 -7 6 < 595.95 440.35
    1 7 6 < 595.95 440.35
    1 7 7 < -98.01 5.40
    -5 -7 8 < 552.72 565.05
    1 7 8 < 552.72 565.05
    1 7 9 < 960.99 676.66
    -6 -7 10 o 11822.20 11451.80
    1 7 10 o 11822.20 11451.80
    1 7 11 < -115.57 67.06
    1 8 -11 o 2767.50 3143.00
    4 -8 -10 o 4485.90 4802.89
    1 8 -10 o 4485.90 4802.89
    1 8 -9 < 509.80 353.49
    3 -8 -8 < 272.69 0.86
    1 8 -8 < 272.69 0.86
    1 8 -7 < -90.13 30.64
    2 -8 -6 o 9104.10 8709.19
    1 8 -6 o 9104.10 8709.19
    1 8 -5 < 498.77 696.36
    1 -8 -4 o 79178.40 81232.30
    1 8 -4 o 79178.40 81232.30
    1 8 -3 o 1404.35 1309.79
    0 -8 -2 o 6955.88 7399.46
    1 8 -2 o 6955.88 7399.46
    1 8 -1 o 2618.50 2629.55
    -1 -8 0 < 101.31 1.57
    1 8 0 < 101.31 1.57
    1 8 1 < 914.40 822.19
    -2 -8 2 o 22096.00 22686.10
    1 8 2 o 22096.00 22686.10
    1 8 3 o 3255.18 3466.95
    -3 -8 4 o 10427.90 11158.70
    1 8 4 o 10427.90 11158.70
    1 8 5 < -405.81 0.06
    -4 -8 6 o 5294.39 4809.09
    1 8 6 o 5294.39 4809.09
    1 8 7 < 163.03 210.86
    -5 -8 8 o 12382.30 11567.70
    1 8 8 o 12382.30 11567.70
    1 8 9 < 708.85 381.80
    -6 -8 10 o 4864.03 4888.55
    1 8 10 o 4864.03 4888.55
    1 9 -11 < 201.50 61.00
    4 -9 -10 o 13130.80 13827.40
    1 9 -10 o 13130.80 13827.40
    1 9 -9 < 482.77 487.14
    3 -9 -8 < 974.13 872.56
    1 9 -8 < 974.13 872.56
    1 9 -7 < -88.75 14.37
    2 -9 -6 < 293.99 189.03
    1 9 -6 < 293.99 189.03
    1 9 -5 < 608.76 697.69
    1 -9 -4 o 30295.20 30437.20
    1 9 -4 o 30295.20 30437.20
    1 9 -3 o 3948.30 4380.22
    0 -9 -2 o 4353.26 4299.22
    1 9 -2 o 4353.26 4299.22
    1 9 -1 < 155.37 255.24
    -1 -9 0 o 38402.40 38040.60
    1 9 0 o 38402.40 38040.60
    1 9 1 < 172.13 176.22
    -2 -9 2 o 137486.00 137286.00
    1 9 2 o 137486.00 137286.00
    1 9 3 < 1028.37 1265.86
    -3 -9 4 < 71.57 179.84
    1 9 4 < 71.57 179.84
    1 9 5 < 885.61 1030.30
    -4 -9 6 o 1995.87 2037.88
    1 9 6 o 1995.87 2037.88
    1 9 7 < 1374.34 913.85
    -5 -9 8 o 4337.92 4630.89
    1 9 8 o 4337.92 4630.89
    1 9 9 < 604.38 873.58
    -6 -9 10 < 816.94 428.12
    1 9 10 < 816.94 428.12
    4 -10 -10 o 1731.44 2378.56
    1 10 -10 o 1731.44 2378.56
    1 10 -9 < 1146.38 1090.97
    3 -10 -8 < 886.09 738.53
    1 10 -8 < 886.09 738.53
    1 10 -7 < 588.34 422.39
    2 -10 -6 o 11308.60 10823.90
    1 10 -6 o 11308.60 10823.90
    1 10 -5 < 526.75 15.04
    1 -10 -4 o 19831.50 19581.20
    1 10 -4 o 19831.50 19581.20
    1 10 -3 o 8635.46 9353.11
    0 -10 -2 o 9022.94 8771.60
    1 10 -2 o 9022.94 8771.60
    1 10 -1 < 959.64 1076.30
    -1 -10 0 < 645.79 104.82
    1 10 0 < 645.79 104.82
    1 10 1 < 527.13 106.97
    -2 -10 2 o 5118.16 5267.51
    1 10 2 o 5118.16 5267.51
    1 10 3 o 1474.92 1321.20
    -3 -10 4 o 13637.00 13723.80
    1 10 4 o 13637.00 13723.80
    1 10 5 < -42.83 179.56
    -4 -10 6 < 251.14 117.64
    1 10 6 < 251.14 117.64
    1 10 7 < -102.32 84.79
    -5 -10 8 o 5642.24 4988.96
    1 10 8 o 5642.24 4988.96
    1 10 9 < -39.75 10.18
    -6 -10 10 o 4051.45 4651.90
    1 10 10 o 4051.45 4651.90
    4 -11 -10 < 884.73 894.53
    1 11 -10 < 884.73 894.53
    1 11 -9 < 482.12 159.13
    3 -11 -8 o 3004.76 3006.36
    1 11 -8 o 3004.76 3006.36
    1 11 -7 < 182.93 53.65
    2 -11 -6 o 5711.39 5021.85
    1 11 -6 o 5711.39 5021.85
    1 11 -5 o 1526.61 1660.98
    1 -11 -4 < 395.75 5.71
    1 11 -4 < 395.75 5.71
    1 11 -3 o 2386.46 2489.80
    0 -11 -2 o 49651.30 48474.40
    1 11 -2 o 49651.30 48474.40
    1 11 -1 < 67.37 502.32
    -1 -11 0 o 62431.80 61765.70
    1 11 0 o 62431.80 61765.70
    1 11 1 < -10.64 124.38
    -2 -11 2 < 150.04 22.38
    1 11 2 < 150.04 22.38
    1 11 3 < 1083.73 1280.99
    -3 -11 4 o 28939.10 27801.80
    1 11 4 o 28939.10 27801.80
    1 11 5 < 1070.64 1124.89
    -4 -11 6 < 615.69 514.17
    1 11 6 < 615.69 514.17
    1 11 7 < 410.18 115.47
    -5 -11 8 < 323.85 103.95
    1 11 8 < 323.85 103.95
    1 11 9 < 503.10 594.38
    -6 -11 10 o 7744.66 8319.96
    1 11 10 o 7744.66 8319.96
    4 -12 -10 < 1063.38 1566.04
    1 12 -10 < 1063.38 1566.04
    1 12 -9 < 766.27 384.12
    3 -12 -8 o 1637.73 1258.27
    1 12 -8 o 1637.73 1258.27
    1 12 -7 < 532.39 69.78
    2 -12 -6 o 12119.00 11242.60
    1 12 -6 o 12119.00 11242.60
    1 12 -5 < 332.18 111.47
    1 -12 -4 o 11509.40 11999.60
    1 12 -4 o 11509.40 11999.60
    1 12 -3 < 368.43 363.61
    0 -12 -2 o 12185.90 12528.30
    1 12 -2 o 12185.90 12528.30
    1 12 -1 < 443.41 466.64
    -1 -12 0 < 103.49 102.31
    1 12 0 < 103.49 102.31
    1 12 1 o 3055.84 2731.64
    -2 -12 2 o 2142.23 2306.03
    1 12 2 o 2142.23 2306.03
    1 12 3 o 1621.19 1635.04
    -3 -12 4 o 18903.30 17787.20
    1 12 4 o 18903.30 17787.20
    1 12 5 < 276.15 34.80
    -4 -12 6 < 172.34 40.28
    1 12 6 < 172.34 40.28
    1 12 7 < 380.87 387.49
    -5 -12 8 o 3446.76 2736.81
    1 12 8 o 3446.76 2736.81
    1 12 9 < 442.85 250.67
    1 13 -9 < 72.42 77.07
    3 -13 -8 < 429.29 322.74
    1 13 -8 < 429.29 322.74
    1 13 -7 < 305.09 68.06
    2 -13 -6 < 59.22 38.33
    1 13 -6 < 59.22 38.33
    1 13 -5 o 3856.90 4302.57
    1 -13 -4 o 16151.70 16094.80
    1 13 -4 o 16151.70 16094.80
    1 13 -3 < 950.38 1135.99
    0 -13 -2 < -31.18 151.92
    1 13 -2 < -31.18 151.92
    1 13 -1 < 875.93 699.83
    -1 -13 0 o 7942.63 7456.11
    1 13 0 o 7942.63 7456.11
    1 13 1 < -67.41 46.82
    -2 -13 2 o 66163.40 63361.70
    1 13 2 o 66163.40 63361.70
    1 13 3 < 953.35 1114.75
    -3 -13 4 < 877.35 950.88
    1 13 4 < 877.35 950.88
    1 13 5 < 897.05 1318.71
    -4 -13 6 < 1317.43 1393.93
    1 13 6 < 1317.43 1393.93
    1 13 7 < 38.26 3.15
    -5 -13 8 o 1950.57 2239.98
    1 13 8 o 1950.57 2239.98
    1 13 9 < 793.91 749.24
    1 14 -9 < 507.41 528.75
    3 -14 -8 < 333.82 153.51
    1 14 -8 < 333.82 153.51
    1 14 -7 < 838.59 497.26
    2 -14 -6 < 1181.36 990.31
    1 14 -6 < 1181.36 990.31
    1 14 -5 < 450.98 27.48
    1 -14 -4 o 34366.30 34444.70
    1 14 -4 o 34366.30 34444.70
    1 14 -3 o 3075.77 3264.79
    0 -14 -2 o 1921.98 1691.05
    1 14 -2 o 1921.98 1691.05
    1 14 -1 < -107.32 8.14
    -1 -14 0 < 44.96 27.62
    1 14 0 < 44.96 27.62
    1 14 1 o 1692.23 1721.44
    -2 -14 2 o 8845.25 9235.85
    1 14 2 o 8845.25 9235.85
    1 14 3 o 3082.74 3148.08
    -3 -14 4 o 1929.82 2173.59
    1 14 4 o 1929.82 2173.59
    1 14 5 < 382.04 253.54
    -4 -14 6 o 6163.29 5636.34
    1 14 6 o 6163.29 5636.34
    1 14 7 < 463.65 147.27
    -5 -14 8 o 7838.88 7227.01
    1 14 8 o 7838.88 7227.01
    3 -15 -8 < 980.33 1002.05
    1 15 -8 < 980.33 1002.05
    1 15 -7 < 288.55 151.95
    2 -15 -6 o 1813.17 1836.55
    1 15 -6 o 1813.17 1836.55
    1 15 -5 < 503.38 678.13
    1 -15 -4 < 763.31 735.24
    1 15 -4 < 763.31 735.24
    1 15 -3 o 1583.15 2094.94
    0 -15 -2 o 23414.10 21755.00
    1 15 -2 o 23414.10 21755.00
    1 15 -1 < 398.27 356.97
    -1 -15 0 o 18585.10 17266.70
    1 15 0 o 18585.10 17266.70
    1 15 1 < 357.40 91.71
    -2 -15 2 < 1040.86 822.10
    1 15 2 < 1040.86 822.10
    1 15 3 o 1426.95 1507.03
    -3 -15 4 o 12661.70 12143.10
    1 15 4 o 12661.70 12143.10
    1 15 5 < 968.90 1032.97
    -4 -15 6 < -27.24 177.12
    1 15 6 < -27.24 177.12
    1 15 7 < 742.47 269.83
    -5 -15 8 < 184.38 111.11
    1 15 8 < 184.38 111.11
    3 -16 -8 < 997.34 1492.71
    1 16 -8 < 997.34 1492.71
    1 16 -7 < -3.41 37.30
    2 -16 -6 o 11361.70 10937.00
    1 16 -6 o 11361.70 10937.00
    1 16 -5 < 82.15 113.03
    1 -16 -4 o 1625.04 1603.29
    1 16 -4 o 1625.04 1603.29
    1 16 -3 < 155.11 430.05
    0 -16 -2 o 9654.33 9582.15
    1 16 -2 o 9654.33 9582.15
    1 16 -1 < 1224.48 952.47
    -1 -16 0 < 163.45 1.16
    1 16 0 < 163.45 1.16
    1 16 1 o 2611.34 2331.35
    -2 -16 2 < 82.37 136.99
    1 16 2 < 82.37 136.99
    1 16 3 o 2664.95 3108.03
    -3 -16 4 o 13298.20 12904.10
    1 16 4 o 13298.20 12904.10
    1 16 5 < 527.39 53.18
    -4 -16 6 < 1291.82 895.31
    1 16 6 < 1291.82 895.31
    1 16 7 < -126.21 136.37
    1 17 -7 < 401.78 258.11
    2 -17 -6 < 374.17 85.66
    1 17 -6 < 374.17 85.66
    1 17 -5 o 2802.68 3531.45
    1 -17 -4 o 3276.76 3552.55
    1 17 -4 o 3276.76 3552.55
    1 17 -3 < 157.44 232.60
    0 -17 -2 < 497.43 109.54
    1 17 -2 < 497.43 109.54
    1 17 -1 < 111.26 76.46
    -1 -17 0 < 411.15 440.83
    1 17 0 < 411.15 440.83
    1 17 1 < -103.97 0.82
    -2 -17 2 o 12870.20 12532.10
    1 17 2 o 12870.20 12532.10
    1 17 3 < 892.80 985.22
    -3 -17 4 < 583.26 559.89
    1 17 4 < 583.26 559.89
    1 17 5 < 302.12 347.55
    -4 -17 6 < 450.02 271.33
    1 17 6 < 450.02 271.33
    2 -18 -6 < 298.76 17.08
    1 18 -6 < 298.76 17.08
    1 18 -5 < 314.45 30.51
    1 -18 -4 o 16858.10 16742.00
    1 18 -4 o 16858.10 16742.00
    1 18 -3 < 982.88 910.96
    0 -18 -2 < 128.98 41.74
    1 18 -2 < 128.98 41.74
    1 18 -1 < 128.34 224.95
    -1 -18 0 < 360.59 172.04
    1 18 0 < 360.59 172.04
    1 18 1 < 806.77 1142.61
    -2 -18 2 o 4675.32 5262.46
    1 18 2 o 4675.32 5262.46
    1 18 3 < 1383.20 1716.76
    -3 -18 4 < -0.05 62.70
    1 18 4 < -0.05 62.70
    1 18 5 < -67.15 4.80
    -4 -18 6 o 2332.44 2951.07
    1 18 6 o 2332.44 2951.07
    1 19 -5 < 809.33 721.34
    1 -19 -4 < 656.88 717.11
    1 19 -4 < 656.88 717.11
    1 19 -3 < 1168.10 1352.62
    0 -19 -2 o 2874.88 2819.01
    1 19 -2 o 2874.88 2819.01
    1 19 -1 < -52.20 104.19
    -1 -19 0 < 1129.59 1135.00
    1 19 0 < 1129.59 1135.00
    1 19 1 < 152.34 186.80
    -2 -19 2 o 2221.53 2565.11
    1 19 2 o 2221.53 2565.11
    1 19 3 < 841.75 881.44
    -3 -19 4 o 2712.06 2449.15
    1 19 4 o 2712.06 2449.15
    1 19 5 < 575.00 816.97
    1 -20 -4 < 464.89 394.28
    1 20 -4 < 464.89 394.28
    1 20 -3 < 637.42 847.64
    0 -20 -2 o 4135.56 4991.65
    1 20 -2 o 4135.56 4991.65
    1 20 -1 < 635.10 388.26
    -1 -20 0 < 169.04 33.39
    1 20 0 < 169.04 33.39
    1 20 1 < 733.69 963.70
    -2 -20 2 < 564.96 21.86
    1 20 2 < 564.96 21.86
    1 20 3 < 946.94 1381.45
    1 21 -1 < 617.63 23.76
    -1 -21 0 < 258.11 196.56
    1 21 0 < 258.11 196.56
    4 0 -12 < 584.44 559.53
    2 0 -12 < 584.44 559.53
    3 0 -10 < 32.67 80.99
    2 0 -10 < 32.67 80.99
    2 0 -8 o 36774.30 36317.50
    2 0 -8 o 36774.30 36317.50
    1 0 -6 < 1124.08 584.60
    2 0 -6 < 1124.08 584.60
    0 0 -4 o 10700.00 11056.60
    2 0 -4 o 10700.00 11056.60
    -1 0 -2 o 232244.00 223951.00
    2 0 -2 o 232244.00 223951.00
    -2 0 0 < 987.32 1006.29
    2 0 0 < 987.32 1006.29
    -3 0 2 o 148413.00 140719.00
    2 0 2 o 148413.00 140719.00
    -4 0 4 o 68072.90 71669.00
    2 0 4 o 68072.90 71669.00
    -5 0 6 o 6365.31 6433.51
    2 0 6 o 6365.31 6433.51
    -6 0 8 o 3833.80 4044.60
    2 0 8 o 3833.80 4044.60
    -7 0 10 o 4229.67 4750.08
    2 0 10 o 4229.67 4750.08
    4 -1 -12 < 144.72 14.06
    2 1 -12 < 144.72 14.06
    2 1 -11 < 1129.72 1594.33
    3 -1 -10 o 1393.49 1455.32
    2 1 -10 o 1393.49 1455.32
    2 1 -9 o 1906.92 2051.25
    2 -1 -8 o 39001.60 34873.20
    2 1 -8 o 39001.60 34873.20
    2 1 -7 o 1068.63 955.93
    1 -1 -6 o 20177.10 20492.50
    2 1 -6 o 20177.10 20492.50
    2 1 -5 < 294.51 55.08
    0 -1 -4 < 315.60 179.74
    2 1 -4 < 315.60 179.74
    2 1 -3 o 13970.60 14299.00
    -1 -1 -2 o 67844.90 67590.50
    2 1 -2 o 67844.90 67590.50
    2 1 -1 o 10163.30 10715.80
    -2 -1 0 o 6842.87 7481.63
    2 1 0 o 6842.87 7481.63
    2 1 1 o 5905.60 5656.40
    -3 -1 2 o 1980.99 2010.17
    2 1 2 o 1980.99 2010.17
    2 1 3 < -161.38 46.18
    -4 -1 4 o 18832.50 19343.20
    2 1 4 o 18832.50 19343.20
    2 1 5 < 183.31 235.29
    -5 -1 6 o 39836.00 38500.60
    2 1 6 o 39836.00 38500.60
    2 1 7 < 449.02 13.90
    -6 -1 8 o 14385.30 12608.30
    2 1 8 o 14385.30 12608.30
    2 1 9 < 64.38 111.16
    -7 -1 10 < 1094.91 900.73
    2 1 10 < 1094.91 900.73
    2 1 11 < 25.75 102.65
    4 -2 -12 o 2014.30 2632.34
    2 2 -12 o 2014.30 2632.34
    2 2 -11 < -311.42 0.64
    3 -2 -10 o 16047.30 15486.90
    2 2 -10 o 16047.30 15486.90
    2 2 -9 < 26.71 0.41
    2 -2 -8 o 4214.28 3875.65
    2 2 -8 o 4214.28 3875.65
    2 2 -7 o 2756.04 2728.94
    1 -2 -6 o 10925.50 11413.80
    2 2 -6 o 10925.50 11413.80
    2 2 -5 < 215.07 45.92
    0 -2 -4 o 15509.20 16398.40
    2 2 -4 o 15509.20 16398.40
    2 2 -3 o 11354.50 11018.20
    -1 -2 -2 o 2318.16 2183.87
    2 2 -2 o 2318.16 2183.87
    2 2 -1 < 422.93 378.33
    -2 -2 0 o 426867.00 371276.00
    2 2 0 o 426867.00 371276.00
    2 2 1 < 605.28 0.05
    -3 -2 2 o 70708.40 69200.30
    2 2 2 o 70708.40 69200.30
    2 2 3 < 430.80 314.38
    -4 -2 4 < 212.96 191.91
    2 2 4 < 212.96 191.91
    2 2 5 < 449.42 323.48
    -5 -2 6 o 20968.80 21143.40
    2 2 6 o 20968.80 21143.40
    2 2 7 o 2174.44 1441.34
    -6 -2 8 < 874.76 934.56
    2 2 8 < 874.76 934.56
    2 2 9 < 68.53 21.47
    -7 -2 10 < 850.89 777.27
    2 2 10 < 850.89 777.27
    2 2 11 < -175.96 26.49
    4 -3 -12 < 83.91 20.04
    2 3 -12 < 83.91 20.04
    2 3 -11 o 1552.07 1758.66
    3 -3 -10 o 3814.26 4166.02
    2 3 -10 o 3814.26 4166.02
    2 3 -9 o 3072.14 2878.87
    2 -3 -8 o 15245.90 13892.90
    2 3 -8 o 15245.90 13892.90
    2 3 -7 < 379.49 338.56
    1 -3 -6 o 39841.80 38524.60
    2 3 -6 o 39841.80 38524.60
    2 3 -5 < 431.81 831.92
    0 -3 -4 o 22037.10 21853.60
    2 3 -4 o 22037.10 21853.60
    2 3 -3 < 108.54 10.92
    -1 -3 -2 o 5039.90 5427.44
    2 3 -2 o 5039.90 5427.44
    2 3 -1 < 925.52 730.03
    -2 -3 0 o 6005.85 6735.31
    2 3 0 o 6005.85 6735.31
    2 3 1 o 1501.68 1569.99
    -3 -3 2 o 5772.35 6047.03
    2 3 2 o 5772.35 6047.03
    2 3 3 o 7286.19 6909.21
    -4 -3 4 o 2898.69 2866.23
    2 3 4 o 2898.69 2866.23
    2 3 5 < 117.16 0.54
    -5 -3 6 o 72416.20 72000.00
    2 3 6 o 72416.20 72000.00
    2 3 7 < 121.85 153.51
    -6 -3 8 o 2329.82 2037.04
    2 3 8 o 2329.82 2037.04
    2 3 9 < 224.64 53.80
    -7 -3 10 < 426.58 69.76
    2 3 10 < 426.58 69.76
    2 3 11 < 490.84 186.91
    4 -4 -12 < 220.76 185.76
    2 4 -12 < 220.76 185.76
    2 4 -11 < -5.32 68.52
    3 -4 -10 < 684.35 434.67
    2 4 -10 < 684.35 434.67
    2 4 -9 o 1941.37 2007.51
    2 -4 -8 o 27498.30 27927.70
    2 4 -8 o 27498.30 27927.70
    2 4 -7 < 813.80 790.62
    1 -4 -6 < 432.15 429.46
    2 4 -6 < 432.15 429.46
    2 4 -5 < 922.56 740.77
    0 -4 -4 o 3767.15 3533.99
    2 4 -4 o 3767.15 3533.99
    2 4 -3 < 539.97 713.71
    -1 -4 -2 o 124335.00 131537.00
    2 4 -2 o 124335.00 131537.00
    2 4 -1 < 723.55 624.52
    -2 -4 0 < 727.21 281.13
    2 4 0 < 727.21 281.13
    2 4 1 < 763.49 757.93
    -3 -4 2 o 25728.50 26119.20
    2 4 2 o 25728.50 26119.20
    2 4 3 < 398.29 288.33
    -4 -4 4 o 52828.20 53069.90
    2 4 4 o 52828.20 53069.90
    2 4 5 < 282.80 181.94
    -5 -4 6 o 2647.44 2905.25
    2 4 6 o 2647.44 2905.25
    2 4 7 < 397.33 512.41
    -6 -4 8 o 3114.27 3341.47
    2 4 8 o 3114.27 3341.47
    2 4 9 < 75.66 11.21
    -7 -4 10 o 2914.37 3026.72
    2 4 10 o 2914.37 3026.72
    2 4 11 < -168.46 103.48
    4 -5 -12 < 108.60 3.89
    2 5 -12 < 108.60 3.89
    2 5 -11 < 1161.17 1108.29
    3 -5 -10 < 583.88 445.44
    2 5 -10 < 583.88 445.44
    2 5 -9 < 244.28 182.47
    2 -5 -8 o 46679.10 43627.20
    2 5 -8 o 46679.10 43627.20
    2 5 -7 < 424.68 562.51
    1 -5 -6 < 18.78 76.98
    2 5 -6 < 18.78 76.98
    2 5 -5 < 167.82 111.32
    0 -5 -4 o 9453.07 9089.68
    2 5 -4 o 9453.07 9089.68
    2 5 -3 o 2881.19 3071.47
    -1 -5 -2 o 89673.70 94204.60
    2 5 -2 o 89673.70 94204.60
    2 5 -1 o 22945.00 23496.60
    -2 -5 0 o 4164.40 4230.67
    2 5 0 o 4164.40 4230.67
    2 5 1 < 970.59 903.72
    -3 -5 2 o 5425.62 5296.02
    2 5 2 o 5425.62 5296.02
    2 5 3 < 493.92 459.21
    -4 -5 4 o 51534.00 50065.30
    2 5 4 o 51534.00 50065.30
    2 5 5 < 15.48 18.88
    -5 -5 6 o 7014.06 6995.41
    2 5 6 o 7014.06 6995.41
    2 5 7 < -111.63 5.92
    -6 -5 8 o 26567.70 24125.90
    2 5 8 o 26567.70 24125.90
    2 5 9 < 264.70 20.87
    -7 -5 10 o 2941.81 2886.20
    2 5 10 o 2941.81 2886.20
    2 5 11 < 225.76 31.78
    2 6 -11 < 108.01 5.89
    3 -6 -10 o 9125.41 9116.38
    2 6 -10 o 9125.41 9116.38
    2 6 -9 < 407.95 185.70
    2 -6 -8 o 5631.33 5357.54
    2 6 -8 o 5631.33 5357.54
    2 6 -7 o 5688.67 5768.81
    1 -6 -6 o 9773.35 9397.08
    2 6 -6 o 9773.35 9397.08
    2 6 -5 o 11225.50 11025.50
    0 -6 -4 o 4069.77 4336.40
    2 6 -4 o 4069.77 4336.40
    2 6 -3 < 944.95 565.58
    -1 -6 -2 o 7774.57 7759.80
    2 6 -2 o 7774.57 7759.80
    2 6 -1 o 6715.34 7282.38
    -2 -6 0 o 284880.00 278244.00
    2 6 0 o 284880.00 278244.00
    2 6 1 < 440.44 321.62
    -3 -6 2 o 6774.71 6732.27
    2 6 2 o 6774.71 6732.27
    2 6 3 < 692.94 481.18
    -4 -6 4 < 455.26 438.91
    2 6 4 < 455.26 438.91
    2 6 5 < -172.23 9.83
    -5 -6 6 o 11640.50 11648.70
    2 6 6 o 11640.50 11648.70
    2 6 7 < 754.19 812.01
    -6 -6 8 < 304.93 572.99
    2 6 8 < 304.93 572.99
    2 6 9 < 206.39 125.77
    -7 -6 10 < -89.39 157.46
    2 6 10 < -89.39 157.46
    2 7 -11 < 154.68 307.21
    3 -7 -10 o 3977.80 4257.87
    2 7 -10 o 3977.80 4257.87
    2 7 -9 o 1864.00 1660.06
    2 -7 -8 o 4243.71 4063.35
    2 7 -8 o 4243.71 4063.35
    2 7 -7 < 253.11 2.58
    1 -7 -6 o 53029.90 50262.60
    2 7 -6 o 53029.90 50262.60
    2 7 -5 < 144.25 270.96
    0 -7 -4 o 37545.60 37334.60
    2 7 -4 o 37545.60 37334.60
    2 7 -3 < 433.05 501.00
    -1 -7 -2 o 2988.38 3587.01
    2 7 -2 o 2988.38 3587.01
    2 7 -1 o 2906.72 3232.20
    -2 -7 0 o 13838.70 15023.20
    2 7 0 o 13838.70 15023.20
    2 7 1 o 4631.63 4508.97
    -3 -7 2 o 5124.06 5186.64
    2 7 2 o 5124.06 5186.64
    2 7 3 < 402.98 440.79
    -4 -7 4 o 2127.20 2380.28
    2 7 4 o 2127.20 2380.28
    2 7 5 < 512.50 146.67
    -5 -7 6 o 82640.50 73571.90
    2 7 6 o 82640.50 73571.90
    2 7 7 < -117.48 6.11
    -6 -7 8 < 467.74 294.16
    2 7 8 < 467.74 294.16
    2 7 9 < -179.52 121.51
    -7 -7 10 < 188.20 163.40
    2 7 10 < 188.20 163.40
    2 8 -11 < 576.62 275.38
    3 -8 -10 o 1878.93 1975.11
    2 8 -10 o 1878.93 1975.11
    2 8 -9 o 1464.82 1717.21
    2 -8 -8 o 11613.60 11316.60
    2 8 -8 o 11613.60 11316.60
    2 8 -7 < 360.17 315.71
    1 -8 -6 o 1593.46 1557.86
    2 8 -6 o 1593.46 1557.86
    2 8 -5 o 7067.70 6771.14
    0 -8 -4 < 905.98 458.26
    2 8 -4 < 905.98 458.26
    2 8 -3 o 4998.07 5077.09
    -1 -8 -2 o 57072.00 56492.50
    2 8 -2 o 57072.00 56492.50
    2 8 -1 < 568.82 616.04
    -2 -8 0 o 40130.70 40263.40
    2 8 0 o 40130.70 40263.40
    2 8 1 < 338.91 443.37
    -3 -8 2 o 12425.90 13088.60
    2 8 2 o 12425.90 13088.60
    2 8 3 < 87.69 173.48
    -4 -8 4 o 15906.90 15557.10
    2 8 4 o 15906.90 15557.10
    2 8 5 < 824.97 773.48
    -5 -8 6 o 4488.74 3939.57
    2 8 6 o 4488.74 3939.57
    2 8 7 o 1557.01 1374.93
    -6 -8 8 < 786.83 857.07
    2 8 8 < 786.83 857.07
    2 8 9 < 354.09 9.30
    -7 -8 10 < 670.62 712.38
    2 8 10 < 670.62 712.38
    2 9 -11 < 278.81 49.35
    3 -9 -10 < 205.49 216.73
    2 9 -10 < 205.49 216.73
    2 9 -9 < 197.30 193.34
    2 -9 -8 o 35814.10 34194.40
    2 9 -8 o 35814.10 34194.40
    2 9 -7 < -83.64 286.52
    1 -9 -6 < 382.62 411.44
    2 9 -6 < 382.62 411.44
    2 9 -5 < 260.30 198.06
    0 -9 -4 o 14146.70 13971.20
    2 9 -4 o 14146.70 13971.20
    2 9 -3 < -67.52 0.23
    -1 -9 -2 o 72129.80 72631.80
    2 9 -2 o 72129.80 72631.80
    2 9 -1 o 4858.91 4784.22
    -2 -9 0 < 848.26 835.56
    2 9 0 < 848.26 835.56
    2 9 1 o 1219.64 1336.46
    -3 -9 2 o 7437.30 7480.60
    2 9 2 o 7437.30 7480.60
    2 9 3 < 254.33 22.25
    -4 -9 4 o 54435.30 51658.30
    2 9 4 o 54435.30 51658.30
    2 9 5 < 1186.27 995.70
    -5 -9 6 < 1017.22 1013.86
    2 9 6 < 1017.22 1013.86
    2 9 7 < -155.42 9.25
    -6 -9 8 o 23934.10 21447.20
    2 9 8 o 23934.10 21447.20
    2 9 9 < -94.02 37.16
    -7 -9 10 o 2859.26 2449.34
    2 9 10 o 2859.26 2449.34
    2 10 -11 < -447.79 0.04
    3 -10 -10 o 2709.56 3366.55
    2 10 -10 o 2709.56 3366.55
    2 10 -9 < 631.54 441.14
    2 -10 -8 o 5264.15 5376.21
    2 10 -8 o 5264.15 5376.21
    2 10 -7 o 9370.06 9050.44
    1 -10 -6 o 2353.93 2041.27
    2 10 -6 o 2353.93 2041.27
    2 10 -5 o 3391.38 3352.13
    0 -10 -4 < 81.25 354.12
    2 10 -4 < 81.25 354.12
    2 10 -3 < 161.76 200.44
    -1 -10 -2 o 13062.50 12751.50
    2 10 -2 o 13062.50 12751.50
    2 10 -1 o 2004.80 2188.33
    -2 -10 0 o 20948.70 21097.80
    2 10 0 o 20948.70 21097.80
    2 10 1 < -146.11 19.13
    -3 -10 2 < 287.90 199.97
    2 10 2 < 287.90 199.97
    2 10 3 < 284.67 255.29
    -4 -10 4 o 9267.58 8680.50
    2 10 4 o 9267.58 8680.50
    2 10 5 o 2381.55 1794.66
    -5 -10 6 o 4491.39 4218.05
    2 10 6 o 4491.39 4218.05
    2 10 7 o 1878.28 1784.73
    -6 -10 8 < 394.89 445.51
    2 10 8 < 394.89 445.51
    2 10 9 < 449.13 137.33
    -7 -10 10 < -261.41 114.67
    2 10 10 < -261.41 114.67
    3 -11 -10 o 3006.47 3877.63
    2 11 -10 o 3006.47 3877.63
    2 11 -9 < 177.19 485.91
    2 -11 -8 o 1981.46 1509.61
    2 11 -8 o 1981.46 1509.61
    2 11 -7 < 5.00 152.88
    1 -11 -6 o 38839.00 37666.30
    2 11 -6 o 38839.00 37666.30
    2 11 -5 < 28.84 155.16
    0 -11 -4 o 25530.80 23440.80
    2 11 -4 o 25530.80 23440.80
    2 11 -3 < 256.26 405.94
    -1 -11 -2 < 136.69 19.52
    2 11 -2 < 136.69 19.52
    2 11 -1 o 3902.42 4250.81
    -2 -11 0 o 2823.09 3069.32
    2 11 0 o 2823.09 3069.32
    2 11 1 < 1057.87 884.82
    -3 -11 2 o 4626.07 4856.91
    2 11 2 o 4626.07 4856.91
    2 11 3 < 75.87 40.79
    -4 -11 4 < 50.55 230.87
    2 11 4 < 50.55 230.87
    2 11 5 < 767.71 884.87
    -5 -11 6 o 56902.60 48500.50
    2 11 6 o 56902.60 48500.50
    2 11 7 < -418.74 26.98
    -6 -11 8 < 294.50 10.16
    2 11 8 < 294.50 10.16
    2 11 9 < 311.74 81.90
    3 -12 -10 o 3284.80 3341.63
    2 12 -10 o 3284.80 3341.63
    2 12 -9 o 1620.75 1653.01
    2 -12 -8 o 2830.32 3047.51
    2 12 -8 o 2830.32 3047.51
    2 12 -7 < 409.43 42.35
    1 -12 -6 o 2140.40 1916.16
    2 12 -6 o 2140.40 1916.16
    2 12 -5 o 1943.23 1643.18
    0 -12 -4 < 1332.40 851.01
    2 12 -4 < 1332.40 851.01
    2 12 -3 o 9477.22 9314.45
    -1 -12 -2 o 6828.57 6352.25
    2 12 -2 o 6828.57 6352.25
    2 12 -1 < 109.72 309.74
    -2 -12 0 o 26703.90 26743.50
    2 12 0 o 26703.90 26743.50
    2 12 1 < 25.27 227.26
    -3 -12 2 < -86.84 21.34
    2 12 2 < -86.84 21.34
    2 12 3 < 516.49 130.05
    -4 -12 4 o 4264.72 4115.08
    2 12 4 o 4264.72 4115.08
    2 12 5 < 663.65 581.72
    -5 -12 6 o 4053.82 4010.77
    2 12 6 o 4053.82 4010.77
    2 12 7 < 746.97 637.32
    -6 -12 8 < 623.14 295.50
    2 12 8 < 623.14 295.50
    2 12 9 < 324.35 0.39
    2 13 -9 < 747.55 1284.98
    2 -13 -8 o 15347.70 16452.70
    2 13 -8 o 15347.70 16452.70
    2 13 -7 < 54.91 63.02
    1 -13 -6 < 103.17 287.80
    2 13 -6 < 103.17 287.80
    2 13 -5 < 762.74 752.79
    0 -13 -4 o 4776.40 4689.46
    2 13 -4 o 4776.40 4689.46
    2 13 -3 < 1226.42 944.41
    -1 -13 -2 o 36452.10 35302.50
    2 13 -2 o 36452.10 35302.50
    2 13 -1 o 1900.00 1850.49
    -2 -13 0 < 442.98 529.56
    2 13 0 < 442.98 529.56
    2 13 1 o 2774.37 2732.39
    -3 -13 2 o 3887.89 4225.18
    2 13 2 o 3887.89 4225.18
    2 13 3 < 251.52 455.15
    -4 -13 4 o 24410.00 22870.40
    2 13 4 o 24410.00 22870.40
    2 13 5 < 1219.55 1056.26
    -5 -13 6 o 1786.63 1312.99
    2 13 6 o 1786.63 1312.99
    2 13 7 < -156.91 8.23
    -6 -13 8 o 10998.90 10314.10
    2 13 8 o 10998.90 10314.10
    2 14 -9 < -274.71 2.84
    2 -14 -8 o 4487.96 4721.18
    2 14 -8 o 4487.96 4721.18
    2 14 -7 o 5754.51 5659.45
    1 -14 -6 < 373.98 189.63
    2 14 -6 < 373.98 189.63
    2 14 -5 < 928.17 687.63
    0 -14 -4 < 412.58 74.42
    2 14 -4 < 412.58 74.42
    2 14 -3 < 299.40 111.17
    -1 -14 -2 o 25937.50 24435.10
    2 14 -2 o 25937.50 24435.10
    2 14 -1 < 1198.03 1482.51
    -2 -14 0 o 4028.69 4027.37
    2 14 0 o 4028.69 4027.37
    2 14 1 < 92.90 5.49
    -3 -14 2 o 14080.60 13700.50
    2 14 2 o 14080.60 13700.50
    2 14 3 < 638.04 471.09
    -4 -14 4 o 8643.89 8037.43
    2 14 4 o 8643.89 8037.43
    2 14 5 < 872.91 1029.39
    -5 -14 6 o 1602.14 1710.06
    2 14 6 o 1602.14 1710.06
    2 14 7 o 1913.20 1823.41
    -6 -14 8 < 497.19 432.90
    2 14 8 < 497.19 432.90
    2 -15 -8 < 1361.55 1175.37
    2 15 -8 < 1361.55 1175.37
    2 15 -7 < 753.07 339.66
    1 -15 -6 o 14507.40 13837.80
    2 15 -6 o 14507.40 13837.80
    2 15 -5 < 419.60 263.97
    0 -15 -4 o 7705.49 9006.04
    2 15 -4 o 7705.49 9006.04
    2 15 -3 < 493.78 306.38
    -1 -15 -2 < 1317.36 1100.69
    2 15 -2 < 1317.36 1100.69
    2 15 -1 o 5785.13 5638.27
    -2 -15 0 o 1702.36 1994.22
    2 15 0 o 1702.36 1994.22
    2 15 1 < 484.52 334.93
    -3 -15 2 < 1050.28 933.07
    2 15 2 < 1050.28 933.07
    2 15 3 < 376.35 424.74
    -4 -15 4 < 248.27 54.16
    2 15 4 < 248.27 54.16
    2 15 5 < 900.32 1144.80
    -5 -15 6 o 19784.70 18157.70
    2 15 6 o 19784.70 18157.70
    2 15 7 < 487.43 2.89
    2 -16 -8 < 869.02 627.24
    2 16 -8 < 869.02 627.24
    2 16 -7 < 495.27 406.97
    1 -16 -6 o 1971.87 1721.55
    2 16 -6 o 1971.87 1721.55
    2 16 -5 < 1430.54 1478.63
    0 -16 -4 o 2161.50 2018.82
    2 16 -4 o 2161.50 2018.82
    2 16 -3 < 946.22 1427.72
    -1 -16 -2 < 492.27 666.11
    2 16 -2 < 492.27 666.11
    2 16 -1 < 342.24 212.36
    -2 -16 0 o 27892.50 26792.00
    2 16 0 o 27892.50 26792.00
    2 16 1 < -80.24 48.60
    -3 -16 2 < 1005.92 1125.16
    2 16 2 < 1005.92 1125.16
    2 16 3 < 140.09 2.49
    -4 -16 4 < -147.06 101.91
    2 16 4 < -147.06 101.91
    2 16 5 < 1123.08 1280.99
    -5 -16 6 o 2067.96 2448.83
    2 16 6 o 2067.96 2448.83
    2 16 7 < 1468.17 1351.73
    2 17 -7 < -60.76 17.87
    1 -17 -6 < 128.34 376.52
    2 17 -6 < 128.34 376.52
    2 17 -5 < 514.01 482.14
    0 -17 -4 < 325.95 97.72
    2 17 -4 < 325.95 97.72
    2 17 -3 < 150.26 546.22
    -1 -17 -2 o 7832.80 7449.56
    2 17 -2 o 7832.80 7449.56
    2 17 -1 < 798.82 895.68
    -2 -17 0 < 565.67 410.24
    2 17 0 < 565.67 410.24
    2 17 1 o 1979.39 1878.91
    -3 -17 2 < 25.54 147.58
    2 17 2 < 25.54 147.58
    2 17 3 < 762.86 1043.01
    -4 -17 4 o 5674.06 5969.14
    2 17 4 o 5674.06 5969.14
    2 17 5 < 692.74 600.65
    -5 -17 6 < 1581.35 1793.38
    2 17 6 < 1581.35 1793.38
    1 -18 -6 < 504.08 125.05
    2 18 -6 < 504.08 125.05
    2 18 -5 < -46.88 46.93
    0 -18 -4 < 368.80 124.67
    2 18 -4 < 368.80 124.67
    2 18 -3 < 1062.77 665.03
    -1 -18 -2 o 12834.20 12593.10
    2 18 -2 o 12834.20 12593.10
    2 18 -1 < 604.16 807.32
    -2 -18 0 < 42.67 8.34
    2 18 0 < 42.67 8.34
    2 18 1 < 243.16 92.15
    -3 -18 2 o 4714.66 5414.70
    2 18 2 o 4714.66 5414.70
    2 18 3 < 223.58 46.32
    -4 -18 4 o 4288.78 4907.60
    2 18 4 o 4288.78 4907.60
    2 18 5 < 744.78 577.05
    2 19 -5 < 194.21 23.54
    0 -19 -4 < 847.73 715.55
    2 19 -4 < 847.73 715.55
    2 19 -3 < -327.97 34.81
    -1 -19 -2 < 1408.88 1415.64
    2 19 -2 < 1408.88 1415.64
    2 19 -1 o 4802.32 4944.34
    -2 -19 0 < 1042.12 696.09
    2 19 0 < 1042.12 696.09
    2 19 1 < 410.78 437.98
    -3 -19 2 < 191.97 164.64
    2 19 2 < 191.97 164.64
    2 19 3 < 58.95 147.35
    -4 -19 4 < 581.82 697.27
    2 19 4 < 581.82 697.27
    2 20 -3 < 1361.01 1453.18
    -1 -20 -2 < 179.57 72.69
    2 20 -2 < 179.57 72.69
    2 20 -1 < 699.46 763.79
    -2 -20 0 o 15127.60 16574.90
    2 20 0 o 15127.60 16574.90
    2 20 1 < 255.18 95.99
    -3 -20 2 < 947.52 924.83
    2 20 2 < 947.52 924.83
    3 0 -12 < 694.71 592.82
    3 0 -12 < 694.71 592.82
    2 0 -10 < -703.46 17.26
    3 0 -10 < -703.46 17.26
    1 0 -8 o 4031.83 4172.73
    3 0 -8 o 4031.83 4172.73
    0 0 -6 o 133768.00 130124.00
    3 0 -6 o 133768.00 130124.00
    -1 0 -4 o 9210.64 8919.77
    3 0 -4 o 9210.64 8919.77
    -2 0 -2 o 76071.90 74886.70
    3 0 -2 o 76071.90 74886.70
    -3 0 0 o 7761.21 8771.68
    3 0 0 o 7761.21 8771.68
    -4 0 2 o 2005.56 2077.80
    3 0 2 o 2005.56 2077.80
    -5 0 4 o 74059.20 78054.70
    3 0 4 o 74059.20 78054.70
    -6 0 6 o 34278.10 32384.40
    3 0 6 o 34278.10 32384.40
    -7 0 8 < 330.49 212.23
    3 0 8 < 330.49 212.23
    -8 0 10 o 20388.70 18133.00
    3 0 10 o 20388.70 18133.00
    3 -1 -12 o 10540.70 11300.30
    3 1 -12 o 10540.70 11300.30
    3 1 -11 < 519.57 55.00
    2 -1 -10 o 4056.68 4012.40
    3 1 -10 o 4056.68 4012.40
    3 1 -9 o 2159.95 2125.47
    1 -1 -8 < 354.20 302.50
    3 1 -8 < 354.20 302.50
    3 1 -7 o 12167.30 12666.70
    0 -1 -6 o 8271.31 7790.78
    3 1 -6 o 8271.31 7790.78
    3 1 -5 o 13774.70 14473.00
    -1 -1 -4 o 6125.69 6196.70
    3 1 -4 o 6125.69 6196.70
    3 1 -3 o 6850.35 7061.34
    -2 -1 -2 o 5982.50 5974.93
    3 1 -2 o 5982.50 5974.93
    3 1 -1 o 3323.75 3467.11
    -3 -1 0 o 29111.70 28991.90
    3 1 0 o 29111.70 28991.90
    3 1 1 < 79.44 79.37
    -4 -1 2 o 118015.00 111367.00
    3 1 2 o 118015.00 111367.00
    3 1 3 < 765.68 656.80
    -5 -1 4 o 23678.60 23522.50
    3 1 4 o 23678.60 23522.50
    3 1 5 < 458.01 626.30
    -6 -1 6 o 1337.95 1500.41
    3 1 6 o 1337.95 1500.41
    3 1 7 < 564.02 335.27
    -7 -1 8 o 1456.41 1654.14
    3 1 8 o 1456.41 1654.14
    3 1 9 < -5.91 103.01
    -8 -1 10 o 2272.83 2160.74
    3 1 10 o 2272.83 2160.74
    3 1 11 < 167.28 9.89
    3 -2 -12 < 225.71 299.33
    3 2 -12 < 225.71 299.33
    3 2 -11 < 1118.28 680.06
    2 -2 -10 o 3549.36 4119.68
    3 2 -10 o 3549.36 4119.68
    3 2 -9 < 72.63 133.36
    1 -2 -8 o 11949.50 12126.80
    3 2 -8 o 11949.50 12126.80
    3 2 -7 < 375.67 433.49
    0 -2 -6 o 3071.75 2825.49
    3 2 -6 o 3071.75 2825.49
    3 2 -5 < 311.81 183.46
    -1 -2 -4 o 203009.00 194499.00
    3 2 -4 o 203009.00 194499.00
    3 2 -3 < 514.07 515.59
    -2 -2 -2 o 35802.20 36124.40
    3 2 -2 o 35802.20 36124.40
    3 2 -1 o 1573.62 1448.77
    -3 -2 0 < 175.13 431.86
    3 2 0 < 175.13 431.86
    3 2 1 < 181.76 16.28
    -4 -2 2 o 27285.30 28042.30
    3 2 2 o 27285.30 28042.30
    3 2 3 < 277.85 57.37
    -5 -2 4 o 3363.35 3486.18
    3 2 4 o 3363.35 3486.18
    3 2 5 < 307.07 191.13
    -6 -2 6 o 5855.57 5936.65
    3 2 6 o 5855.57 5936.65
    3 2 7 < -132.27 62.67
    -7 -2 8 o 43909.30 39214.90
    3 2 8 o 43909.30 39214.90
    3 2 9 < 301.68 2.10
    -8 -2 10 o 2398.48 2520.92
    3 2 10 o 2398.48 2520.92
    3 -3 -12 o 6905.70 8101.63
    3 3 -12 o 6905.70 8101.63
    3 3 -11 < 313.66 64.24
    2 -3 -10 o 10799.50 10078.30
    3 3 -10 o 10799.50 10078.30
    3 3 -9 o 1801.17 1200.39
    1 -3 -8 o 2174.25 2048.30
    3 3 -8 o 2174.25 2048.30
    3 3 -7 o 4498.75 5017.11
    0 -3 -6 o 1305.61 1749.76
    3 3 -6 o 1305.61 1749.76
    3 3 -5 o 4896.21 5149.06
    -1 -3 -4 o 10003.20 10439.10
    3 3 -4 o 10003.20 10439.10
    3 3 -3 o 18081.60 18136.90
    -2 -3 -2 o 15696.80 15360.50
    3 3 -2 o 15696.80 15360.50
    3 3 -1 o 2620.11 3124.55
    -3 -3 0 o 9088.16 9182.67
    3 3 0 o 9088.16 9182.67
    3 3 1 < 154.51 0.47
    -4 -3 2 o 174371.00 171369.00
    3 3 2 o 174371.00 171369.00
    3 3 3 o 1469.31 1449.12
    -5 -3 4 o 2298.46 2113.60
    3 3 4 o 2298.46 2113.60
    3 3 5 < 138.77 150.84
    -6 -3 6 < 497.87 368.39
    3 3 6 < 497.87 368.39
    3 3 7 < 266.73 106.02
    -7 -3 8 o 1911.97 1991.57
    3 3 8 o 1911.97 1991.57
    3 3 9 < 541.13 269.04
    -8 -3 10 < 964.64 727.95
    3 3 10 < 964.64 727.95
    3 -4 -12 < 358.20 341.73
    3 4 -12 < 358.20 341.73
    3 4 -11 < 240.29 266.98
    2 -4 -10 < -128.02 60.33
    3 4 -10 < -128.02 60.33
    3 4 -9 < 309.62 326.96
    1 -4 -8 o 1847.37 1666.58
    3 4 -8 o 1847.37 1666.58
    3 4 -7 o 1233.99 878.06
    0 -4 -6 o 80813.60 74398.60
    3 4 -6 o 80813.60 74398.60
    3 4 -5 < -137.49 107.74
    -1 -4 -4 o 2022.75 2112.04
    3 4 -4 o 2022.75 2112.04
    3 4 -3 o 7081.07 7469.88
    -2 -4 -2 o 11253.40 12015.20
    3 4 -2 o 11253.40 12015.20
    3 4 -1 o 11119.40 10726.30
    -3 -4 0 o 17850.90 19720.00
    3 4 0 o 17850.90 19720.00
    3 4 1 o 4022.85 4015.97
    -4 -4 2 o 1696.25 1138.58
    3 4 2 o 1696.25 1138.58
    3 4 3 < 1112.64 928.98
    -5 -4 4 o 42676.40 41289.40
    3 4 4 o 42676.40 41289.40
    3 4 5 < 148.56 275.51
    -6 -4 6 o 27951.70 26605.90
    3 4 6 o 27951.70 26605.90
    3 4 7 < 292.65 214.78
    -7 -4 8 o 2496.18 1968.28
    3 4 8 o 2496.18 1968.28
    3 4 9 < 266.04 4.63
    -8 -4 10 o 12640.20 11906.30
    3 4 10 o 12640.20 11906.30
    3 -5 -12 o 12718.00 14572.40
    3 5 -12 o 12718.00 14572.40
    3 5 -11 < 326.85 90.00
    2 -5 -10 o 1407.31 1487.36
    3 5 -10 o 1407.31 1487.36
    3 5 -9 o 1480.96 1711.04
    1 -5 -8 < 502.30 348.11
    3 5 -8 < 502.30 348.11
    3 5 -7 o 1973.85 1813.71
    0 -5 -6 o 16554.10 15015.30
    3 5 -6 o 16554.10 15015.30
    3 5 -5 o 24113.20 23440.80
    -1 -5 -4 < 492.50 320.10
    3 5 -4 < 492.50 320.10
    3 5 -3 o 1283.62 1351.73
    -2 -5 -2 o 12479.10 12854.20
    3 5 -2 o 12479.10 12854.20
    3 5 -1 < -43.10 48.72
    -3 -5 0 o 160769.00 156767.00
    3 5 0 o 160769.00 156767.00
    3 5 1 < -166.43 0.97
    -4 -5 2 o 18624.50 18510.30
    3 5 2 o 18624.50 18510.30
    3 5 3 < 268.48 4.09
    -5 -5 4 o 46843.90 43856.40
    3 5 4 o 46843.90 43856.40
    3 5 5 < 664.34 464.01
    -6 -5 6 o 2604.15 2086.52
    3 5 6 o 2604.15 2086.52
    3 5 7 < 336.12 214.04
    -7 -5 8 < 1108.07 1186.01
    3 5 8 < 1108.07 1186.01
    3 5 9 < 624.87 146.36
    -8 -5 10 o 4507.31 4623.08
    3 5 10 o 4507.31 4623.08
    3 -6 -12 < -287.32 106.83
    3 6 -12 < -287.32 106.83
    3 6 -11 o 2523.98 2649.00
    2 -6 -10 o 1993.67 2436.59
    3 6 -10 o 1993.67 2436.59
    3 6 -9 o 2818.22 3017.78
    1 -6 -8 o 4453.73 4165.92
    3 6 -8 o 4453.73 4165.92
    3 6 -7 < 186.44 49.76
    0 -6 -6 o 4805.12 4494.83
    3 6 -6 o 4805.12 4494.83
    3 6 -5 < -40.22 3.59
    -1 -6 -4 o 111697.00 113814.00
    3 6 -4 o 111697.00 113814.00
    3 6 -3 < 501.94 709.63
    -2 -6 -2 o 3390.25 3314.54
    3 6 -2 o 3390.25 3314.54
    3 6 -1 o 1511.21 1689.29
    -3 -6 0 o 3199.93 3486.55
    3 6 0 o 3199.93 3486.55
    3 6 1 o 6418.89 6493.16
    -4 -6 2 o 11145.40 10921.20
    3 6 2 o 11145.40 10921.20
    3 6 3 < 452.21 19.50
    -5 -6 4 < 569.79 581.31
    3 6 4 < 569.79 581.31
    3 6 5 < -239.38 1.47
    -6 -6 6 o 2824.99 2672.24
    3 6 6 o 2824.99 2672.24
    3 6 7 < 511.29 288.86
    -7 -6 8 o 27470.60 24930.00
    3 6 8 o 27470.60 24930.00
    3 6 9 < -46.66 15.64
    -8 -6 10 o 2378.85 2489.15
    3 6 10 o 2378.85 2489.15
    3 7 -11 < -20.48 2.04
    2 -7 -10 o 11207.40 10757.50
    3 7 -10 o 11207.40 10757.50
    3 7 -9 < 875.39 800.70
    1 -7 -8 o 5540.18 5117.62
    3 7 -8 o 5540.18 5117.62
    3 7 -7 o 1481.47 1347.23
    0 -7 -6 o 1644.47 1616.32
    3 7 -6 o 1644.47 1616.32
    3 7 -5 < 358.15 160.96
    -1 -7 -4 o 17234.80 17626.20
    3 7 -4 o 17234.80 17626.20
    3 7 -3 o 2896.75 3135.01
    -2 -7 -2 o 10618.30 10299.40
    3 7 -2 o 10618.30 10299.40
    3 7 -1 o 2259.02 2345.66
    -3 -7 0 < 422.32 180.57
    3 7 0 < 422.32 180.57
    3 7 1 < 303.13 141.94
    -4 -7 2 o 169163.00 167121.00
    3 7 2 o 169163.00 167121.00
    3 7 3 < 394.76 869.31
    -5 -7 4 o 3194.59 2718.88
    3 7 4 o 3194.59 2718.88
    3 7 5 < 109.87 1.37
    -6 -7 6 < 735.92 504.92
    3 7 6 < 735.92 504.92
    3 7 7 < -184.36 84.90
    -7 -7 8 o 2026.36 2062.49
    3 7 8 o 2026.36 2062.49
    3 7 9 < 698.48 396.54
    -8 -7 10 < 671.62 73.78
    3 7 10 < 671.62 73.78
    3 8 -11 < 391.72 217.17
    2 -8 -10 < 338.52 395.16
    3 8 -10 < 338.52 395.16
    3 8 -9 o 2098.25 2097.00
    1 -8 -8 < 514.35 5.13
    3 8 -8 < 514.35 5.13
    3 8 -7 < 746.01 991.20
    0 -8 -6 o 33235.70 31826.30
    3 8 -6 o 33235.70 31826.30
    3 8 -5 < 184.80 349.19
    -1 -8 -4 o 21883.10 21965.00
    3 8 -4 o 21883.10 21965.00
    3 8 -3 o 5814.63 5861.04
    -2 -8 -2 o 7529.64 7692.06
    3 8 -2 o 7529.64 7692.06
    3 8 -1 o 5275.83 5024.52
    -3 -8 0 o 6241.60 6685.67
    3 8 0 o 6241.60 6685.67
    3 8 1 < 739.88 560.30
    -4 -8 2 < 1088.74 1019.81
    3 8 2 < 1088.74 1019.81
    3 8 3 o 12299.90 11209.10
    -5 -8 4 o 13698.40 13561.70
    3 8 4 o 13698.40 13561.70
    3 8 5 < 598.92 205.03
    -6 -8 6 o 3487.91 3418.68
    3 8 6 o 3487.91 3418.68
    3 8 7 < 125.89 42.45
    -7 -8 8 o 7353.37 6105.03
    3 8 8 o 7353.37 6105.03
    3 8 9 < 254.12 47.00
    -8 -8 10 o 5338.84 5709.87
    3 8 10 o 5338.84 5709.87
    3 9 -11 < 206.28 18.31
    2 -9 -10 < 507.82 373.88
    3 9 -10 < 507.82 373.88
    3 9 -9 < 375.01 215.31
    1 -9 -8 < 717.62 701.71
    3 9 -8 < 717.62 701.71
    3 9 -7 < 377.20 275.59
    0 -9 -6 o 13441.10 12003.70
    3 9 -6 o 13441.10 12003.70
    3 9 -5 o 3353.30 3348.41
    -1 -9 -4 < 881.72 264.76
    3 9 -4 < 881.72 264.76
    3 9 -3 < 385.07 121.64
    -2 -9 -2 o 21058.60 20667.20
    3 9 -2 o 21058.60 20667.20
    3 9 -1 < 202.46 177.91
    -3 -9 0 o 122747.00 123381.00
    3 9 0 o 122747.00 123381.00
    3 9 1 < 55.82 105.38
    -4 -9 2 o 1689.19 1641.52
    3 9 2 o 1689.19 1641.52
    3 9 3 < 439.05 569.00
    -5 -9 4 o 34603.60 32264.20
    3 9 4 o 34603.60 32264.20
    3 9 5 < -186.54 1.53
    -6 -9 6 o 1710.39 1986.98
    3 9 6 o 1710.39 1986.98
    3 9 7 < 456.64 253.18
    -7 -9 8 < 1278.90 1114.48
    3 9 8 < 1278.90 1114.48
    3 9 9 o 1577.72 806.91
    3 10 -11 o 2812.73 3468.91
    2 -10 -10 < 650.84 593.23
    3 10 -10 < 650.84 593.23
    3 10 -9 o 1450.88 1540.29
    1 -10 -8 < 950.83 927.94
    3 10 -8 < 950.83 927.94
    3 10 -7 < 243.21 131.99
    0 -10 -6 o 16297.60 15765.40
    3 10 -6 o 16297.60 15765.40
    3 10 -5 < 167.98 121.52
    -1 -10 -4 o 23850.50 22120.80
    3 10 -4 o 23850.50 22120.80
    3 10 -3 o 1845.59 1331.16
    -2 -10 -2 < 299.89 59.58
    3 10 -2 < 299.89 59.58
    3 10 -1 o 5630.31 5191.62
    -3 -10 0 o 2636.62 3062.03
    3 10 0 o 2636.62 3062.03
    3 10 1 o 12101.60 11710.10
    -4 -10 2 o 2833.63 2576.06
    3 10 2 o 2833.63 2576.06
    3 10 3 < 1142.52 1231.43
    -5 -10 4 o 2180.25 1715.73
    3 10 4 o 2180.25 1715.73
    3 10 5 < -228.31 27.56
    -6 -10 6 o 1471.57 835.23
    3 10 6 o 1471.57 835.23
    3 10 7 < 222.35 130.57
    -7 -10 8 o 11652.80 9947.67
    3 10 8 o 11652.80 9947.67
    3 10 9 < 17.61 140.10
    2 -11 -10 o 8120.65 8456.13
    3 11 -10 o 8120.65 8456.13
    3 11 -9 < 439.17 87.11
    1 -11 -8 o 2630.77 2408.56
    3 11 -8 o 2630.77 2408.56
    3 11 -7 < 541.51 362.40
    0 -11 -6 < -166.01 145.74
    3 11 -6 < -166.01 145.74
    3 11 -5 o 4738.50 4914.27
    -1 -11 -4 o 8299.24 7814.44
    3 11 -4 o 8299.24 7814.44
    3 11 -3 < -26.50 12.20
    -2 -11 -2 o 9596.12 9954.84
    3 11 -2 o 9596.12 9954.84
    3 11 -1 < 467.89 528.68
    -3 -11 0 < 613.68 490.32
    3 11 0 < 613.68 490.32
    3 11 1 < 449.34 127.65
    -4 -11 2 o 90904.80 90477.20
    3 11 2 o 90904.80 90477.20
    3 11 3 < 497.58 580.85
    -5 -11 4 < 475.78 333.64
    3 11 4 < 475.78 333.64
    3 11 5 < 220.28 40.91
    -6 -11 6 < 12.50 89.56
    3 11 6 < 12.50 89.56
    3 11 7 < 167.45 361.74
    -7 -11 8 < 1139.17 1517.64
    3 11 8 < 1139.17 1517.64
    3 11 9 < 404.23 467.78
    2 -12 -10 < 710.22 639.99
    3 12 -10 < 710.22 639.99
    3 12 -9 < 603.51 590.49
    1 -12 -8 < 791.02 1127.75
    3 12 -8 < 791.02 1127.75
    3 12 -7 o 2254.24 2117.18
    0 -12 -6 o 10706.90 10240.50
    3 12 -6 o 10706.90 10240.50
    3 12 -5 < -408.90 96.63
    -1 -12 -4 o 26173.30 23576.70
    3 12 -4 o 26173.30 23576.70
    3 12 -3 o 2694.30 3035.09
    -2 -12 -2 < 506.96 133.68
    3 12 -2 < 506.96 133.68
    3 12 -1 o 2558.64 2390.75
    -3 -12 0 < 798.69 947.27
    3 12 0 < 798.69 947.27
    3 12 1 < 200.43 83.55
    -4 -12 2 o 2416.15 2745.60
    3 12 2 o 2416.15 2745.60
    3 12 3 o 4870.70 4945.14
    -5 -12 4 < 893.21 719.37
    3 12 4 < 893.21 719.37
    3 12 5 < 815.94 685.40
    -6 -12 6 < 359.04 11.73
    3 12 6 < 359.04 11.73
    3 12 7 < 224.54 229.56
    -7 -12 8 o 9699.65 8624.20
    3 12 8 o 9699.65 8624.20
    3 13 -9 < 435.68 478.26
    1 -13 -8 < 331.60 345.38
    3 13 -8 < 331.60 345.38
    3 13 -7 o 2600.01 2571.34
    0 -13 -6 o 5568.18 5636.53
    3 13 -6 o 5568.18 5636.53
    3 13 -5 o 2202.04 1833.57
    -1 -13 -4 < 333.70 277.29
    3 13 -4 < 333.70 277.29
    3 13 -3 o 3296.93 2575.74
    -2 -13 -2 o 13340.60 12484.60
    3 13 -2 o 13340.60 12484.60
    3 13 -1 < 797.51 842.78
    -3 -13 0 o 44391.20 41680.70
    3 13 0 o 44391.20 41680.70
    3 13 1 < 443.99 542.35
    -4 -13 2 o 3671.74 3174.23
    3 13 2 o 3671.74 3174.23
    3 13 3 < 1027.64 1234.66
    -5 -13 4 o 17095.40 15981.50
    3 13 4 o 17095.40 15981.50
    3 13 5 < 225.38 4.78
    -6 -13 6 < 727.79 832.12
    3 13 6 < 727.79 832.12
    3 13 7 < 41.18 226.97
    -7 -13 8 < 292.62 593.93
    3 13 8 < 292.62 593.93
    3 14 -9 < 948.58 603.10
    1 -14 -8 < -266.41 31.76
    3 14 -8 < -266.41 31.76
    3 14 -7 < 597.95 80.16
    0 -14 -6 o 21409.00 19318.20
    3 14 -6 o 21409.00 19318.20
    3 14 -5 < 369.95 77.44
    -1 -14 -4 o 4850.89 4259.94
    3 14 -4 o 4850.89 4259.94
    3 14 -3 < -34.69 0.34
    -2 -14 -2 o 7123.57 7301.65
    3 14 -2 o 7123.57 7301.65
    3 14 -1 o 2444.66 2084.16
    -3 -14 0 o 1547.71 1335.66
    3 14 0 o 1547.71 1335.66
    3 14 1 o 5507.41 5479.65
    -4 -14 2 < 272.65 266.19
    3 14 2 < 272.65 266.19
    3 14 3 < 131.43 650.50
    -5 -14 4 o 6156.06 6410.60
    3 14 4 o 6156.06 6410.60
    3 14 5 < 123.44 6.64
    -6 -14 6 o 2355.05 2414.83
    3 14 6 o 2355.05 2414.83
    3 14 7 < 143.98 338.83
    1 -15 -8 < 1052.05 1078.75
    3 15 -8 < 1052.05 1078.75
    3 15 -7 < 70.18 124.37
    0 -15 -6 < 294.95 301.96
    3 15 -6 < 294.95 301.96
    3 15 -5 o 6456.58 6326.65
    -1 -15 -4 o 3375.51 2896.45
    3 15 -4 o 3375.51 2896.45
    3 15 -3 < 533.19 108.84
    -2 -15 -2 o 2002.94 1526.53
    3 15 -2 o 2002.94 1526.53
    3 15 -1 < -185.43 53.84
    -3 -15 0 < 223.15 1.65
    3 15 0 < 223.15 1.65
    3 15 1 < 246.51 106.51
    -4 -15 2 o 38703.00 38743.30
    3 15 2 o 38703.00 38743.30
    3 15 3 < 45.12 207.61
    -5 -15 4 < 95.83 302.14
    3 15 4 < 95.83 302.14
    3 15 5 < 527.78 424.46
    -6 -15 6 < 568.36 55.56
    3 15 6 < 568.36 55.56
    3 15 7 < 1054.97 882.40
    1 -16 -8 < 1238.28 1619.16
    3 16 -8 < 1238.28 1619.16
    3 16 -7 < 588.93 635.36
    0 -16 -6 < 1275.53 1551.65
    3 16 -6 < 1275.53 1551.65
    3 16 -5 < -44.48 3.09
    -1 -16 -4 o 16820.40 16233.30
    3 16 -4 o 16820.40 16233.30
    3 16 -3 o 2111.63 1883.28
    -2 -16 -2 < 478.39 495.56
    3 16 -2 < 478.39 495.56
    3 16 -1 < 388.91 434.30
    -3 -16 0 < 595.88 182.90
    3 16 0 < 595.88 182.90
    3 16 1 < 647.69 732.42
    -4 -16 2 o 1990.59 2045.43
    3 16 2 o 1990.59 2045.43
    3 16 3 o 2154.03 1813.97
    -5 -16 4 < 329.26 242.78
    3 16 4 < 329.26 242.78
    3 16 5 < 205.65 12.95
    -6 -16 6 < 472.21 332.96
    3 16 6 < 472.21 332.96
    3 17 -7 < 1546.24 1756.50
    0 -17 -6 < 1016.58 1526.65
    3 17 -6 < 1016.58 1526.65
    3 17 -5 < 155.26 125.12
    -1 -17 -4 < 370.50 79.68
    3 17 -4 < 370.50 79.68
    3 17 -3 o 2516.26 2625.41
    -2 -17 -2 < 1036.64 637.65
    3 17 -2 < 1036.64 637.65
    3 17 -1 < 1462.72 1079.65
    -3 -17 0 o 14016.50 13458.30
    3 17 0 o 14016.50 13458.30
    3 17 1 < -43.84 182.96
    -4 -17 2 o 3572.12 3649.94
    3 17 2 o 3572.12 3649.94
    3 17 3 < 772.75 968.24
    -5 -17 4 o 3603.98 3592.30
    3 17 4 o 3603.98 3592.30
    3 17 5 < -216.39 27.70
    0 -18 -6 o 7856.73 8872.42
    3 18 -6 o 7856.73 8872.42
    3 18 -5 < -6.44 2.16
    -1 -18 -4 < 440.77 154.29
    3 18 -4 < 440.77 154.29
    3 18 -3 < 278.28 274.02
    -2 -18 -2 o 2803.29 3353.70
    3 18 -2 o 2803.29 3353.70
    3 18 -1 < 520.84 0.33
    -3 -18 0 < 973.20 1111.80
    3 18 0 < 973.20 1111.80
    3 18 1 o 2580.95 2777.69
    -4 -18 2 < 295.78 149.97
    3 18 2 < 295.78 149.97
    3 18 3 < 567.44 682.74
    -5 -18 4 o 2767.19 3931.33
    3 18 4 o 2767.19 3931.33
    3 19 -5 o 4674.95 5344.39
    -1 -19 -4 < 501.43 513.22
    3 19 -4 < 501.43 513.22
    3 19 -3 < 22.40 4.22
    -2 -19 -2 < 485.41 138.81
    3 19 -2 < 485.41 138.81
    3 19 -1 < 551.98 258.94
    -3 -19 0 < 1154.07 1729.49
    3 19 0 < 1154.07 1729.49
    3 19 1 < 270.72 65.76
    -4 -19 2 o 7292.50 7688.65
    3 19 2 o 7292.50 7688.65
    3 19 3 < 147.97 53.42
    3 20 -3 < 466.27 421.11
    -2 -20 -2 < 461.34 238.58
    3 20 -2 < 461.34 238.58
    3 20 -1 < 145.20 15.74
    -3 -20 0 < 3.03 3.12
    3 20 0 < 3.03 3.12
    3 20 1 < 1019.94 1763.58
    2 0 -12 < 837.74 245.73
    4 0 -12 < 837.74 245.73
    1 0 -10 o 24669.80 24229.60
    4 0 -10 o 24669.80 24229.60
    0 0 -8 o 4241.62 4575.29
    4 0 -8 o 4241.62 4575.29
    -1 0 -6 o 9213.48 7562.53
    4 0 -6 o 9213.48 7562.53
    -2 0 -4 o 13091.70 12642.90
    4 0 -4 o 13091.70 12642.90
    -3 0 -2 o 2006.51 2039.23
    4 0 -2 o 2006.51 2039.23
    -4 0 0 o 300655.00 277642.00
    4 0 0 o 300655.00 277642.00
    -5 0 2 o 65969.60 62198.20
    4 0 2 o 65969.60 62198.20
    -6 0 4 < 585.83 465.77
    4 0 4 < 585.83 465.77
    -7 0 6 o 17270.30 16718.00
    4 0 6 o 17270.30 16718.00
    -8 0 8 < 898.84 863.09
    4 0 8 < 898.84 863.09
    -9 0 10 < 343.48 326.52
    4 0 10 < 343.48 326.52
    2 -1 -12 < 115.94 82.39
    4 1 -12 < 115.94 82.39
    4 1 -11 o 3527.19 3561.20
    1 -1 -10 o 1756.82 1926.46
    4 1 -10 o 1756.82 1926.46
    4 1 -9 o 3877.08 4306.90
    0 -1 -8 o 9312.34 8799.15
    4 1 -8 o 9312.34 8799.15
    4 1 -7 o 2156.52 1916.46
    -1 -1 -6 < 206.15 219.08
    4 1 -6 < 206.15 219.08
    4 1 -5 < 161.96 88.88
    -2 -1 -4 o 33377.70 32411.00
    4 1 -4 o 33377.70 32411.00
    4 1 -3 o 5237.38 5617.46
    -3 -1 -2 o 98377.70 93721.50
    4 1 -2 o 98377.70 93721.50
    4 1 -1 o 18326.20 18377.70
    -4 -1 0 o 23247.60 23456.60
    4 1 0 o 23247.60 23456.60
    4 1 1 o 14281.20 14102.40
    -5 -1 2 < 974.93 497.73
    4 1 2 < 974.93 497.73
    4 1 3 o 3017.19 3158.97
    -6 -1 4 o 5610.87 5178.84
    4 1 4 o 5610.87 5178.84
    4 1 5 < 104.02 156.36
    -7 -1 6 o 21319.70 20573.60
    4 1 6 o 21319.70 20573.60
    4 1 7 < -25.59 21.70
    -8 -1 8 < -118.97 71.98
    4 1 8 < -118.97 71.98
    4 1 9 < 222.14 0.81
    -9 -1 10 o 3506.60 3948.67
    4 1 10 o 3506.60 3948.67
    2 -2 -12 o 1662.48 2109.60
    4 2 -12 o 1662.48 2109.60
    4 2 -11 < 313.28 32.45
    1 -2 -10 o 3770.73 3930.05
    4 2 -10 o 3770.73 3930.05
    4 2 -9 < -171.12 50.50
    0 -2 -8 o 31173.00 30751.40
    4 2 -8 o 31173.00 30751.40
    4 2 -7 < 675.28 268.46
    -1 -2 -6 o 3107.50 3194.56
    4 2 -6 o 3107.50 3194.56
    4 2 -5 o 2899.93 2767.94
    -2 -2 -4 o 1790.04 1429.09
    4 2 -4 o 1790.04 1429.09
    4 2 -3 < 604.90 545.69
    -3 -2 -2 o 111257.00 109002.00
    4 2 -2 o 111257.00 109002.00
    4 2 -1 < 840.49 517.47
    -4 -2 0 < 1031.62 892.29
    4 2 0 < 1031.62 892.29
    4 2 1 < 167.39 15.45
    -5 -2 2 o 7557.43 7361.27
    4 2 2 o 7557.43 7361.27
    4 2 3 < 565.23 509.97
    -6 -2 4 o 63789.10 62423.90
    4 2 4 o 63789.10 62423.90
    4 2 5 < 277.90 89.78
    -7 -2 6 o 3062.77 2951.84
    4 2 6 o 3062.77 2951.84
    4 2 7 < 642.82 339.80
    -8 -2 8 < 475.44 280.12
    4 2 8 < 475.44 280.12
    4 2 9 < -145.20 14.04
    -9 -2 10 o 2451.81 2927.16
    4 2 10 o 2451.81 2927.16
    2 -3 -12 < 291.95 26.06
    4 3 -12 < 291.95 26.06
    4 3 -11 o 1984.90 2370.37
    1 -3 -10 < 1041.52 1126.88
    4 3 -10 < 1041.52 1126.88
    4 3 -9 o 2368.07 2302.12
    0 -3 -8 o 19881.30 19183.90
    4 3 -8 o 19881.30 19183.90
    4 3 -7 o 1565.03 1701.98
    -1 -3 -6 o 2800.92 2574.57
    4 3 -6 o 2800.92 2574.57
    4 3 -5 < 268.96 61.50
    -2 -3 -4 o 9158.66 8587.44
    4 3 -4 o 9158.66 8587.44
    4 3 -3 o 3271.20 3317.98
    -3 -3 -2 o 121821.00 119107.00
    4 3 -2 o 121821.00 119107.00
    4 3 -1 o 11460.40 12524.60
    -4 -3 0 o 2937.39 2823.50
    4 3 0 o 2937.39 2823.50
    4 3 1 o 6107.87 5923.60
    -5 -3 2 < 1067.81 709.81
    4 3 2 < 1067.81 709.81
    4 3 3 o 3978.56 4044.89
    -6 -3 4 o 24827.70 25139.50
    4 3 4 o 24827.70 25139.50
    4 3 5 o 1879.51 1847.15
    -7 -3 6 o 6641.75 6125.41
    4 3 6 o 6641.75 6125.41
    4 3 7 < 42.73 96.17
    -8 -3 8 o 2351.76 2226.92
    4 3 8 o 2351.76 2226.92
    4 3 9 < -259.81 18.02
    -9 -3 10 o 6426.82 6423.17
    4 3 10 o 6426.82 6423.17
    2 -4 -12 < 165.10 25.15
    4 4 -12 < 165.10 25.15
    4 4 -11 < 320.09 0.27
    1 -4 -10 o 21867.60 20670.00
    4 4 -10 o 21867.60 20670.00
    4 4 -9 < 921.14 601.00
    0 -4 -8 o 5469.36 5046.28
    4 4 -8 o 5469.36 5046.28
    4 4 -7 o 5245.76 4869.38
    -1 -4 -6 o 3228.94 3052.23
    4 4 -6 o 3228.94 3052.23
    4 4 -5 o 12692.80 12398.20
    -2 -4 -4 o 10867.60 11055.00
    4 4 -4 o 10867.60 11055.00
    4 4 -3 < 505.22 123.19
    -3 -4 -2 < 845.92 819.38
    4 4 -2 < 845.92 819.38
    4 4 -1 o 3473.66 4077.73
    -4 -4 0 o 87376.60 86356.00
    4 4 0 o 87376.60 86356.00
    4 4 1 < 339.52 64.42
    -5 -4 2 o 75103.50 74394.60
    4 4 2 o 75103.50 74394.60
    4 4 3 < 261.65 502.22
    -6 -4 4 o 7166.81 6560.52
    4 4 4 o 7166.81 6560.52
    4 4 5 o 1219.15 1227.50
    -7 -4 6 o 15887.70 14085.10
    4 4 6 o 15887.70 14085.10
    4 4 7 < -199.15 40.74
    -8 -4 8 < -412.09 256.92
    4 4 8 < -412.09 256.92
    4 4 9 < 713.67 52.89
    -9 -4 10 < 281.37 112.13
    4 4 10 < 281.37 112.13
    2 -5 -12 < -83.96 2.01
    4 5 -12 < -83.96 2.01
    4 5 -11 < 833.92 760.79
    1 -5 -10 o 3550.81 3351.63
    4 5 -10 o 3550.81 3351.63
    4 5 -9 o 4705.19 4954.21
    0 -5 -8 o 3382.43 3055.93
    4 5 -8 o 3382.43 3055.93
    4 5 -7 o 1132.39 859.45
    -1 -5 -6 o 12419.20 12017.20
    4 5 -6 o 12419.20 12017.20
    4 5 -5 < 355.02 266.19
    -2 -5 -4 o 71280.50 69580.70
    4 5 -4 o 71280.50 69580.70
    4 5 -3 o 6076.20 6178.65
    -3 -5 -2 o 17968.80 18069.60
    4 5 -2 o 17968.80 18069.60
    4 5 -1 < 945.56 915.53
    -4 -5 0 o 10751.10 11734.10
    4 5 0 o 10751.10 11734.10
    4 5 1 o 6482.13 6051.15
    -5 -5 2 o 2179.95 1954.85
    4 5 2 o 2179.95 1954.85
    4 5 3 o 2775.26 2329.87
    -6 -5 4 < 1094.66 1215.80
    4 5 4 < 1094.66 1215.80
    4 5 5 < 203.84 50.46
    -7 -5 6 o 38246.80 35781.40
    4 5 6 o 38246.80 35781.40
    4 5 7 < 512.49 29.30
    -8 -5 8 o 1849.69 1433.78
    4 5 8 o 1849.69 1433.78
    4 5 9 < -483.92 32.23
    -9 -5 10 < 1112.64 1172.32
    4 5 10 < 1112.64 1172.32
    4 6 -11 < 459.23 58.70
    1 -6 -10 o 4854.36 5059.90
    4 6 -10 o 4854.36 5059.90
    4 6 -9 o 2339.60 2226.63
    0 -6 -8 o 18857.10 18253.50
    4 6 -8 o 18857.10 18253.50
    4 6 -7 o 2148.20 2247.58
    -1 -6 -6 < 722.23 657.80
    4 6 -6 < 722.23 657.80
    4 6 -5 o 3219.61 3251.25
    -2 -6 -4 < 532.22 272.62
    4 6 -4 < 532.22 272.62
    4 6 -3 o 16443.30 17290.50
    -3 -6 -2 o 45829.40 46206.10
    4 6 -2 o 45829.40 46206.10
    4 6 -1 < 124.35 13.84
    -4 -6 0 < 645.22 629.39
    4 6 0 < 645.22 629.39
    4 6 1 < 362.74 309.73
    -5 -6 2 o 8564.56 8073.96
    4 6 2 o 8564.56 8073.96
    4 6 3 < -80.66 153.67
    -6 -6 4 o 46239.10 43714.10
    4 6 4 o 46239.10 43714.10
    4 6 5 < 392.78 148.32
    -7 -6 6 o 4753.41 4545.82
    4 6 6 o 4753.41 4545.82
    4 6 7 < 1248.56 739.29
    -8 -6 8 < 658.96 86.81
    4 6 8 < 658.96 86.81
    4 6 9 < 175.16 408.25
    4 7 -11 < 916.89 867.18
    1 -7 -10 < 220.14 172.94
    4 7 -10 < 220.14 172.94
    4 7 -9 < 456.78 18.72
    0 -7 -8 o 21573.30 19798.00
    4 7 -8 o 21573.30 19798.00
    4 7 -7 < 636.73 643.52
    -1 -7 -6 o 2242.63 2026.68
    4 7 -6 o 2242.63 2026.68
    4 7 -5 < 189.58 224.53
    -2 -7 -4 o 1226.27 1056.72
    4 7 -4 o 1226.27 1056.72
    4 7 -3 < 859.40 869.47
    -3 -7 -2 o 110901.00 111203.00
    4 7 -2 o 110901.00 111203.00
    4 7 -1 o 7554.76 7573.43
    -4 -7 0 o 2680.13 2488.13
    4 7 0 o 2680.13 2488.13
    4 7 1 o 2120.06 2124.59
    -5 -7 2 o 2498.39 2584.47
    4 7 2 o 2498.39 2584.47
    4 7 3 < 28.25 10.73
    -6 -7 4 o 28110.10 26790.90
    4 7 4 o 28110.10 26790.90
    4 7 5 o 1491.33 1502.03
    -7 -7 6 < 1001.24 783.22
    4 7 6 < 1001.24 783.22
    4 7 7 < -66.46 5.33
    -8 -7 8 o 5090.48 5031.66
    4 7 8 o 5090.48 5031.66
    4 7 9 < 246.77 2.63
    4 8 -11 < 121.79 4.03
    1 -8 -10 o 10045.10 10536.50
    4 8 -10 o 10045.10 10536.50
    4 8 -9 < 622.17 351.55
    0 -8 -8 o 5750.26 5713.71
    4 8 -8 o 5750.26 5713.71
    4 8 -7 o 10464.40 10304.60
    -1 -8 -6 o 1390.14 865.64
    4 8 -6 o 1390.14 865.64
    4 8 -5 o 7418.38 7028.25
    -2 -8 -4 o 2828.05 2788.83
    4 8 -4 o 2828.05 2788.83
    4 8 -3 o 8618.75 8529.08
    -3 -8 -2 o 7406.01 7055.59
    4 8 -2 o 7406.01 7055.59
    4 8 -1 o 5099.98 4948.25
    -4 -8 0 o 34120.50 34407.10
    4 8 0 o 34120.50 34407.10
    4 8 1 < 332.34 186.96
    -5 -8 2 o 3909.50 3820.69
    4 8 2 o 3909.50 3820.69
    4 8 3 < 947.56 997.77
    -6 -8 4 o 11793.90 10574.80
    4 8 4 o 11793.90 10574.80
    4 8 5 o 2618.02 2648.77
    -7 -8 6 o 7092.44 7203.94
    4 8 6 o 7092.44 7203.94
    4 8 7 < 724.70 267.84
    -8 -8 8 < -104.45 133.65
    4 8 8 < -104.45 133.65
    4 8 9 < 298.81 3.62
    4 9 -11 < 261.51 2.78
    1 -9 -10 o 1987.98 2806.85
    4 9 -10 o 1987.98 2806.85
    4 9 -9 < 1432.66 1722.87
    0 -9 -8 < 957.78 524.98
    4 9 -8 < 957.78 524.98
    4 9 -7 < 14.26 2.32
    -1 -9 -6 o 12527.80 12139.00
    4 9 -6 o 12527.80 12139.00
    4 9 -5 < 462.88 413.47
    -2 -9 -4 o 76202.80 70744.10
    4 9 -4 o 76202.80 70744.10
    4 9 -3 < -77.79 4.19
    -3 -9 -2 o 5096.86 4726.72
    4 9 -2 o 5096.86 4726.72
    4 9 -1 < 743.76 975.86
    -4 -9 0 o 10158.40 10981.50
    4 9 0 o 10158.40 10981.50
    4 9 1 < -55.12 86.62
    -5 -9 2 o 2672.73 2789.24
    4 9 2 o 2672.73 2789.24
    4 9 3 o 2692.44 2591.99
    -6 -9 4 < 795.14 807.34
    4 9 4 < 795.14 807.34
    4 9 5 < 774.13 774.44
    -7 -9 6 o 33047.50 30400.40
    4 9 6 o 33047.50 30400.40
    4 9 7 < 605.77 134.30
    -8 -9 8 o 2414.70 2522.09
    4 9 8 o 2414.70 2522.09
    4 9 9 < -18.36 7.80
    1 -10 -10 o 5867.11 6260.45
    4 10 -10 o 5867.11 6260.45
    4 10 -9 o 2823.91 3026.06
    0 -10 -8 o 6912.72 6834.23
    4 10 -8 o 6912.72 6834.23
    4 10 -7 o 2051.53 1994.14
    -1 -10 -6 < 203.73 178.20
    4 10 -6 < 203.73 178.20
    4 10 -5 o 8081.94 7208.69
    -2 -10 -4 o 1452.63 1394.73
    4 10 -4 o 1452.63 1394.73
    4 10 -3 o 8151.74 7857.40
    -3 -10 -2 o 13202.40 13118.00
    4 10 -2 o 13202.40 13118.00
    4 10 -1 < 38.31 59.23
    -4 -10 0 o 4490.89 4542.56
    4 10 0 o 4490.89 4542.56
    4 10 1 < 207.05 582.23
    -5 -10 2 o 2476.71 2192.94
    4 10 2 o 2476.71 2192.94
    4 10 3 < 799.58 336.84
    -6 -10 4 o 18158.30 17722.90
    4 10 4 o 18158.30 17722.90
    4 10 5 < 244.65 12.03
    -7 -10 6 o 3546.12 3232.59
    4 10 6 o 3546.12 3232.59
    4 10 7 o 2076.03 1921.49
    -8 -10 8 < 120.36 32.00
    4 10 8 < 120.36 32.00
    1 -11 -10 < 628.91 192.70
    4 11 -10 < 628.91 192.70
    4 11 -9 o 1998.00 1645.43
    0 -11 -8 o 11620.90 11714.50
    4 11 -8 o 11620.90 11714.50
    4 11 -7 < 469.29 19.42
    -1 -11 -6 o 3699.49 3755.89
    4 11 -6 o 3699.49 3755.89
    4 11 -5 < 852.75 466.83
    -2 -11 -4 < 691.07 439.77
    4 11 -4 < 691.07 439.77
    4 11 -3 < -76.35 229.71
    -3 -11 -2 o 61337.70 60045.30
    4 11 -2 o 61337.70 60045.30
    4 11 -1 o 2366.18 2692.69
    -4 -11 0 o 930.37 803.19
    4 11 0 o 930.37 803.19
    4 11 1 < 242.04 4.91
    -5 -11 2 < 675.22 882.39
    4 11 2 < 675.22 882.39
    4 11 3 o 2551.27 2580.14
    -6 -11 4 o 21880.80 21335.40
    4 11 4 o 21880.80 21335.40
    4 11 5 < 643.84 482.69
    -7 -11 6 < 369.03 329.52
    4 11 6 < 369.03 329.52
    4 11 7 < 129.93 13.38
    -8 -11 8 o 3603.87 3875.06
    4 11 8 o 3603.87 3875.06
    1 -12 -10 o 3258.47 3994.44
    4 12 -10 o 3258.47 3994.44
    4 12 -9 < 186.76 33.40
    0 -12 -8 o 5815.75 6142.01
    4 12 -8 o 5815.75 6142.01
    4 12 -7 o 4826.13 5129.72
    -1 -12 -6 < 162.76 179.27
    4 12 -6 < 162.76 179.27
    4 12 -5 o 9139.10 8314.55
    -2 -12 -4 < 404.11 578.97
    4 12 -4 < 404.11 578.97
    4 12 -3 < 139.99 2.20
    -3 -12 -2 o 12557.20 12883.00
    4 12 -2 o 12557.20 12883.00
    4 12 -1 o 5878.10 5975.77
    -4 -12 0 o 3950.23 3284.70
    4 12 0 o 3950.23 3284.70
    4 12 1 < 83.43 308.61
    -5 -12 2 < 123.12 101.18
    4 12 2 < 123.12 101.18
    4 12 3 < 565.17 785.20
    -6 -12 4 o 13623.90 12830.70
    4 12 4 o 13623.90 12830.70
    4 12 5 o 1716.25 1424.51
    -7 -12 6 o 2065.48 2119.89
    4 12 6 o 2065.48 2119.89
    4 12 7 < 528.03 64.42
    -8 -12 8 < 632.64 17.23
    4 12 8 < 632.64 17.23
    4 13 -9 < 542.89 395.17
    0 -13 -8 < 521.74 333.92
    4 13 -8 < 521.74 333.92
    4 13 -7 < 687.61 268.96
    -1 -13 -6 o 5280.69 5178.40
    4 13 -6 o 5280.69 5178.40
    4 13 -5 < 398.95 181.66
    -2 -13 -4 o 28983.70 27921.70
    4 13 -4 o 28983.70 27921.70
    4 13 -3 < 230.76 49.39
    -3 -13 -2 o 4256.27 4151.39
    4 13 -2 o 4256.27 4151.39
    4 13 -1 o 7159.64 6939.20
    -4 -13 0 o 8203.88 7942.29
    4 13 0 o 8203.88 7942.29
    4 13 1 < 192.88 94.51
    -5 -13 2 o 1507.62 1497.04
    4 13 2 o 1507.62 1497.04
    4 13 3 < 1008.58 355.88
    -6 -13 4 < 297.32 492.63
    4 13 4 < 297.32 492.63
    4 13 5 < 1262.14 886.89
    -7 -13 6 o 14956.30 14360.70
    4 13 6 o 14956.30 14360.70
    4 13 7 < 397.51 2.77
    4 14 -9 < 1463.94 1178.48
    0 -14 -8 o 1696.95 1797.57
    4 14 -8 o 1696.95 1797.57
    4 14 -7 < 144.30 257.63
    -1 -14 -6 < 834.47 1132.75
    4 14 -6 < 834.47 1132.75
    4 14 -5 o 1791.76 1648.36
    -2 -14 -4 o 1526.75 1355.98
    4 14 -4 o 1526.75 1355.98
    4 14 -3 o 9602.60 8953.52
    -3 -14 -2 o 2013.35 2007.70
    4 14 -2 o 2013.35 2007.70
    4 14 -1 < 384.49 268.68
    -4 -14 0 o 19961.20 19146.80
    4 14 0 o 19961.20 19146.80
    4 14 1 < 251.25 138.80
    -5 -14 2 o 3588.74 3689.78
    4 14 2 o 3588.74 3689.78
    4 14 3 < 317.91 57.99
    -6 -14 4 o 2343.47 2030.78
    4 14 4 o 2343.47 2030.78
    4 14 5 < 74.81 177.31
    -7 -14 6 o 2299.08 2862.22
    4 14 6 o 2299.08 2862.22
    4 14 7 < 1387.84 667.62
    0 -15 -8 o 3391.44 4803.41
    4 15 -8 o 3391.44 4803.41
    4 15 -7 < -80.13 6.32
    -1 -15 -6 < 1125.28 726.06
    4 15 -6 < 1125.28 726.06
    4 15 -5 < 320.21 362.70
    -2 -15 -4 < 690.68 395.87
    4 15 -4 < 690.68 395.87
    4 15 -3 < 970.54 935.28
    -3 -15 -2 o 26129.30 25319.00
    4 15 -2 o 26129.30 25319.00
    4 15 -1 < -61.24 31.81
    -4 -15 0 < 653.55 866.51
    4 15 0 < 653.55 866.51
    4 15 1 o 1719.93 1953.04
    -5 -15 2 < 408.33 170.98
    4 15 2 < 408.33 170.98
    4 15 3 o 2277.67 2296.87
    -6 -15 4 o 7124.87 7696.31
    4 15 4 o 7124.87 7696.31
    4 15 5 < 796.56 626.54
    -7 -15 6 < 205.78 310.53
    4 15 6 < 205.78 310.53
    4 16 -7 o 2350.31 2320.76
    -1 -16 -6 < 632.05 142.08
    4 16 -6 < 632.05 142.08
    4 16 -5 < 1182.75 990.99
    -2 -16 -4 < 233.48 26.48
    4 16 -4 < 233.48 26.48
    4 16 -3 < 208.47 304.43
    -3 -16 -2 o 8110.58 8700.31
    4 16 -2 o 8110.58 8700.31
    4 16 -1 < 1363.79 994.19
    -4 -16 0 < -25.54 22.03
    4 16 0 < -25.54 22.03
    4 16 1 < 142.49 107.53
    -5 -16 2 < 660.84 354.91
    4 16 2 < 660.84 354.91
    4 16 3 < 83.32 45.85
    -6 -16 4 o 9199.06 9999.31
    4 16 4 o 9199.06 9999.31
    4 16 5 o 1701.02 1566.91
    4 17 -7 < 162.93 406.97
    -1 -17 -6 < 1044.36 1052.74
    4 17 -6 < 1044.36 1052.74
    4 17 -5 < 210.22 86.34
    -2 -17 -4 o 8372.90 7484.10
    4 17 -4 o 8372.90 7484.10
    4 17 -3 < 191.44 81.38
    -3 -17 -2 o 2975.20 3123.52
    4 17 -2 o 2975.20 3123.52
    4 17 -1 o 3233.67 3794.17
    -4 -17 0 o 1175.48 1244.94
    4 17 0 o 1175.48 1244.94
    4 17 1 < 162.39 312.31
    -5 -17 2 < 442.37 379.23
    4 17 2 < 442.37 379.23
    4 17 3 < 152.28 271.43
    -6 -17 4 < 920.60 761.14
    4 17 4 < 920.60 761.14
    4 17 5 < 1384.91 1525.27
    -1 -18 -6 < 749.20 878.21
    4 18 -6 < 749.20 878.21
    4 18 -5 < -172.71 1.64
    -2 -18 -4 < 1611.32 1225.00
    4 18 -4 < 1611.32 1225.00
    4 18 -3 o 3294.71 3612.95
    -3 -18 -2 < 353.19 31.55
    4 18 -2 < 353.19 31.55
    4 18 -1 < 297.38 177.34
    -4 -18 0 o 6761.60 7372.46
    4 18 0 o 6761.60 7372.46
    4 18 1 < 85.56 94.29
    -5 -18 2 o 4843.81 6108.12
    4 18 2 o 4843.81 6108.12
    4 18 3 < -179.04 11.18
    -6 -18 4 < -142.65 884.38
    4 18 4 < -142.65 884.38
    -2 -19 -4 < 704.07 1106.11
    4 19 -4 < 704.07 1106.11
    4 19 -3 < 1069.88 1010.28
    -3 -19 -2 o 5064.32 5522.25
    4 19 -2 o 5064.32 5522.25
    4 19 -1 < -83.91 11.90
    -4 -19 0 < 590.83 391.22
    4 19 0 < 590.83 391.22
    4 19 1 < 635.37 1320.40
    -5 -19 2 < 343.56 15.25
    4 19 2 < 343.56 15.25
    4 20 -1 < -54.17 534.52
    1 0 -12 < 841.70 747.93
    5 0 -12 < 841.70 747.93
    0 0 -10 < 736.93 773.29
    5 0 -10 < 736.93 773.29
    -1 0 -8 o 13244.20 13837.20
    5 0 -8 o 13244.20 13837.20
    -2 0 -6 o 5714.47 5190.30
    5 0 -6 o 5714.47 5190.30
    -3 0 -4 o 124450.00 115427.00
    5 0 -4 o 124450.00 115427.00
    -4 0 -2 o 44032.60 43069.10
    5 0 -2 o 44032.60 43069.10
    -5 0 0 o 3660.86 3462.01
    5 0 0 o 3660.86 3462.01
    -6 0 2 o 2992.81 2296.94
    5 0 2 o 2992.81 2296.94
    -7 0 4 o 6979.78 6918.54
    5 0 4 o 6979.78 6918.54
    -8 0 6 o 2030.68 1407.78
    5 0 6 o 2030.68 1407.78
    -9 0 8 o 31111.40 29934.60
    5 0 8 o 31111.40 29934.60
    1 -1 -12 o 5608.86 5919.06
    5 1 -12 o 5608.86 5919.06
    5 1 -11 < 140.15 18.56
    0 -1 -10 < 247.04 191.81
    5 1 -10 < 247.04 191.81
    5 1 -9 o 2931.03 2712.47
    -1 -1 -8 o 9456.86 9006.80
    5 1 -8 o 9456.86 9006.80
    5 1 -7 o 8131.33 7568.28
    -2 -1 -6 o 17521.80 16790.50
    5 1 -6 o 17521.80 16790.50
    5 1 -5 o 26327.60 24895.70
    -3 -1 -4 o 3607.82 3122.92
    5 1 -4 o 3607.82 3122.92
    5 1 -3 o 11537.20 11450.80
    -4 -1 -2 o 2588.96 3029.85
    5 1 -2 o 2588.96 3029.85
    5 1 -1 o 4347.59 4341.87
    -5 -1 0 o 19794.90 19164.50
    5 1 0 o 19794.90 19164.50
    5 1 1 < -52.46 0.11
    -6 -1 2 o 53411.40 50712.70
    5 1 2 o 53411.40 50712.70
    5 1 3 o 1214.36 1036.82
    -7 -1 4 o 1246.51 930.74
    5 1 4 o 1246.51 930.74
    5 1 5 o 2111.43 1944.06
    -8 -1 6 o 4343.87 4180.92
    5 1 6 o 4343.87 4180.92
    5 1 7 < 1207.53 709.65
    -9 -1 8 o 1853.55 2297.72
    5 1 8 o 1853.55 2297.72
    5 1 9 < 683.52 349.08
    1 -2 -12 < 1354.41 1484.32
    5 2 -12 < 1354.41 1484.32
    5 2 -11 < 222.20 115.45
    0 -2 -10 < 954.77 390.36
    5 2 -10 < 954.77 390.36
    5 2 -9 < 1132.27 981.70
    -1 -2 -8 < 240.71 73.40
    5 2 -8 < 240.71 73.40
    5 2 -7 < -15.59 7.95
    -2 -2 -6 o 75071.20 72632.00
    5 2 -6 o 75071.20 72632.00
    5 2 -5 < -43.36 0.05
    -3 -2 -4 o 1721.92 1503.85
    5 2 -4 o 1721.92 1503.85
    5 2 -3 < 424.22 511.61
    -4 -2 -2 o 1715.29 1471.56
    5 2 -2 o 1715.29 1471.56
    5 2 -1 < 516.44 476.42
    -5 -2 0 o 33277.20 34572.40
    5 2 0 o 33277.20 34572.40
    5 2 1 < 411.15 181.15
    -6 -2 2 o 4314.52 4200.15
    5 2 2 o 4314.52 4200.15
    5 2 3 o 2697.93 2443.24
    -7 -2 4 o 8956.16 8942.16
    5 2 4 o 8956.16 8942.16
    5 2 5 < 452.01 208.95
    -8 -2 6 o 31087.40 30358.20
    5 2 6 o 31087.40 30358.20
    5 2 7 < 569.27 116.05
    -9 -2 8 o 2646.63 2115.81
    5 2 8 o 2646.63 2115.81
    5 2 9 < 79.39 18.34
    1 -3 -12 o 6645.62 8278.49
    5 3 -12 o 6645.62 8278.49
    5 3 -11 < 116.31 27.76
    0 -3 -10 < -97.90 5.42
    5 3 -10 < -97.90 5.42
    5 3 -9 < 883.70 887.77
    -1 -3 -8 o 3941.93 3662.34
    5 3 -8 o 3941.93 3662.34
    5 3 -7 o 8076.53 7632.19
    -2 -3 -6 o 21153.70 21246.90
    5 3 -6 o 21153.70 21246.90
    5 3 -5 o 14234.40 14031.60
    -3 -3 -4 < 930.15 550.98
    5 3 -4 < 930.15 550.98
    5 3 -3 o 24340.30 23347.00
    -4 -3 -2 < 353.09 96.03
    5 3 -2 < 353.09 96.03
    5 3 -1 o 3599.93 3559.14
    -5 -3 0 o 74399.30 73115.10
    5 3 0 o 74399.30 73115.10
    5 3 1 < 405.70 620.30
    -6 -3 2 o 18260.10 17748.80
    5 3 2 o 18260.10 17748.80
    5 3 3 o 1226.01 783.98
    -7 -3 4 o 1986.91 2364.04
    5 3 4 o 1986.91 2364.04
    5 3 5 < 772.17 728.22
    -8 -3 6 o 10211.60 9738.04
    5 3 6 o 10211.60 9738.04
    5 3 7 < 1131.95 606.45
    -9 -3 8 o 2402.82 2494.27
    5 3 8 o 2402.82 2494.27
    5 3 9 < 134.88 2.27
    1 -4 -12 < 1043.07 940.48
    5 4 -12 < 1043.07 940.48
    5 4 -11 o 1282.13 1603.21
    0 -4 -10 < 862.57 451.02
    5 4 -10 < 862.57 451.02
    5 4 -9 o 2399.92 2255.29
    -1 -4 -8 o 13773.00 13630.60
    5 4 -8 o 13773.00 13630.60
    5 4 -7 < 266.10 207.20
    -2 -4 -6 o 12174.80 11611.40
    5 4 -6 o 12174.80 11611.40
    5 4 -5 < -46.61 100.03
    -3 -4 -4 o 64070.60 61655.50
    5 4 -4 o 64070.60 61655.50
    5 4 -3 o 1508.65 1664.98
    -4 -4 -2 o 44014.20 41762.10
    5 4 -2 o 44014.20 41762.10
    5 4 -1 o 4392.05 4363.99
    -5 -4 0 o 7211.95 7045.65
    5 4 0 o 7211.95 7045.65
    5 4 1 o 12666.40 12861.60
    -6 -4 2 o 2436.05 2197.39
    5 4 2 o 2436.05 2197.39
    5 4 3 < 210.91 67.64
    -7 -4 4 o 5238.78 5171.88
    5 4 4 o 5238.78 5171.88
    5 4 5 < 287.69 74.51
    -8 -4 6 < 982.04 613.92
    5 4 6 < 982.04 613.92
    5 4 7 < 114.50 2.97
    -9 -4 8 o 27757.40 25452.80
    5 4 8 o 27757.40 25452.80
    5 4 9 < 668.97 0.18
    5 5 -11 < 444.97 11.98
    0 -5 -10 o 1963.61 1669.46
    5 5 -10 o 1963.61 1669.46
    5 5 -9 o 1277.38 1290.13
    -1 -5 -8 o 12035.60 12250.40
    5 5 -8 o 12035.60 12250.40
    5 5 -7 o 9167.86 8783.58
    -2 -5 -6 o 7369.47 6730.72
    5 5 -6 o 7369.47 6730.72
    5 5 -5 o 1177.76 1392.77
    -3 -5 -4 o 7077.01 5906.77
    5 5 -4 o 7077.01 5906.77
    5 5 -3 o 4630.75 4202.91
    -4 -5 -2 o 7992.60 8042.83
    5 5 -2 o 7992.60 8042.83
    5 5 -1 o 4629.30 4824.15
    -5 -5 0 o 2025.99 1792.79
    5 5 0 o 2025.99 1792.79
    5 5 1 < 625.89 601.21
    -6 -5 2 o 85470.20 86328.30
    5 5 2 o 85470.20 86328.30
    5 5 3 < 950.60 1035.53
    -7 -5 4 o 3186.18 3385.55
    5 5 4 o 3186.18 3385.55
    5 5 5 < 1062.68 944.78
    -8 -5 6 o 3351.60 2998.29
    5 5 6 o 3351.60 2998.29
    5 5 7 < 141.37 171.63
    -9 -5 8 < 1377.72 1915.22
    5 5 8 < 1377.72 1915.22
    5 5 9 < 256.57 318.81
    5 6 -11 < 882.04 939.95
    0 -6 -10 < 252.00 79.46
    5 6 -10 < 252.00 79.46
    5 6 -9 o 1139.04 1060.13
    -1 -6 -8 < 622.27 928.45
    5 6 -8 < 622.27 928.45
    5 6 -7 o 3587.80 3665.24
    -2 -6 -6 o 56647.00 51155.10
    5 6 -6 o 56647.00 51155.10
    5 6 -5 < 345.28 339.38
    -3 -6 -4 o 4538.43 4083.30
    5 6 -4 o 4538.43 4083.30
    5 6 -3 o 3616.36 3577.86
    -4 -6 -2 o 3996.12 3723.69
    5 6 -2 o 3996.12 3723.69
    5 6 -1 o 8167.12 7784.51
    -5 -6 0 o 13906.40 14078.40
    5 6 0 o 13906.40 14078.40
    5 6 1 o 1692.45 1510.79
    -6 -6 2 o 1237.25 1635.64
    5 6 2 o 1237.25 1635.64
    5 6 3 o 6721.04 6617.39
    -7 -6 4 o 3311.58 3159.40
    5 6 4 o 3311.58 3159.40
    5 6 5 o 2641.37 2496.88
    -8 -6 6 o 13938.10 13504.40
    5 6 6 o 13938.10 13504.40
    5 6 7 < 337.23 21.29
    -9 -6 8 o 3647.58 3090.53
    5 6 8 o 3647.58 3090.53
    5 6 9 < 141.10 6.36
    5 7 -11 < 3.41 7.31
    0 -7 -10 < 512.13 264.55
    5 7 -10 < 512.13 264.55
    5 7 -9 < 232.15 181.84
    -1 -7 -8 o 2459.41 2348.52
    5 7 -8 o 2459.41 2348.52
    5 7 -7 < 505.77 602.97
    -2 -7 -6 o 24167.10 22246.50
    5 7 -6 o 24167.10 22246.50
    5 7 -5 o 10801.80 10317.60
    -3 -7 -4 o 2190.85 2061.33
    5 7 -4 o 2190.85 2061.33
    5 7 -3 o 2162.25 2324.38
    -4 -7 -2 o 7150.82 7210.57
    5 7 -2 o 7150.82 7210.57
    5 7 -1 < 363.57 111.97
    -5 -7 0 o 63371.70 60013.60
    5 7 0 o 63371.70 60013.60
    5 7 1 < 638.80 430.25
    -6 -7 2 o 4326.53 4123.83
    5 7 2 o 4326.53 4123.83
    5 7 3 < 244.59 3.19
    -7 -7 4 o 7974.82 7743.99
    5 7 4 o 7974.82 7743.99
    5 7 5 < 175.64 115.07
    -8 -7 6 o 6802.14 6942.37
    5 7 6 o 6802.14 6942.37
    5 7 7 < 578.23 493.24
    -9 -7 8 < 1460.81 2365.20
    5 7 8 < 1460.81 2365.20
    5 7 9 < -124.51 127.35
    5 8 -11 o 3089.76 3257.48
    0 -8 -10 < 270.52 114.95
    5 8 -10 < 270.52 114.95
    5 8 -9 o 3392.36 3655.94
    -1 -8 -8 o 5551.40 5311.76
    5 8 -8 o 5551.40 5311.76
    5 8 -7 < 1061.65 829.76
    -2 -8 -6 o 16582.90 15720.00
    5 8 -6 o 16582.90 15720.00
    5 8 -5 < 171.38 0.03
    -3 -8 -4 o 23952.00 23187.60
    5 8 -4 o 23952.00 23187.60
    5 8 -3 o 1285.15 1402.63
    -4 -8 -2 o 3020.76 2775.62
    5 8 -2 o 3020.76 2775.62
    5 8 -1 o 7025.40 6806.40
    -5 -8 0 o 6216.14 6282.23
    5 8 0 o 6216.14 6282.23
    5 8 1 o 10548.60 10659.70
    -6 -8 2 o 1325.92 878.12
    5 8 2 o 1325.92 878.12
    5 8 3 < 1070.68 688.64
    -7 -8 4 < 655.46 472.12
    5 8 4 < 655.46 472.12
    5 8 5 < 479.50 50.05
    -8 -8 6 o 1359.38 1491.91
    5 8 6 o 1359.38 1491.91
    5 8 7 < 658.46 302.66
    -9 -8 8 o 12158.50 10728.30
    5 8 8 o 12158.50 10728.30
    5 9 -11 < -125.89 3.45
    0 -9 -10 o 2107.22 2257.47
    5 9 -10 o 2107.22 2257.47
    5 9 -9 < 200.17 76.05
    -1 -9 -8 o 11048.80 11608.80
    5 9 -8 o 11048.80 11608.80
    5 9 -7 < 425.35 330.62
    -2 -9 -6 o 3109.10 2864.58
    5 9 -6 o 3109.10 2864.58
    5 9 -5 < 544.34 479.75
    -3 -9 -4 o 5328.23 4361.87
    5 9 -4 o 5328.23 4361.87
    5 9 -3 < 506.77 300.58
    -4 -9 -2 o 9485.17 9645.32
    5 9 -2 o 9485.17 9645.32
    5 9 -1 < 1189.28 1411.68
    -5 -9 0 < 556.30 315.90
    5 9 0 < 556.30 315.90
    5 9 1 < 184.42 39.33
    -6 -9 2 o 76993.90 70615.40
    5 9 2 o 76993.90 70615.40
    5 9 3 < 349.22 376.57
    -7 -9 4 o 3915.11 3649.56
    5 9 4 o 3915.11 3649.56
    5 9 5 < 236.51 12.96
    -8 -9 6 < 1309.71 1098.62
    5 9 6 < 1309.71 1098.62
    5 9 7 < 157.23 390.68
    -9 -9 8 < 619.25 1326.78
    5 9 8 < 619.25 1326.78
    0 -10 -10 < -12.93 14.15
    5 10 -10 < -12.93 14.15
    5 10 -9 < 1073.17 1298.63
    -1 -10 -8 o 2425.56 2428.44
    5 10 -8 o 2425.56 2428.44
    5 10 -7 o 2843.37 2783.46
    -2 -10 -6 o 17441.30 16608.80
    5 10 -6 o 17441.30 16608.80
    5 10 -5 < 392.83 19.73
    -3 -10 -4 o 5998.32 5235.78
    5 10 -4 o 5998.32 5235.78
    5 10 -3 o 4656.51 4717.71
    -4 -10 -2 o 1990.31 1982.56
    5 10 -2 o 1990.31 1982.56
    5 10 -1 o 9314.89 9268.54
    -5 -10 0 o 12681.60 13078.10
    5 10 0 o 12681.60 13078.10
    5 10 1 o 1606.98 1717.94
    -6 -10 2 < 779.67 593.25
    5 10 2 < 779.67 593.25
    5 10 3 o 5790.73 5378.70
    -7 -10 4 < -155.69 60.75
    5 10 4 < -155.69 60.75
    5 10 5 < 1392.73 1257.47
    -8 -10 6 o 4391.65 4722.90
    5 10 6 o 4391.65 4722.90
    5 10 7 < 748.16 272.01
    -9 -10 8 o 5713.91 6291.39
    5 10 8 o 5713.91 6291.39
    0 -11 -10 < -51.88 38.32
    5 11 -10 < -51.88 38.32
    5 11 -9 < 28.25 41.11
    -1 -11 -8 < 1264.84 753.90
    5 11 -8 < 1264.84 753.90
    5 11 -7 < 998.27 898.30
    -2 -11 -6 o 13212.20 11786.70
    5 11 -6 o 13212.20 11786.70
    5 11 -5 o 2305.00 2225.24
    -3 -11 -4 < 969.46 899.31
    5 11 -4 < 969.46 899.31
    5 11 -3 < -78.69 151.71
    -4 -11 -2 o 1331.00 1437.48
    5 11 -2 o 1331.00 1437.48
    5 11 -1 o 2689.15 2722.06
    -5 -11 0 o 57488.60 58813.30
    5 11 0 o 57488.60 58813.30
    5 11 1 < 329.26 257.60
    -6 -11 2 < 1153.51 818.87
    5 11 2 < 1153.51 818.87
    5 11 3 < 678.26 396.86
    -7 -11 4 o 5444.42 6067.06
    5 11 4 o 5444.42 6067.06
    5 11 5 < 271.57 5.26
    -8 -11 6 o 5207.09 5042.88
    5 11 6 o 5207.09 5042.88
    5 11 7 < 343.25 322.23
    0 -12 -10 < 521.91 20.51
    5 12 -10 < 521.91 20.51
    5 12 -9 o 2639.14 3320.45
    -1 -12 -8 < 1267.26 1242.32
    5 12 -8 < 1267.26 1242.32
    5 12 -7 < -46.40 13.04
    -2 -12 -6 o 11940.80 12047.40
    5 12 -6 o 11940.80 12047.40
    5 12 -5 < -250.66 81.69
    -3 -12 -4 o 4282.18 3576.40
    5 12 -4 o 4282.18 3576.40
    5 12 -3 < 361.62 483.16
    -4 -12 -2 < 337.97 244.37
    5 12 -2 < 337.97 244.37
    5 12 -1 o 1397.27 1488.59
    -5 -12 0 o 9646.91 9688.04
    5 12 0 o 9646.91 9688.04
    5 12 1 o 12115.60 11354.20
    -6 -12 2 < 834.54 543.92
    5 12 2 < 834.54 543.92
    5 12 3 < 344.63 132.55
    -7 -12 4 < -43.84 193.92
    5 12 4 < -43.84 193.92
    5 12 5 < 135.46 1.24
    -8 -12 6 o 4485.65 4190.48
    5 12 6 o 4485.65 4190.48
    5 12 7 < 652.25 639.03
    5 13 -9 < 63.00 10.13
    -1 -13 -8 o 5566.07 5777.68
    5 13 -8 o 5566.07 5777.68
    5 13 -7 < 78.37 1.43
    -2 -13 -6 o 1700.92 1717.18
    5 13 -6 o 1700.92 1717.18
    5 13 -5 o 7296.02 6650.44
    -3 -13 -4 o 2458.59 2149.82
    5 13 -4 o 2458.59 2149.82
    5 13 -3 < 893.60 444.14
    -4 -13 -2 o 5220.69 4766.58
    5 13 -2 o 5220.69 4766.58
    5 13 -1 < 1125.03 951.14
    -5 -13 0 < 681.51 478.52
    5 13 0 < 681.51 478.52
    5 13 1 < 437.49 367.95
    -6 -13 2 o 29401.30 29159.40
    5 13 2 o 29401.30 29159.40
    5 13 3 < -100.61 6.83
    -7 -13 4 < 697.61 330.99
    5 13 4 < 697.61 330.99
    5 13 5 < 185.91 216.63
    -8 -13 6 < -88.54 319.02
    5 13 6 < -88.54 319.02
    -1 -14 -8 o 1867.18 2550.65
    5 14 -8 o 1867.18 2550.65
    5 14 -7 o 1680.54 2166.38
    -2 -14 -6 o 3753.71 3694.70
    5 14 -6 o 3753.71 3694.70
    5 14 -5 < 390.65 108.93
    -3 -14 -4 o 12262.90 12013.00
    5 14 -4 o 12262.90 12013.00
    5 14 -3 o 1907.94 1702.06
    -4 -14 -2 o 2311.26 2130.45
    5 14 -2 o 2311.26 2130.45
    5 14 -1 o 3003.21 2973.97
    -5 -14 0 o 2528.99 2725.92
    5 14 0 o 2528.99 2725.92
    5 14 1 < -97.48 62.44
    -6 -14 2 < 306.74 252.98
    5 14 2 < 306.74 252.98
    5 14 3 o 3046.91 3074.58
    -7 -14 4 < -162.87 408.39
    5 14 4 < -162.87 408.39
    5 14 5 < 228.22 498.59
    -8 -14 6 < 363.24 358.51
    5 14 6 < 363.24 358.51
    -1 -15 -8 < 722.60 836.44
    5 15 -8 < 722.60 836.44
    5 15 -7 o 1644.41 1959.70
    -2 -15 -6 o 5413.63 5592.79
    5 15 -6 o 5413.63 5592.79
    5 15 -5 < -126.26 39.81
    -3 -15 -4 < 389.59 292.38
    5 15 -4 < 389.59 292.38
    5 15 -3 < 1266.56 907.35
    -4 -15 -2 < 356.23 440.29
    5 15 -2 < 356.23 440.29
    5 15 -1 o 2322.73 2676.59
    -5 -15 0 o 18273.30 19054.00
    5 15 0 o 18273.30 19054.00
    5 15 1 < 740.66 286.25
    -6 -15 2 < 774.95 720.53
    5 15 2 < 774.95 720.53
    5 15 3 < -224.75 328.98
    -7 -15 4 o 2673.83 2933.90
    5 15 4 o 2673.83 2933.90
    5 15 5 < 781.25 154.59
    5 16 -7 < 500.04 71.84
    -2 -16 -6 o 9225.68 9557.89
    5 16 -6 o 9225.68 9557.89
    5 16 -5 < 106.41 7.46
    -3 -16 -4 < 843.61 526.45
    5 16 -4 < 843.61 526.45
    5 16 -3 < -62.57 4.99
    -4 -16 -2 < -235.82 161.49
    5 16 -2 < -235.82 161.49
    5 16 -1 < 214.75 266.80
    -5 -16 0 o 3650.53 4524.43
    5 16 0 o 3650.53 4524.43
    5 16 1 o 4733.29 5322.17
    -6 -16 2 < 479.50 445.82
    5 16 2 < 479.50 445.82
    5 16 3 < 530.21 95.83
    -7 -16 4 < 494.11 561.82
    5 16 4 < 494.11 561.82
    -2 -17 -6 < 1229.06 1195.66
    5 17 -6 < 1229.06 1195.66
    5 17 -5 o 4617.53 4736.83
    -3 -17 -4 < 647.43 476.49
    5 17 -4 < 647.43 476.49
    5 17 -3 < 1220.19 1335.05
    -4 -17 -2 < 963.39 1365.10
    5 17 -2 < 963.39 1365.10
    5 17 -1 < 159.94 217.19
    -5 -17 0 o 1660.03 1980.32
    5 17 0 o 1660.03 1980.32
    5 17 1 < 516.55 256.32
    -6 -17 2 o 7667.18 8409.26
    5 17 2 o 7667.18 8409.26
    5 17 3 < -61.77 1.64
    -7 -17 4 < 337.23 112.32
    5 17 4 < 337.23 112.32
    5 18 -5 < 77.36 15.57
    -3 -18 -4 o 4966.93 5946.83
    5 18 -4 o 4966.93 5946.83
    5 18 -3 < -142.23 324.67
    -4 -18 -2 o 2545.21 2988.87
    5 18 -2 o 2545.21 2988.87
    5 18 -1 < 502.13 356.28
    -5 -18 0 < 736.96 630.07
    5 18 0 < 736.96 630.07
    5 18 1 < 823.38 1376.52
    -6 -18 2 < 53.27 183.72
    5 18 2 < 53.27 183.72
    5 19 -3 < 1009.99 1309.72
    -4 -19 -2 < 21.02 27.20
    5 19 -2 < 21.02 27.20
    5 19 -1 < 1075.56 1905.39
    -5 -19 0 o 3028.46 4419.49
    5 19 0 o 3028.46 4419.49
    0 0 -12 o 4138.96 5242.70
    6 0 -12 o 4138.96 5242.70
    -1 0 -10 o 9441.53 8608.19
    6 0 -10 o 9441.53 8608.19
    -2 0 -8 o 18935.80 17078.90
    6 0 -8 o 18935.80 17078.90
    -3 0 -6 o 8240.90 7698.78
    6 0 -6 o 8240.90 7698.78
    -4 0 -4 o 1928.58 1658.25
    6 0 -4 o 1928.58 1658.25
    -5 0 -2 o 16927.30 17173.80
    6 0 -2 o 16927.30 17173.80
    -6 0 0 o 12989.50 12368.20
    6 0 0 o 12989.50 12368.20
    -7 0 2 < 952.57 623.35
    6 0 2 < 952.57 623.35
    -8 0 4 o 61648.30 58707.20
    6 0 4 o 61648.30 58707.20
    -9 0 6 < 1498.90 1538.89
    6 0 6 < 1498.90 1538.89
    -10 0 8 < 458.85 375.82
    6 0 8 < 458.85 375.82
    0 -1 -12 < 558.59 838.80
    6 1 -12 < 558.59 838.80
    6 1 -11 o 2769.36 3161.04
    -1 -1 -10 < 952.55 817.58
    6 1 -10 < 952.55 817.58
    6 1 -9 o 4860.35 4992.43
    -2 -1 -8 o 4359.25 3821.97
    6 1 -8 o 4359.25 3821.97
    6 1 -7 o 2967.88 3061.96
    -3 -1 -6 o 2279.74 1993.52
    6 1 -6 o 2279.74 1993.52
    6 1 -5 < 148.45 13.44
    -4 -1 -4 o 23364.60 22500.20
    6 1 -4 o 23364.60 22500.20
    6 1 -3 o 4820.82 5085.71
    -5 -1 -2 o 43038.30 41652.10
    6 1 -2 o 43038.30 41652.10
    6 1 -1 o 12208.90 12145.50
    -6 -1 0 < 36.71 9.97
    6 1 0 < 36.71 9.97
    6 1 1 o 18154.60 17785.00
    -7 -1 2 o 2003.87 1711.87
    6 1 2 o 2003.87 1711.87
    6 1 3 o 5543.69 5377.48
    -8 -1 4 o 4296.62 4521.88
    6 1 4 o 4296.62 4521.88
    6 1 5 o 1453.67 1474.23
    -9 -1 6 o 2262.98 2319.46
    6 1 6 o 2262.98 2319.46
    6 1 7 < 239.54 2.77
    -10 -1 8 < 1004.07 550.32
    6 1 8 < 1004.07 550.32
    6 1 9 < 397.78 4.84
    0 -2 -12 < 709.85 1421.46
    6 2 -12 < 709.85 1421.46
    6 2 -11 < -21.92 5.76
    -1 -2 -10 o 23719.60 23472.50
    6 2 -10 o 23719.60 23472.50
    6 2 -9 < 322.70 68.83
    -2 -2 -8 o 3685.95 3155.44
    6 2 -8 o 3685.95 3155.44
    6 2 -7 < 689.53 754.64
    -3 -2 -6 < 968.85 877.23
    6 2 -6 < 968.85 877.23
    6 2 -5 < 505.91 253.28
    -4 -2 -4 o 9334.18 8362.37
    6 2 -4 o 9334.18 8362.37
    6 2 -3 o 5742.13 5871.04
    -5 -2 -2 < 941.54 1047.70
    6 2 -2 < 941.54 1047.70
    6 2 -1 < 314.79 257.82
    -6 -2 0 o 19140.50 18152.90
    6 2 0 o 19140.50 18152.90
    6 2 1 < 1018.81 615.10
    -7 -2 2 o 76589.30 73160.00
    6 2 2 o 76589.30 73160.00
    6 2 3 < 64.01 73.11
    -8 -2 4 o 9994.95 9723.61
    6 2 4 o 9994.95 9723.61
    6 2 5 < 594.24 377.83
    -9 -2 6 o 9767.75 9298.94
    6 2 6 o 9767.75 9298.94
    6 2 7 < -135.36 0.58
    -10 -2 8 < 557.76 129.30
    6 2 8 < 557.76 129.30
    6 2 9 < 249.12 7.87
    0 -3 -12 < 639.50 526.63
    6 3 -12 < 639.50 526.63
    6 3 -11 o 2182.15 2043.09
    -1 -3 -10 < 864.55 1571.69
    6 3 -10 < 864.55 1571.69
    6 3 -9 o 6461.08 6408.09
    -2 -3 -8 o 1194.52 1105.50
    6 3 -8 o 1194.52 1105.50
    6 3 -7 o 3681.64 3238.01
    -3 -3 -6 < 146.65 199.66
    6 3 -6 < 146.65 199.66
    6 3 -5 < 31.71 0.45
    -4 -3 -4 o 53245.60 50369.90
    6 3 -4 o 53245.60 50369.90
    6 3 -3 o 2346.08 2647.10
    -5 -3 -2 o 22384.40 21559.00
    6 3 -2 o 22384.40 21559.00
    6 3 -1 o 6392.39 6261.95
    -6 -3 0 o 846.69 455.31
    6 3 0 o 846.69 455.31
    6 3 1 o 4493.27 3972.52
    -7 -3 2 o 1609.71 1801.14
    6 3 2 o 1609.71 1801.14
    6 3 3 o 6895.42 6614.87
    -8 -3 4 o 2460.31 2233.72
    6 3 4 o 2460.31 2233.72
    6 3 5 < 844.08 539.37
    -9 -3 6 o 8938.72 8611.56
    6 3 6 o 8938.72 8611.56
    6 3 7 < 442.43 233.05
    -10 -3 8 o 3236.39 2833.55
    6 3 8 o 3236.39 2833.55
    6 4 -11 < -66.67 1.76
    -1 -4 -10 o 9872.88 9232.03
    6 4 -10 o 9872.88 9232.03
    6 4 -9 o 1294.27 1149.39
    -2 -4 -8 o 14553.30 13161.60
    6 4 -8 o 14553.30 13161.60
    6 4 -7 o 2886.54 2666.41
    -3 -4 -6 o 7350.71 6325.84
    6 4 -6 o 7350.71 6325.84
    6 4 -5 o 5261.36 4731.99
    -4 -4 -4 o 2698.64 2170.11
    6 4 -4 o 2698.64 2170.11
    6 4 -3 o 8909.57 8480.03
    -5 -4 -2 o 17223.50 16497.40
    6 4 -2 o 17223.50 16497.40
    6 4 -1 < -35.92 88.47
    -6 -4 0 o 11201.60 10970.60
    6 4 0 o 11201.60 10970.60
    6 4 1 < 575.77 696.26
    -7 -4 2 o 5439.29 4917.62
    6 4 2 o 5439.29 4917.62
    6 4 3 < 286.90 125.05
    -8 -4 4 o 54070.70 51975.60
    6 4 4 o 54070.70 51975.60
    6 4 5 < 500.70 394.06
    -9 -4 6 o 2011.57 1619.07
    6 4 6 o 2011.57 1619.07
    6 4 7 < 920.43 589.26
    -10 -4 8 < 521.10 439.53
    6 4 8 < 521.10 439.53
    6 5 -11 o 2325.24 2690.95
    -1 -5 -10 < 341.18 288.25
    6 5 -10 < 341.18 288.25
    6 5 -9 < 608.18 324.19
    -2 -5 -8 o 6142.12 5382.65
    6 5 -8 o 6142.12 5382.65
    6 5 -7 < 987.38 921.03
    -3 -5 -6 o 8885.49 8076.01
    6 5 -6 o 8885.49 8076.01
    6 5 -5 < 15.27 367.33
    -4 -5 -4 o 9779.58 9003.81
    6 5 -4 o 9779.58 9003.81
    6 5 -3 o 1730.52 1597.10
    -5 -5 -2 o 73695.80 68831.10
    6 5 -2 o 73695.80 68831.10
    6 5 -1 o 13648.50 13927.40
    -6 -5 0 < 128.60 39.41
    6 5 0 < 128.60 39.41
    6 5 1 o 8830.56 8916.69
    -7 -5 2 o 2966.82 2440.15
    6 5 2 o 2966.82 2440.15
    6 5 3 o 1172.33 1074.69
    -8 -5 4 o 9428.32 9266.36
    6 5 4 o 9428.32 9266.36
    6 5 5 < 1072.27 1177.51
    -9 -5 6 < 367.65 503.36
    6 5 6 < 367.65 503.36
    6 5 7 < 194.68 24.21
    -10 -5 8 < 164.30 87.84
    6 5 8 < 164.30 87.84
    6 6 -11 < -175.32 16.15
    -1 -6 -10 o 14780.50 15940.50
    6 6 -10 o 14780.50 15940.50
    6 6 -9 < 781.27 399.39
    -2 -6 -8 o 2511.06 2767.07
    6 6 -8 o 2511.06 2767.07
    6 6 -7 o 4890.33 4776.28
    -3 -6 -6 < 267.89 516.82
    6 6 -6 < 267.89 516.82
    6 6 -5 o 14047.70 13143.80
    -4 -6 -4 o 6844.94 6132.17
    6 6 -4 o 6844.94 6132.17
    6 6 -3 o 1949.61 1434.50
    -5 -6 -2 < 917.92 582.99
    6 6 -2 < 917.92 582.99
    6 6 -1 o 9872.76 9786.70
    -6 -6 0 o 9845.10 9915.24
    6 6 0 o 9845.10 9915.24
    6 6 1 < 836.00 941.70
    -7 -6 2 o 35492.10 34834.90
    6 6 2 o 35492.10 34834.90
    6 6 3 o 1157.21 761.31
    -8 -6 4 o 6700.50 6265.68
    6 6 4 o 6700.50 6265.68
    6 6 5 o 1913.30 1320.53
    -9 -6 6 o 4727.82 5016.76
    6 6 6 o 4727.82 5016.76
    6 6 7 < 223.80 368.62
    -10 -6 8 < -14.00 153.37
    6 6 8 < -14.00 153.37
    6 7 -11 < -61.93 180.31
    -1 -7 -10 < 440.81 1528.90
    6 7 -10 < 440.81 1528.90
    6 7 -9 o 2475.58 2783.52
    -2 -7 -8 < 39.80 51.05
    6 7 -8 < 39.80 51.05
    6 7 -7 < 918.26 1032.57
    -3 -7 -6 < 591.33 197.06
    6 7 -6 < 591.33 197.06
    6 7 -5 < 379.11 124.21
    -4 -7 -4 o 52394.40 47445.70
    6 7 -4 o 52394.40 47445.70
    6 7 -3 < 685.84 511.18
    -5 -7 -2 o 10716.70 9794.12
    6 7 -2 o 10716.70 9794.12
    6 7 -1 < 248.27 168.21
    -6 -7 0 o 5615.96 5458.72
    6 7 0 o 5615.96 5458.72
    6 7 1 < 1076.59 1038.79
    -7 -7 2 o 1263.53 672.22
    6 7 2 o 1263.53 672.22
    6 7 3 o 2139.80 2005.56
    -8 -7 4 o 1529.13 1587.88
    6 7 4 o 1529.13 1587.88
    6 7 5 < 480.78 12.42
    -9 -7 6 o 8560.30 9453.99
    6 7 6 o 8560.30 9453.99
    6 7 7 < 189.52 0.17
    -10 -7 8 o 3523.74 3636.46
    6 7 8 o 3523.74 3636.46
    6 8 -11 < 60.07 36.47
    -1 -8 -10 o 8272.17 8497.02
    6 8 -10 o 8272.17 8497.02
    6 8 -9 < 1269.89 1136.39
    -2 -8 -8 o 6019.16 5745.59
    6 8 -8 o 6019.16 5745.59
    6 8 -7 o 4323.43 4257.38
    -3 -8 -6 o 1333.63 1311.53
    6 8 -6 o 1333.63 1311.53
    6 8 -5 o 7190.62 6665.05
    -4 -8 -4 o 3351.62 2555.20
    6 8 -4 o 3351.62 2555.20
    6 8 -3 o 15831.60 15101.50
    -5 -8 -2 o 6007.31 5971.06
    6 8 -2 o 6007.31 5971.06
    6 8 -1 o 1616.07 1398.53
    -6 -8 0 < -86.41 248.13
    6 8 0 < -86.41 248.13
    6 8 1 < -56.88 56.08
    -7 -8 2 o 5755.53 5436.69
    6 8 2 o 5755.53 5436.69
    6 8 3 < 1108.63 790.75
    -8 -8 4 o 19976.10 19390.90
    6 8 4 o 19976.10 19390.90
    6 8 5 < 261.89 184.97
    -9 -8 6 o 1486.21 1587.19
    6 8 6 o 1486.21 1587.19
    6 8 7 < 933.34 974.03
    -10 -8 8 < 313.52 109.07
    6 8 8 < 313.52 109.07
    -1 -9 -10 < 258.33 74.22
    6 9 -10 < 258.33 74.22
    6 9 -9 < 185.48 79.68
    -2 -9 -8 o 5589.42 4873.88
    6 9 -8 o 5589.42 4873.88
    6 9 -7 < 7.66 0.26
    -3 -9 -6 o 6644.19 6327.79
    6 9 -6 o 6644.19 6327.79
    6 9 -5 < 261.84 308.18
    -4 -9 -4 o 4505.95 4030.12
    6 9 -4 o 4505.95 4030.12
    6 9 -3 < -293.60 30.64
    -5 -9 -2 o 51087.50 50220.30
    6 9 -2 o 51087.50 50220.30
    6 9 -1 < 524.47 843.01
    -6 -9 0 < 338.47 398.71
    6 9 0 < 338.47 398.71
    6 9 1 < 457.82 388.01
    -7 -9 2 o 2341.24 2088.20
    6 9 2 o 2341.24 2088.20
    6 9 3 < 134.67 247.46
    -8 -9 4 o 8149.59 9019.92
    6 9 4 o 8149.59 9019.92
    6 9 5 < 1060.62 870.82
    -9 -9 6 < 185.88 508.34
    6 9 6 < 185.88 508.34
    6 9 7 < -134.40 80.73
    -1 -10 -10 o 7699.20 8738.66
    6 10 -10 o 7699.20 8738.66
    6 10 -9 < 581.00 562.15
    -2 -10 -8 o 3006.41 3311.70
    6 10 -8 o 3006.41 3311.70
    6 10 -7 o 4996.15 5580.51
    -3 -10 -6 < 127.07 249.29
    6 10 -6 < 127.07 249.29
    6 10 -5 o 14389.30 13713.60
    -4 -10 -4 o 3530.04 2734.06
    6 10 -4 o 3530.04 2734.06
    6 10 -3 o 1716.83 1407.22
    -5 -10 -2 o 1581.77 1347.99
    6 10 -2 o 1581.77 1347.99
    6 10 -1 o 3963.43 4064.87
    -6 -10 0 < 343.88 35.52
    6 10 0 < 343.88 35.52
    6 10 1 < 627.73 586.57
    -7 -10 2 o 16648.30 15743.50
    6 10 2 o 16648.30 15743.50
    6 10 3 < 1095.60 560.45
    -8 -10 4 o 16135.20 15723.90
    6 10 4 o 16135.20 15723.90
    6 10 5 o 2436.44 2596.25
    -9 -10 6 o 1740.16 2288.55
    6 10 6 o 1740.16 2288.55
    6 10 7 < -26.44 252.75
    -1 -11 -10 < 338.40 1107.45
    6 11 -10 < 338.40 1107.45
    6 11 -9 < 357.36 574.79
    -2 -11 -8 < -36.18 25.66
    6 11 -8 < -36.18 25.66
    6 11 -7 < -227.35 1.47
    -3 -11 -6 < 746.71 653.29
    6 11 -6 < 746.71 653.29
    6 11 -5 < 408.92 504.42
    -4 -11 -4 o 40501.50 35909.20
    6 11 -4 o 40501.50 35909.20
    6 11 -3 < 311.58 3.39
    -5 -11 -2 o 1960.02 2042.37
    6 11 -2 o 1960.02 2042.37
    6 11 -1 < 1160.30 1222.20
    -6 -11 0 o 1376.23 1303.97
    6 11 0 o 1376.23 1303.97
    6 11 1 < -183.09 135.77
    -7 -11 2 < 863.97 576.33
    6 11 2 < 863.97 576.33
    6 11 3 < 995.27 738.60
    -8 -11 4 < 810.85 976.54
    6 11 4 < 810.85 976.54
    6 11 5 < 637.91 1015.74
    -9 -11 6 o 5108.40 6196.55
    6 11 6 o 5108.40 6196.55
    6 11 7 < 363.14 111.56
    6 12 -9 < 1352.35 1111.40
    -2 -12 -8 < 2186.49 2151.21
    6 12 -8 < 2186.49 2151.21
    6 12 -7 < 1215.43 1411.56
    -3 -12 -6 < 71.46 7.33
    6 12 -6 < 71.46 7.33
    6 12 -5 o 1765.49 1481.97
    -4 -12 -4 o 1748.92 1877.80
    6 12 -4 o 1748.92 1877.80
    6 12 -3 o 18312.00 17060.10
    -5 -12 -2 < 792.09 449.09
    6 12 -2 < 792.09 449.09
    6 12 -1 < 153.35 213.01
    -6 -12 0 < 477.98 387.47
    6 12 0 < 477.98 387.47
    6 12 1 < 282.00 96.42
    -7 -12 2 o 9754.75 9751.07
    6 12 2 o 9754.75 9751.07
    6 12 3 < 227.41 22.71
    -8 -12 4 o 9331.08 10138.20
    6 12 4 o 9331.08 10138.20
    6 12 5 < -395.01 31.94
    -9 -12 6 o 1817.72 1824.45
    6 12 6 o 1817.72 1824.45
    6 13 -9 < 1732.09 2175.11
    -2 -13 -8 o 1601.92 2399.40
    6 13 -8 o 1601.92 2399.40
    6 13 -7 < 315.47 153.43
    -3 -13 -6 o 2814.91 2423.64
    6 13 -6 o 2814.91 2423.64
    6 13 -5 < 789.11 629.24
    -4 -13 -4 o 3709.26 3004.30
    6 13 -4 o 3709.26 3004.30
    6 13 -3 < 583.02 511.74
    -5 -13 -2 o 21518.10 20466.70
    6 13 -2 o 21518.10 20466.70
    6 13 -1 < 30.17 5.38
    -6 -13 0 < 80.02 46.06
    6 13 0 < 80.02 46.06
    6 13 1 < 687.00 536.03
    -7 -13 2 < 897.09 611.88
    6 13 2 < 897.09 611.88
    6 13 3 o 2936.50 2764.61
    -8 -13 4 o 3147.22 4133.95
    6 13 4 o 3147.22 4133.95
    6 13 5 < 355.49 346.74
    -9 -13 6 < -156.49 332.72
    6 13 6 < -156.49 332.72
    -2 -14 -8 o 2437.70 2595.30
    6 14 -8 o 2437.70 2595.30
    6 14 -7 o 2706.92 2616.15
    -3 -14 -6 < 636.14 525.63
    6 14 -6 < 636.14 525.63
    6 14 -5 o 5049.93 4800.98
    -4 -14 -4 < 658.26 566.29
    6 14 -4 < 658.26 566.29
    6 14 -3 < -57.09 42.12
    -5 -14 -2 o 1558.65 1640.87
    6 14 -2 o 1558.65 1640.87
    6 14 -1 o 2017.69 2117.58
    -6 -14 0 < 392.57 273.58
    6 14 0 < 392.57 273.58
    6 14 1 < -36.50 376.68
    -7 -14 2 < 407.67 550.00
    6 14 2 < 407.67 550.00
    6 14 3 < 218.80 552.73
    -8 -14 4 o 10365.10 10806.00
    6 14 4 o 10365.10 10806.00
    6 14 5 < 702.94 1122.00
    6 15 -7 < -463.65 192.98
    -3 -15 -6 < 429.76 47.66
    6 15 -6 < 429.76 47.66
    6 15 -5 < 435.57 473.69
    -4 -15 -4 o 17295.70 16534.50
    6 15 -4 o 17295.70 16534.50
    6 15 -3 < 410.34 194.72
    -5 -15 -2 o 2507.77 1932.33
    6 15 -2 o 2507.77 1932.33
    6 15 -1 o 2032.70 2479.39
    -6 -15 0 o 1083.42 1300.46
    6 15 0 o 1083.42 1300.46
    6 15 1 < 1640.95 1869.38
    -7 -15 2 < -11.33 135.62
    6 15 2 < -11.33 135.62
    6 15 3 < 277.80 188.51
    -8 -15 4 < 440.88 388.93
    6 15 4 < 440.88 388.93
    -3 -16 -6 < 175.00 44.15
    6 16 -6 < 175.00 44.15
    6 16 -5 < 66.78 266.37
    -4 -16 -4 < 1296.89 1370.12
    6 16 -4 < 1296.89 1370.12
    6 16 -3 o 3700.04 3761.02
    -5 -16 -2 < 134.99 59.35
    6 16 -2 < 134.99 59.35
    6 16 -1 < 265.45 42.81
    -6 -16 0 o 1374.57 1503.63
    6 16 0 o 1374.57 1503.63
    6 16 1 < 32.24 268.93
    -7 -16 2 o 6464.31 7740.66
    6 16 2 o 6464.31 7740.66
    6 16 3 < 443.91 3.20
    6 17 -5 < 458.40 415.42
    -4 -17 -4 o 2629.79 3181.52
    6 17 -4 o 2629.79 3181.52
    6 17 -3 < 491.29 648.71
    -5 -17 -2 o 7103.48 7366.97
    6 17 -2 o 7103.48 7366.97
    6 17 -1 < 163.83 97.79
    -6 -17 0 < 119.18 31.98
    6 17 0 < 119.18 31.98
    6 17 1 < 403.86 468.36
    -7 -17 2 < 170.74 163.72
    6 17 2 < 170.74 163.72
    6 18 -3 < 549.79 1068.07
    -5 -18 -2 < 916.33 1292.39
    6 18 -2 < 916.33 1292.39
    6 18 -1 < 844.88 730.94
    -6 -18 0 < 923.02 1165.62
    6 18 0 < 923.02 1165.62
    -2 0 -10 < 692.20 688.49
    7 0 -10 < 692.20 688.49
    -3 0 -8 < 741.77 564.31
    7 0 -8 < 741.77 564.31
    -4 0 -6 o 29755.20 26371.40
    7 0 -6 o 29755.20 26371.40
    -5 0 -4 o 4289.85 4062.36
    7 0 -4 o 4289.85 4062.36
    -6 0 -2 < 1018.25 1104.64
    7 0 -2 < 1018.25 1104.64
    -7 0 0 o 29959.40 29066.30
    7 0 0 o 29959.40 29066.30
    -8 0 2 o 2983.38 2763.46
    7 0 2 o 2983.38 2763.46
    -9 0 4 o 3058.18 2197.09
    7 0 4 o 3058.18 2197.09
    -10 0 6 o 11659.30 12031.90
    7 0 6 o 11659.30 12031.90
    -11 0 8 < 89.28 207.12
    7 0 8 < 89.28 207.12
    7 1 -11 < -136.42 27.75
    -2 -1 -10 o 1392.69 1562.01
    7 1 -10 o 1392.69 1562.01
    7 1 -9 o 1616.52 1370.50
    -3 -1 -8 o 13350.70 12188.50
    7 1 -8 o 13350.70 12188.50
    7 1 -7 o 8884.51 8421.25
    -4 -1 -6 o 17396.60 15744.90
    7 1 -6 o 17396.60 15744.90
    7 1 -5 o 15233.80 14678.30
    -5 -1 -4 < 458.13 244.81
    7 1 -4 < 458.13 244.81
    7 1 -3 o 18102.30 17605.30
    -6 -1 -2 < 321.52 335.75
    7 1 -2 < 321.52 335.75
    7 1 -1 o 6445.60 6434.72
    -7 -1 0 o 17880.40 16596.90
    7 1 0 o 17880.40 16596.90
    7 1 1 < 67.68 64.46
    -8 -1 2 o 11516.80 10940.30
    7 1 2 o 11516.80 10940.30
    7 1 3 < 393.01 478.95
    -9 -1 4 o 2133.34 2317.06
    7 1 4 o 2133.34 2317.06
    7 1 5 o 1684.59 1444.90
    -10 -1 6 o 7659.05 7214.00
    7 1 6 o 7659.05 7214.00
    7 1 7 < 1230.13 1185.94
    -11 -1 8 < 1263.91 1837.52
    7 1 8 < 1263.91 1837.52
    7 2 -11 < -432.15 175.95
    -2 -2 -10 < 490.82 155.99
    7 2 -10 < 490.82 155.99
    7 2 -9 < 661.83 567.32
    -3 -2 -8 o 9049.73 8541.43
    7 2 -8 o 9049.73 8541.43
    7 2 -7 < 838.40 626.15
    -4 -2 -6 o 4871.83 4274.05
    7 2 -6 o 4871.83 4274.05
    7 2 -5 < -25.38 5.67
    -5 -2 -4 o 8332.53 7857.39
    7 2 -4 o 8332.53 7857.39
    7 2 -3 < 116.74 126.89
    -6 -2 -2 o 55506.80 52645.10
    7 2 -2 o 55506.80 52645.10
    7 2 -1 < 619.56 663.12
    -7 -2 0 o 13959.30 13243.40
    7 2 0 o 13959.30 13243.40
    7 2 1 < 515.08 415.46
    -8 -2 2 o 1661.53 1560.95
    7 2 2 o 1661.53 1560.95
    7 2 3 < 843.44 541.76
    -9 -2 4 o 2471.57 2595.72
    7 2 4 o 2471.57 2595.72
    7 2 5 < 41.77 56.22
    -10 -2 6 < 875.18 968.18
    7 2 6 < 875.18 968.18
    7 2 7 < -357.29 76.34
    -11 -2 8 o 9179.89 10258.10
    7 2 8 o 9179.89 10258.10
    7 3 -11 < 323.50 6.00
    -2 -3 -10 < 498.12 362.27
    7 3 -10 < 498.12 362.27
    7 3 -9 < 816.85 746.05
    -3 -3 -8 o 14169.20 13222.60
    7 3 -8 o 14169.20 13222.60
    7 3 -7 o 5714.15 5678.24
    -4 -3 -6 o 9987.28 8238.95
    7 3 -6 o 9987.28 8238.95
    7 3 -5 o 7416.22 7279.48
    -5 -3 -4 < 169.90 317.43
    7 3 -4 < 169.90 317.43
    7 3 -3 o 9437.45 9566.12
    -6 -3 -2 o 2627.51 2763.99
    7 3 -2 o 2627.51 2763.99
    7 3 -1 o 5469.56 5964.61
    -7 -3 0 o 10012.60 9348.19
    7 3 0 o 10012.60 9348.19
    7 3 1 < 716.81 548.51
    -8 -3 2 o 26588.40 25054.60
    7 3 2 o 26588.40 25054.60
    7 3 3 o 1180.17 999.92
    -9 -3 4 o 6412.71 6153.39
    7 3 4 o 6412.71 6153.39
    7 3 5 < 800.65 1098.15
    -10 -3 6 o 6599.31 6328.90
    7 3 6 o 6599.31 6328.90
    7 3 7 < 556.94 410.10
    -11 -3 8 < 1335.88 1559.51
    7 3 8 < 1335.88 1559.51
    7 4 -11 < 1120.76 1007.74
    -2 -4 -10 < 428.98 416.65
    7 4 -10 < 428.98 416.65
    7 4 -9 < 933.30 514.49
    -3 -4 -8 < 701.91 690.87
    7 4 -8 < 701.91 690.87
    7 4 -7 o 2673.93 2643.02
    -4 -4 -6 o 22214.80 19627.80
    7 4 -6 o 22214.80 19627.80
    7 4 -5 < 310.30 41.16
    -5 -4 -4 o 3240.52 3022.74
    7 4 -4 o 3240.52 3022.74
    7 4 -3 o 1497.88 1535.21
    -6 -4 -2 o 10946.20 10674.30
    7 4 -2 o 10946.20 10674.30
    7 4 -1 o 4927.19 4707.70
    -7 -4 0 o 42552.80 41055.70
    7 4 0 o 42552.80 41055.70
    7 4 1 o 3160.57 2863.11
    -8 -4 2 o 2581.42 3003.33
    7 4 2 o 2581.42 3003.33
    7 4 3 o 2699.45 2390.45
    -9 -4 4 < 1014.09 939.56
    7 4 4 < 1014.09 939.56
    7 4 5 < 993.25 1298.69
    -10 -4 6 o 10167.60 10915.00
    7 4 6 o 10167.60 10915.00
    7 4 7 < 214.32 95.25
    7 5 -11 < -15.64 9.58
    -2 -5 -10 o 1514.27 1662.16
    7 5 -10 o 1514.27 1662.16
    7 5 -9 < 25.54 418.44
    -3 -5 -8 o 7617.06 6714.24
    7 5 -8 o 7617.06 6714.24
    7 5 -7 o 1979.26 1728.22
    -4 -5 -6 o 15979.50 14655.00
    7 5 -6 o 15979.50 14655.00
    7 5 -5 o 19282.50 17687.80
    -5 -5 -4 < 818.09 520.30
    7 5 -4 < 818.09 520.30
    7 5 -3 o 7288.75 7207.46
    -6 -5 -2 < 279.81 326.79
    7 5 -2 < 279.81 326.79
    7 5 -1 o 1013.30 860.37
    -7 -5 0 o 33771.20 32431.20
    7 5 0 o 33771.20 32431.20
    7 5 1 < 199.91 492.89
    -8 -5 2 o 1939.70 1676.78
    7 5 2 o 1939.70 1676.78
    7 5 3 < 362.61 71.94
    -9 -5 4 < 85.19 118.49
    7 5 4 < 85.19 118.49
    7 5 5 < 257.70 746.59
    -10 -5 6 o 9258.48 9256.34
    7 5 6 o 9258.48 9256.34
    7 5 7 < 1352.84 795.40
    7 6 -11 o 1506.26 1597.42
    -2 -6 -10 < -21.50 38.92
    7 6 -10 < -21.50 38.92
    7 6 -9 o 4231.36 4439.64
    -3 -6 -8 o 4720.97 4634.82
    7 6 -8 o 4720.97 4634.82
    7 6 -7 < 586.41 207.71
    -4 -6 -6 o 3824.27 3381.54
    7 6 -6 o 3824.27 3381.54
    7 6 -5 < 370.62 632.89
    -5 -6 -4 o 4231.21 3969.46
    7 6 -4 o 4231.21 3969.46
    7 6 -3 < 948.46 701.06
    -6 -6 -2 o 35130.60 32796.10
    7 6 -2 o 35130.60 32796.10
    7 6 -1 o 3751.96 3425.43
    -7 -6 0 o 13685.20 13037.70
    7 6 0 o 13685.20 13037.70
    7 6 1 o 9661.63 9165.47
    -8 -6 2 < 1050.94 1018.97
    7 6 2 < 1050.94 1018.97
    7 6 3 o 1938.46 1980.25
    -9 -6 4 o 1414.90 1455.00
    7 6 4 o 1414.90 1455.00
    7 6 5 < 383.68 34.72
    -10 -6 6 < 1100.66 1252.75
    7 6 6 < 1100.66 1252.75
    7 6 7 < 447.75 381.27
    -2 -7 -10 < 427.26 299.04
    7 7 -10 < 427.26 299.04
    7 7 -9 < 245.67 367.12
    -3 -7 -8 o 15197.20 13855.00
    7 7 -8 o 15197.20 13855.00
    7 7 -7 o 1692.30 1839.38
    -4 -7 -6 o 5107.40 4619.17
    7 7 -6 o 5107.40 4619.17
    7 7 -5 < 552.12 580.77
    -5 -7 -4 o 1450.00 1064.78
    7 7 -4 o 1450.00 1064.78
    7 7 -3 < 809.08 580.08
    -6 -7 -2 o 3760.44 3804.45
    7 7 -2 o 3760.44 3804.45
    7 7 -1 o 2555.82 2695.52
    -7 -7 0 o 1391.37 1031.49
    7 7 0 o 1391.37 1031.49
    7 7 1 < 168.88 69.01
    -8 -7 2 o 21623.60 19738.00
    7 7 2 o 21623.60 19738.00
    7 7 3 < 308.45 174.21
    -9 -7 4 o 4107.36 4080.73
    7 7 4 o 4107.36 4080.73
    7 7 5 < 273.60 239.60
    -10 -7 6 o 2407.89 2780.56
    7 7 6 o 2407.89 2780.56
    7 7 7 < 106.31 3.90
    -2 -8 -10 < 358.80 98.57
    7 8 -10 < 358.80 98.57
    7 8 -9 o 1936.28 1976.08
    -3 -8 -8 o 1341.76 1184.68
    7 8 -8 o 1341.76 1184.68
    7 8 -7 o 2932.07 3218.65
    -4 -8 -6 o 9340.05 9051.90
    7 8 -6 o 9340.05 9051.90
    7 8 -5 < -155.95 38.42
    -5 -8 -4 < 269.99 62.57
    7 8 -4 < 269.99 62.57
    7 8 -3 o 2582.98 2924.21
    -6 -8 -2 o 9107.41 8648.21
    7 8 -2 o 9107.41 8648.21
    7 8 -1 o 6590.00 6583.48
    -7 -8 0 o 18410.60 18287.90
    7 8 0 o 18410.60 18287.90
    7 8 1 o 2492.99 2385.00
    -8 -8 2 < 1072.82 1077.53
    7 8 2 < 1072.82 1077.53
    7 8 3 o 3566.99 3889.51
    -9 -8 4 < 38.20 86.90
    7 8 4 < 38.20 86.90
    7 8 5 o 2335.07 2339.01
    -10 -8 6 o 3703.70 4418.63
    7 8 6 o 3703.70 4418.63
    7 8 7 < -255.61 1.40
    -2 -9 -10 < 996.95 1457.03
    7 9 -10 < 996.95 1457.03
    7 9 -9 < 300.46 4.14
    -3 -9 -8 o 5127.54 5091.74
    7 9 -8 o 5127.54 5091.74
    7 9 -7 < 506.00 0.85
    -4 -9 -6 o 12815.90 12200.90
    7 9 -6 o 12815.90 12200.90
    7 9 -5 < 639.91 524.29
    -5 -9 -4 < 713.56 651.74
    7 9 -4 < 713.56 651.74
    7 9 -3 o 2886.67 2729.70
    -6 -9 -2 < 684.90 518.78
    7 9 -2 < 684.90 518.78
    7 9 -1 < 447.01 241.06
    -7 -9 0 o 30273.70 28326.60
    7 9 0 o 30273.70 28326.60
    7 9 1 < 366.14 492.27
    -8 -9 2 < 232.54 155.98
    7 9 2 < 232.54 155.98
    7 9 3 < -127.86 22.61
    -9 -9 4 < 461.79 438.07
    7 9 4 < 461.79 438.07
    7 9 5 < 104.71 1.25
    -10 -9 6 o 7413.75 8179.38
    7 9 6 o 7413.75 8179.38
    7 10 -9 o 4047.08 4061.21
    -3 -10 -8 o 2388.99 2331.61
    7 10 -8 o 2388.99 2331.61
    7 10 -7 < 602.59 289.60
    -4 -10 -6 o 5702.57 5223.20
    7 10 -6 o 5702.57 5223.20
    7 10 -5 < 407.57 111.96
    -5 -10 -4 < 381.44 423.41
    7 10 -4 < 381.44 423.41
    7 10 -3 < 520.66 385.92
    -6 -10 -2 o 14664.00 13493.10
    7 10 -2 o 14664.00 13493.10
    7 10 -1 o 3370.28 3774.39
    -7 -10 0 o 13743.00 13427.10
    7 10 0 o 13743.00 13427.10
    7 10 1 o 12076.70 12599.80
    -8 -10 2 < 779.91 807.67
    7 10 2 < 779.91 807.67
    7 10 3 o 2016.15 2174.87
    -9 -10 4 < 159.43 219.68
    7 10 4 < 159.43 219.68
    7 10 5 < -6.12 1.95
    -10 -10 6 < 1409.62 1962.71
    7 10 6 < 1409.62 1962.71
    7 11 -9 < 204.79 15.07
    -3 -11 -8 o 8358.98 9113.37
    7 11 -8 o 8358.98 9113.37
    7 11 -7 < 302.76 342.81
    -4 -11 -6 o 2654.13 2304.01
    7 11 -6 o 2654.13 2304.01
    7 11 -5 o 2182.29 1322.81
    -5 -11 -4 < 1032.12 825.14
    7 11 -4 < 1032.12 825.14
    7 11 -3 < 406.16 717.97
    -6 -11 -2 o 2497.60 2575.25
    7 11 -2 o 2497.60 2575.25
    7 11 -1 < 661.69 822.07
    -7 -11 0 o 1412.13 1268.51
    7 11 0 o 1412.13 1268.51
    7 11 1 < 335.97 613.21
    -8 -11 2 o 14767.40 14436.40
    7 11 2 o 14767.40 14436.40
    7 11 3 < 34.58 39.71
    -9 -11 4 o 3923.13 4837.58
    7 11 4 o 3923.13 4837.58
    7 11 5 < 297.48 20.17
    7 12 -9 < 192.30 310.37
    -3 -12 -8 < 1543.51 2007.72
    7 12 -8 < 1543.51 2007.72
    7 12 -7 o 4455.12 5081.42
    -4 -12 -6 o 3512.55 3513.84
    7 12 -6 o 3512.55 3513.84
    7 12 -5 < 122.64 23.72
    -5 -12 -4 < 499.78 369.11
    7 12 -4 < 499.78 369.11
    7 12 -3 o 1516.51 1635.02
    -6 -12 -2 o 7595.81 7633.73
    7 12 -2 o 7595.81 7633.73
    7 12 -1 o 3888.33 3609.11
    -7 -12 0 o 6914.66 7691.32
    7 12 0 o 6914.66 7691.32
    7 12 1 < 529.59 284.54
    -8 -12 2 < 632.31 552.06
    7 12 2 < 632.31 552.06
    7 12 3 o 2265.07 2122.59
    -9 -12 4 < -2.98 214.16
    7 12 4 < -2.98 214.16
    7 12 5 o 1993.51 2543.15
    -3 -13 -8 o 2326.89 3265.70
    7 13 -8 o 2326.89 3265.70
    7 13 -7 o 2079.11 2028.62
    -4 -13 -6 o 5694.91 6366.66
    7 13 -6 o 5694.91 6366.66
    7 13 -5 < 364.15 23.09
    -5 -13 -4 < 585.19 260.42
    7 13 -4 < 585.19 260.42
    7 13 -3 < 705.03 486.95
    -6 -13 -2 < -24.74 249.54
    7 13 -2 < -24.74 249.54
    7 13 -1 o 2076.25 2288.26
    -7 -13 0 o 12466.70 13306.30
    7 13 0 o 12466.70 13306.30
    7 13 1 < 22.99 266.90
    -8 -13 2 < 248.92 115.89
    7 13 2 < 248.92 115.89
    7 13 3 < 167.66 330.80
    -9 -13 4 < 580.01 87.55
    7 13 4 < 580.01 87.55
    7 14 -7 < 118.55 31.92
    -4 -14 -6 o 3419.61 3769.38
    7 14 -6 o 3419.61 3769.38
    7 14 -5 < 508.77 121.04
    -5 -14 -4 < 141.96 94.33
    7 14 -4 < 141.96 94.33
    7 14 -3 < 436.78 127.87
    -6 -14 -2 < 1295.64 1285.19
    7 14 -2 < 1295.64 1285.19
    7 14 -1 o 1538.90 971.91
    -7 -14 0 o 6041.99 7021.33
    7 14 0 o 6041.99 7021.33
    7 14 1 o 4523.30 4787.27
    -8 -14 2 < 634.87 519.90
    7 14 2 < 634.87 519.90
    7 14 3 < 1129.61 741.36
    -9 -14 4 < 310.57 53.48
    7 14 4 < 310.57 53.48
    -4 -15 -6 o 1469.86 1611.82
    7 15 -6 o 1469.86 1611.82
    7 15 -5 o 2455.37 3058.28
    -5 -15 -4 < 269.68 470.79
    7 15 -4 < 269.68 470.79
    7 15 -3 o 1686.77 1938.29
    -6 -15 -2 < 690.63 852.52
    7 15 -2 < 690.63 852.52
    7 15 -1 < 226.82 165.16
    -7 -15 0 < 563.87 688.07
    7 15 0 < 563.87 688.07
    7 15 1 < 353.57 173.63
    -8 -15 2 o 4472.85 5633.51
    7 15 2 o 4472.85 5633.51
    7 15 3 < 198.68 8.54
    7 16 -5 < -105.08 11.69
    -5 -16 -4 < 326.01 648.48
    7 16 -4 < 326.01 648.48
    7 16 -3 < 642.88 503.06
    -6 -16 -2 o 5636.05 6089.27
    7 16 -2 o 5636.05 6089.27
    7 16 -1 < 1033.44 1101.00
    -7 -16 0 o 2823.83 3550.18
    7 16 0 o 2823.83 3550.18
    7 16 1 < -291.42 4.44
    -8 -16 2 < 8.46 331.97
    7 16 2 < 8.46 331.97
    -5 -17 -4 < 610.82 113.82
    7 17 -4 < 610.82 113.82
    7 17 -3 < 397.26 510.39
    -6 -17 -2 < 215.70 52.24
    7 17 -2 < 215.70 52.24
    7 17 -1 o 2813.28 3820.68
    -7 -17 0 o 2845.15 4919.19
    7 17 0 o 2845.15 4919.19
    -3 0 -10 o 8534.83 10200.20
    8 0 -10 o 8534.83 10200.20
    -4 0 -8 < 1059.14 268.02
    8 0 -8 < 1059.14 268.02
    -5 0 -6 o 6775.67 5911.42
    8 0 -6 o 6775.67 5911.42
    -6 0 -4 o 13598.30 12091.10
    8 0 -4 o 13598.30 12091.10
    -7 0 -2 < 1081.78 902.08
    8 0 -2 < 1081.78 902.08
    -8 0 0 o 1367.65 1486.18
    8 0 0 o 1367.65 1486.18
    -9 0 2 o 33482.80 31870.20
    8 0 2 o 33482.80 31870.20
    -10 0 4 < 1026.99 1147.36
    8 0 4 < 1026.99 1147.36
    -11 0 6 < 1357.90 962.95
    8 0 6 < 1357.90 962.95
    8 1 -11 o 2143.47 2649.37
    -3 -1 -10 < 1126.15 1121.07
    8 1 -10 < 1126.15 1121.07
    8 1 -9 o 3573.51 3864.80
    -4 -1 -8 < 563.95 67.93
    8 1 -8 < 563.95 67.93
    8 1 -7 o 4570.56 4305.33
    -5 -1 -6 o 6053.35 5356.30
    8 1 -6 o 6053.35 5356.30
    8 1 -5 < -196.34 311.19
    -6 -1 -4 o 24586.40 22720.10
    8 1 -4 o 24586.40 22720.10
    8 1 -3 o 1225.58 1567.25
    -7 -1 -2 o 17266.50 16402.40
    8 1 -2 o 17266.50 16402.40
    8 1 -1 o 8370.15 8090.56
    -8 -1 0 o 1717.33 1456.60
    8 1 0 o 1717.33 1456.60
    8 1 1 o 8514.01 8220.76
    -9 -1 2 o 3329.85 3400.58
    8 1 2 o 3329.85 3400.58
    8 1 3 o 5480.71 5440.19
    -10 -1 4 < 926.38 732.14
    8 1 4 < 926.38 732.14
    8 1 5 < 1228.06 1194.50
    -11 -1 6 < 228.32 180.52
    8 1 6 < 228.32 180.52
    8 1 7 < 186.07 45.87
    8 2 -11 < -82.74 0.81
    -3 -2 -10 o 5946.79 5940.31
    8 2 -10 o 5946.79 5940.31
    8 2 -9 < 256.57 49.97
    -4 -2 -8 < 961.68 721.53
    8 2 -8 < 961.68 721.53
    8 2 -7 < 415.68 607.23
    -5 -2 -6 o 16012.10 14882.30
    8 2 -6 o 16012.10 14882.30
    8 2 -5 < 836.10 510.30
    -6 -2 -4 o 6505.37 5713.55
    8 2 -4 o 6505.37 5713.55
    8 2 -3 < 583.70 872.05
    -7 -2 -2 o 1656.85 1755.11
    8 2 -2 o 1656.85 1755.11
    8 2 -1 o 1477.41 1407.34
    -8 -2 0 o 8450.56 8244.38
    8 2 0 o 8450.56 8244.38
    8 2 1 < -11.87 14.58
    -9 -2 2 o 4909.35 4458.74
    8 2 2 o 4909.35 4458.74
    8 2 3 < -184.63 127.75
    -10 -2 4 o 20304.50 19860.50
    8 2 4 o 20304.50 19860.50
    8 2 5 < -94.07 21.67
    -11 -2 6 < -33.95 25.84
    8 2 6 < -33.95 25.84
    8 2 7 < 298.02 109.88
    8 3 -11 o 1497.23 2062.70
    -3 -3 -10 < 508.27 600.64
    8 3 -10 < 508.27 600.64
    8 3 -9 o 1969.88 3030.76
    -4 -3 -8 < 166.74 341.80
    8 3 -8 < 166.74 341.80
    8 3 -7 o 1640.83 1525.25
    -5 -3 -6 o 7517.14 6607.14
    8 3 -6 o 7517.14 6607.14
    8 3 -5 < 619.21 525.55
    -6 -3 -4 o 17517.20 16188.80
    8 3 -4 o 17517.20 16188.80
    8 3 -3 o 1588.19 1532.53
    -7 -3 -2 o 24153.10 21973.10
    8 3 -2 o 24153.10 21973.10
    8 3 -1 o 5373.18 5753.61
    -8 -3 0 o 4681.51 4376.19
    8 3 0 o 4681.51 4376.19
    8 3 1 o 6831.87 6801.06
    -9 -3 2 o 5094.73 5122.38
    8 3 2 o 5094.73 5122.38
    8 3 3 o 2554.99 2635.32
    -10 -3 4 < 812.36 912.10
    8 3 4 < 812.36 912.10
    8 3 5 < 1291.43 1608.44
    -11 -3 6 < -139.56 85.10
    8 3 6 < -139.56 85.10
    8 3 7 < -34.16 380.44
    8 4 -11 < -369.85 94.57
    -3 -4 -10 o 7570.87 9007.09
    8 4 -10 o 7570.87 9007.09
    8 4 -9 < 316.00 220.30
    -4 -4 -8 < 228.21 45.70
    8 4 -8 < 228.21 45.70
    8 4 -7 o 1999.94 2005.80
    -5 -4 -6 o 4617.33 4285.43
    8 4 -6 o 4617.33 4285.43
    8 4 -5 o 7574.70 7091.55
    -6 -4 -4 o 12669.90 10606.20
    8 4 -4 o 12669.90 10606.20
    8 4 -3 o 1201.63 1024.33
    -7 -4 -2 o 1135.30 790.69
    8 4 -2 o 1135.30 790.69
    8 4 -1 o 2536.23 2476.84
    -8 -4 0 o 740.25 384.42
    8 4 0 o 740.25 384.42
    8 4 1 < 56.99 285.37
    -9 -4 2 o 33402.30 31851.60
    8 4 2 o 33402.30 31851.60
    8 4 3 < 467.54 218.00
    -10 -4 4 o 5505.82 5509.97
    8 4 4 o 5505.82 5509.97
    8 4 5 < 522.42 587.42
    -11 -4 6 < 494.03 946.46
    8 4 6 < 494.03 946.46
    -3 -5 -10 < 1253.28 1239.12
    8 5 -10 < 1253.28 1239.12
    8 5 -9 o 3970.35 4016.55
    -4 -5 -8 < 184.82 189.60
    8 5 -8 < 184.82 189.60
    8 5 -7 o 2532.08 2385.27
    -5 -5 -6 o 2454.79 1986.59
    8 5 -6 o 2454.79 1986.59
    8 5 -5 < -8.94 2.28
    -6 -5 -4 o 31248.20 28428.80
    8 5 -4 o 31248.20 28428.80
    8 5 -3 < 542.42 456.62
    -7 -5 -2 o 4310.69 3313.32
    8 5 -2 o 4310.69 3313.32
    8 5 -1 o 2028.12 1798.43
    -8 -5 0 o 917.30 690.04
    8 5 0 o 917.30 690.04
    8 5 1 o 3584.83 3890.11
    -9 -5 2 o 3734.49 3758.41
    8 5 2 o 3734.49 3758.41
    8 5 3 o 4186.14 3695.39
    -10 -5 4 < 1158.27 1223.85
    8 5 4 < 1158.27 1223.85
    8 5 5 < 139.30 106.61
    -11 -5 6 < 585.33 739.78
    8 5 6 < 585.33 739.78
    -3 -6 -10 o 3724.40 4655.23
    8 6 -10 o 3724.40 4655.23
    8 6 -9 < 84.02 489.20
    -4 -6 -8 < 992.42 589.91
    8 6 -8 < 992.42 589.91
    8 6 -7 o 2183.93 2115.60
    -5 -6 -6 o 8792.46 8095.54
    8 6 -6 o 8792.46 8095.54
    8 6 -5 o 3296.78 3463.66
    -6 -6 -4 o 4479.12 3993.15
    8 6 -4 o 4479.12 3993.15
    8 6 -3 o 12537.10 12406.80
    -7 -6 -2 < 556.56 534.28
    8 6 -2 < 556.56 534.28
    8 6 -1 o 1619.30 1612.75
    -8 -6 0 o 3451.35 3307.58
    8 6 0 o 3451.35 3307.58
    8 6 1 < 284.07 4.40
    -9 -6 2 o 4141.14 3771.98
    8 6 2 o 4141.14 3771.98
    8 6 3 < 46.02 39.55
    -10 -6 4 o 15025.50 14485.10
    8 6 4 o 15025.50 14485.10
    8 6 5 < 185.97 438.84
    -11 -6 6 < 28.57 31.79
    8 6 6 < 28.57 31.79
    -3 -7 -10 < 369.15 526.94
    8 7 -10 < 369.15 526.94
    8 7 -9 < 124.77 75.77
    -4 -7 -8 < 572.50 684.58
    8 7 -8 < 572.50 684.58
    8 7 -7 < 258.91 89.30
    -5 -7 -6 o 6990.47 6087.84
    8 7 -6 o 6990.47 6087.84
    8 7 -5 < 155.43 374.82
    -6 -7 -4 o 9602.93 9171.63
    8 7 -4 o 9602.93 9171.63
    8 7 -3 < 189.05 228.57
    -7 -7 -2 o 15267.40 13796.10
    8 7 -2 o 15267.40 13796.10
    8 7 -1 o 1552.36 1728.20
    -8 -7 0 o 3458.22 2983.55
    8 7 0 o 3458.22 2983.55
    8 7 1 o 2804.29 2648.92
    -9 -7 2 o 2622.52 3079.92
    8 7 2 o 2622.52 3079.92
    8 7 3 < 144.67 95.61
    -10 -7 4 < 337.79 1005.95
    8 7 4 < 337.79 1005.95
    8 7 5 < 343.64 828.57
    -11 -7 6 < 782.57 879.21
    8 7 6 < 782.57 879.21
    -3 -8 -10 o 3714.26 5240.40
    8 8 -10 o 3714.26 5240.40
    8 8 -9 < -56.40 287.87
    -4 -8 -8 < 147.07 80.77
    8 8 -8 < 147.07 80.77
    8 8 -7 o 2744.53 3228.31
    -5 -8 -6 o 3938.40 3856.25
    8 8 -6 o 3938.40 3856.25
    8 8 -5 o 7996.66 7840.10
    -6 -8 -4 o 6239.18 5452.48
    8 8 -4 o 6239.18 5452.48
    8 8 -3 o 5249.06 5009.28
    -7 -8 -2 < 285.01 230.64
    8 8 -2 < 285.01 230.64
    8 8 -1 o 2367.30 2031.65
    -8 -8 0 < -268.32 0.65
    8 8 0 < -268.32 0.65
    8 8 1 o 1804.37 2275.33
    -9 -8 2 o 11981.00 11685.70
    8 8 2 o 11981.00 11685.70
    8 8 3 < 494.74 504.75
    -10 -8 4 o 4815.88 5232.42
    8 8 4 o 4815.88 5232.42
    8 8 5 < 1206.14 1279.73
    -11 -8 6 < -222.19 92.57
    8 8 6 < -222.19 92.57
    8 9 -9 < 597.56 698.02
    -4 -9 -8 < 398.25 353.33
    8 9 -8 < 398.25 353.33
    8 9 -7 < 568.08 746.85
    -5 -9 -6 < 1217.08 996.68
    8 9 -6 < 1217.08 996.68
    8 9 -5 < -55.18 111.29
    -6 -9 -4 o 25410.20 25476.40
    8 9 -4 o 25410.20 25476.40
    8 9 -3 < -139.72 56.61
    -7 -9 -2 o 1349.38 1143.41
    8 9 -2 o 1349.38 1143.41
    8 9 -1 < -379.53 0.84
    -8 -9 0 < -71.67 1.80
    8 9 0 < -71.67 1.80
    8 9 1 < 214.43 208.75
    -9 -9 2 o 2306.31 2608.33
    8 9 2 o 2306.31 2608.33
    8 9 3 < 969.95 989.74
    -10 -9 4 < 1129.62 1036.67
    8 9 4 < 1129.62 1036.67
    8 9 5 < 266.84 101.68
    8 10 -9 < 563.87 580.93
    -4 -10 -8 < 329.24 227.17
    8 10 -8 < 329.24 227.17
    8 10 -7 o 2388.38 2480.66
    -5 -10 -6 o 4170.72 4176.87
    8 10 -6 o 4170.72 4176.87
    8 10 -5 o 3669.81 4129.67
    -6 -10 -4 o 4676.46 4521.96
    8 10 -4 o 4676.46 4521.96
    8 10 -3 o 9776.83 10541.50
    -7 -10 -2 < -236.26 142.74
    8 10 -2 < -236.26 142.74
    8 10 -1 o 2340.21 2846.22
    -8 -10 0 < 587.34 852.88
    8 10 0 < 587.34 852.88
    8 10 1 < 737.65 541.98
    -9 -10 2 o 7547.95 7728.81
    8 10 2 o 7547.95 7728.81
    8 10 3 < -107.37 15.52
    -10 -10 4 o 7062.76 7708.04
    8 10 4 o 7062.76 7708.04
    8 10 5 < 416.25 226.17
    -4 -11 -8 < 705.47 516.23
    8 11 -8 < 705.47 516.23
    8 11 -7 < 420.40 336.56
    -5 -11 -6 o 3872.73 4396.09
    8 11 -6 o 3872.73 4396.09
    8 11 -5 < 483.25 456.83
    -6 -11 -4 o 5841.66 5899.76
    8 11 -4 o 5841.66 5899.76
    8 11 -3 < 107.53 27.10
    -7 -11 -2 o 11529.50 11411.00
    8 11 -2 o 11529.50 11411.00
    8 11 -1 < 368.94 87.70
    -8 -11 0 o 1406.04 1638.23
    8 11 0 o 1406.04 1638.23
    8 11 1 < 84.44 89.99
    -9 -11 2 o 2148.03 2492.12
    8 11 2 o 2148.03 2492.12
    8 11 3 < 766.36 989.49
    -10 -11 4 < 971.30 802.89
    8 11 4 < 971.30 802.89
    -4 -12 -8 < 712.18 87.84
    8 12 -8 < 712.18 87.84
    8 12 -7 < 1477.05 2016.20
    -5 -12 -6 o 2776.33 3147.36
    8 12 -6 o 2776.33 3147.36
    8 12 -5 o 6412.22 6679.61
    -6 -12 -4 o 3456.13 2891.64
    8 12 -4 o 3456.13 2891.64
    8 12 -3 < 404.01 263.27
    -7 -12 -2 < 678.16 106.48
    8 12 -2 < 678.16 106.48
    8 12 -1 o 2859.41 2880.44
    -8 -12 0 < 916.34 748.80
    8 12 0 < 916.34 748.80
    8 12 1 < 1064.94 1544.25
    -9 -12 2 o 4882.49 5156.31
    8 12 2 o 4882.49 5156.31
    8 12 3 < -95.24 456.73
    -10 -12 4 o 2746.08 4701.88
    8 12 4 o 2746.08 4701.88
    8 13 -7 < -9.36 0.14
    -5 -13 -6 < 441.89 664.44
    8 13 -6 < 441.89 664.44
    8 13 -5 < 249.72 694.14
    -6 -13 -4 o 12054.00 12186.50
    8 13 -4 o 12054.00 12186.50
    8 13 -3 < 556.87 134.65
    -7 -13 -2 < 836.31 860.63
    8 13 -2 < 836.31 860.63
    8 13 -1 < 1278.34 1203.60
    -8 -13 0 < 186.38 9.81
    8 13 0 < 186.38 9.81
    8 13 1 < 987.73 1144.24
    -9 -13 2 < 990.34 1223.49
    8 13 2 < 990.34 1223.49
    8 13 3 < -29.32 69.69
    -5 -14 -6 < 786.47 1376.54
    8 14 -6 < 786.47 1376.54
    8 14 -5 < 593.92 500.89
    -6 -14 -4 o 2653.81 2781.22
    8 14 -4 o 2653.81 2781.22
    8 14 -3 o 5859.09 6373.87
    -7 -14 -2 < 80.19 92.61
    8 14 -2 < 80.19 92.61
    8 14 -1 < 575.85 752.13
    -8 -14 0 < 236.72 5.63
    8 14 0 < 236.72 5.63
    8 14 1 < 546.92 171.88
    -9 -14 2 o 3398.28 5744.77
    8 14 2 o 3398.28 5744.77
    8 15 -5 < -214.64 348.80
    -6 -15 -4 o 2109.40 2692.76
    8 15 -4 o 2109.40 2692.76
    8 15 -3 < 371.50 152.47
    -7 -15 -2 o 3601.82 4906.63
    8 15 -2 o 3601.82 4906.63
    8 15 -1 < 317.39 298.09
    -8 -15 0 < 448.67 718.18
    8 15 0 < 448.67 718.18
    8 15 1 < -245.08 261.74
    8 16 -3 < 61.35 1.93
    -7 -16 -2 < 76.30 80.21
    8 16 -2 < 76.30 80.21
    8 16 -1 < 243.43 120.30
    -4 0 -10 < 713.73 733.01
    9 0 -10 < 713.73 733.01
    -5 0 -8 o 3469.89 3963.64
    9 0 -8 o 3469.89 3963.64
    -6 0 -6 o 1881.35 842.92
    9 0 -6 o 1881.35 842.92
    -7 0 -4 < 66.21 440.17
    9 0 -4 < 66.21 440.17
    -8 0 -2 o 36549.60 32668.20
    9 0 -2 o 36549.60 32668.20
    -9 0 0 o 5532.65 5290.09
    9 0 0 o 5532.65 5290.09
    -10 0 2 < 177.34 52.97
    9 0 2 < 177.34 52.97
    -11 0 4 < 621.16 491.49
    9 0 4 < 621.16 491.49
    -12 0 6 < -17.84 1017.29
    9 0 6 < -17.84 1017.29
    -4 -1 -10 o 3404.86 4407.87
    9 1 -10 o 3404.86 4407.87
    9 1 -9 < 549.43 348.83
    -5 -1 -8 o 12231.70 11503.60
    9 1 -8 o 12231.70 11503.60
    9 1 -7 o 2914.85 3560.78
    -6 -1 -6 o 5286.22 5359.86
    9 1 -6 o 5286.22 5359.86
    9 1 -5 o 11238.40 11410.10
    -7 -1 -4 o 1121.69 931.17
    9 1 -4 o 1121.69 931.17
    9 1 -3 o 6218.01 6861.69
    -8 -1 -2 < 650.34 453.17
    9 1 -2 < 650.34 453.17
    9 1 -1 o 4571.73 5240.34
    -9 -1 0 o 1762.08 1370.40
    9 1 0 o 1762.08 1370.40
    9 1 1 < 500.91 383.46
    -10 -1 2 < 577.83 266.95
    9 1 2 < 577.83 266.95
    9 1 3 < 240.77 258.11
    -11 -1 4 o 6946.94 6629.26
    9 1 4 o 6946.94 6629.26
    9 1 5 < 932.32 930.63
    -12 -1 6 o 3388.77 5741.23
    9 1 6 o 3388.77 5741.23
    -4 -2 -10 < 847.45 1321.42
    9 2 -10 < 847.45 1321.42
    9 2 -9 < 218.96 358.34
    -5 -2 -8 < 153.27 293.30
    9 2 -8 < 153.27 293.30
    9 2 -7 < 64.49 126.91
    -6 -2 -6 o 4232.08 3978.56
    9 2 -6 o 4232.08 3978.56
    9 2 -5 < 218.59 438.79
    -7 -2 -4 o 4431.97 4261.57
    9 2 -4 o 4431.97 4261.57
    9 2 -3 < 634.05 414.08
    -8 -2 -2 o 12632.70 11798.20
    9 2 -2 o 12632.70 11798.20
    9 2 -1 < 519.70 487.90
    -9 -2 0 o 17454.50 17141.20
    9 2 0 o 17454.50 17141.20
    9 2 1 < 411.51 259.17
    -10 -2 2 < 355.16 163.68
    9 2 2 < 355.16 163.68
    9 2 3 < 213.26 147.61
    -11 -2 4 < 1118.13 1359.59
    9 2 4 < 1118.13 1359.59
    9 2 5 < 458.12 218.37
    -4 -3 -10 o 2179.54 3684.00
    9 3 -10 o 2179.54 3684.00
    9 3 -9 < 489.57 289.02
    -5 -3 -8 o 10864.00 10101.40
    9 3 -8 o 10864.00 10101.40
    9 3 -7 o 1823.07 2557.33
    -6 -3 -6 o 6607.78 6546.67
    9 3 -6 o 6607.78 6546.67
    9 3 -5 o 4714.30 5347.44
    -7 -3 -4 o 1369.37 1559.84
    9 3 -4 o 1369.37 1559.84
    9 3 -3 o 11111.10 11372.00
    -8 -3 -2 o 1181.73 867.37
    9 3 -2 o 1181.73 867.37
    9 3 -1 o 1963.68 2516.51
    -9 -3 0 o 4919.98 4617.05
    9 3 0 o 4919.98 4617.05
    9 3 1 o 1251.71 1334.97
    -10 -3 2 < 44.53 13.46
    9 3 2 < 44.53 13.46
    9 3 3 < -27.67 44.72
    -11 -3 4 o 4567.64 4452.17
    9 3 4 o 4567.64 4452.17
    9 3 5 < 235.77 554.06
    -4 -4 -10 < 813.54 517.76
    9 4 -10 < 813.54 517.76
    9 4 -9 o 1502.16 1526.63
    -5 -4 -8 o 3055.46 3455.21
    9 4 -8 o 3055.46 3455.21
    9 4 -7 < 689.74 221.76
    -6 -4 -6 o 1485.04 1216.13
    9 4 -6 o 1485.04 1216.13
    9 4 -5 < -54.80 122.65
    -7 -4 -4 < 665.32 279.99
    9 4 -4 < 665.32 279.99
    9 4 -3 < 401.02 18.10
    -8 -4 -2 o 27909.60 26756.40
    9 4 -2 o 27909.60 26756.40
    9 4 -1 o 1458.43 1492.14
    -9 -4 0 o 8002.80 8316.09
    9 4 0 o 8002.80 8316.09
    9 4 1 o 4137.35 3861.92
    -10 -4 2 < 15.43 147.88
    9 4 2 < 15.43 147.88
    9 4 3 o 1683.45 1576.38
    -11 -4 4 < 994.18 391.72
    9 4 4 < 994.18 391.72
    9 4 5 < 209.32 58.15
    -4 -5 -10 o 2047.67 3144.58
    9 5 -10 o 2047.67 3144.58
    9 5 -9 < 176.76 331.46
    -5 -5 -8 o 11457.40 11766.20
    9 5 -8 o 11457.40 11766.20
    9 5 -7 o 2368.23 2417.98
    -6 -5 -6 o 3879.66 3546.42
    9 5 -6 o 3879.66 3546.42
    9 5 -5 o 2306.05 2486.00
    -7 -5 -4 < 443.38 325.94
    9 5 -4 < 443.38 325.94
    9 5 -3 o 2884.22 3289.30
    -8 -5 -2 < 711.09 501.11
    9 5 -2 < 711.09 501.11
    9 5 -1 o 2998.93 3344.54
    -9 -5 0 < 601.76 731.62
    9 5 0 < 601.76 731.62
    9 5 1 < 456.04 40.03
    -10 -5 2 o 1432.51 1478.05
    9 5 2 o 1432.51 1478.05
    9 5 3 < 192.40 242.01
    -11 -5 4 o 9703.17 9869.86
    9 5 4 o 9703.17 9869.86
    9 5 5 < -118.50 347.54
    9 6 -9 < 675.36 817.89
    -5 -6 -8 < 435.21 484.83
    9 6 -8 < 435.21 484.83
    9 6 -7 o 3392.05 3675.04
    -6 -6 -6 o 2704.16 2478.30
    9 6 -6 o 2704.16 2478.30
    9 6 -5 < 32.78 84.41
    -7 -6 -4 o 2723.96 2624.53
    9 6 -4 o 2723.96 2624.53
    9 6 -3 < 557.93 956.06
    -8 -6 -2 o 7300.26 6800.12
    9 6 -2 o 7300.26 6800.12
    9 6 -1 o 2610.95 2588.53
    -9 -6 0 o 9869.80 10438.70
    9 6 0 o 9869.80 10438.70
    9 6 1 o 1500.04 1626.65
    -10 -6 2 < 37.94 15.42
    9 6 2 < 37.94 15.42
    9 6 3 o 1318.50 1538.51
    -11 -6 4 < 765.61 991.90
    9 6 4 < 765.61 991.90
    9 6 5 < 1137.52 1665.47
    9 7 -9 < 535.21 18.24
    -5 -7 -8 o 8751.20 9970.56
    9 7 -8 o 8751.20 9970.56
    9 7 -7 < 191.82 249.10
    -6 -7 -6 o 5745.50 5927.57
    9 7 -6 o 5745.50 5927.57
    9 7 -5 o 2283.04 2260.00
    -7 -7 -4 < 695.46 747.17
    9 7 -4 < 695.46 747.17
    9 7 -3 o 2978.92 3347.42
    -8 -7 -2 o 1175.35 796.02
    9 7 -2 o 1175.35 796.02
    9 7 -1 < 442.58 158.55
    -9 -7 0 o 4364.90 4892.87
    9 7 0 o 4364.90 4892.87
    9 7 1 < 113.33 336.02
    -10 -7 2 < 675.57 704.85
    9 7 2 < 675.57 704.85
    9 7 3 < -23.09 51.77
    -11 -7 4 o 1797.29 2534.73
    9 7 4 o 1797.29 2534.73
    9 7 5 < -436.89 110.58
    9 8 -9 o 2896.73 3700.51
    -5 -8 -8 o 1508.76 1480.88
    9 8 -8 o 1508.76 1480.88
    9 8 -7 < 228.97 749.59
    -6 -8 -6 < 719.68 750.69
    9 8 -6 < 719.68 750.69
    9 8 -5 < 280.67 79.03
    -7 -8 -4 < 866.96 422.90
    9 8 -4 < 866.96 422.90
    9 8 -3 < 389.32 65.74
    -8 -8 -2 o 12312.30 12322.20
    9 8 -2 o 12312.30 12322.20
    9 8 -1 o 1807.27 2232.09
    -9 -8 0 o 5676.25 6279.74
    9 8 0 o 5676.25 6279.74
    9 8 1 o 4517.57 5084.80
    -10 -8 2 < 23.73 14.22
    9 8 2 < 23.73 14.22
    9 8 3 o 2435.46 2974.48
    -11 -8 4 < 452.30 318.66
    9 8 4 < 452.30 318.66
    -5 -9 -8 o 7775.03 9008.91
    9 9 -8 o 7775.03 9008.91
    9 9 -7 < 194.53 287.99
    -6 -9 -6 o 1792.75 1743.33
    9 9 -6 o 1792.75 1743.33
    9 9 -5 < 256.62 27.73
    -7 -9 -4 < 364.96 131.73
    9 9 -4 < 364.96 131.73
    9 9 -3 < 330.53 259.57
    -8 -9 -2 < 458.82 351.81
    9 9 -2 < 458.82 351.81
    9 9 -1 o 1191.29 1224.28
    -9 -9 0 < 371.82 207.23
    9 9 0 < 371.82 207.23
    9 9 1 < 98.97 5.17
    -10 -9 2 < 1340.46 1593.65
    9 9 2 < 1340.46 1593.65
    9 9 3 < 449.13 226.05
    -11 -9 4 o 6210.81 7332.67
    9 9 4 o 6210.81 7332.67
    -5 -10 -8 < 593.03 841.85
    9 10 -8 < 593.03 841.85
    9 10 -7 o 2469.60 3275.09
    -6 -10 -6 < 1162.66 1039.67
    9 10 -6 < 1162.66 1039.67
    9 10 -5 < 379.96 340.98
    -7 -10 -4 < 972.31 1037.49
    9 10 -4 < 972.31 1037.49
    9 10 -3 < 994.09 1328.05
    -8 -10 -2 o 9785.73 9785.73
    9 10 -2 o 9785.73 9785.73
    9 10 -1 o 2327.23 2860.96
    -9 -10 0 o 8174.61 8868.70
    9 10 0 o 8174.61 8868.70
    9 10 1 o 1830.73 1780.45
    -10 -10 2 < -79.17 98.20
    9 10 2 < -79.17 98.20
    9 10 3 o 1698.03 1637.02
    9 11 -7 < 172.29 275.94
    -6 -11 -6 o 3076.36 2666.88
    9 11 -6 o 3076.36 2666.88
    9 11 -5 < 422.47 121.31
    -7 -11 -4 < 714.64 805.37
    9 11 -4 < 714.64 805.37
    9 11 -3 < 369.90 208.96
    -8 -11 -2 < 563.59 610.01
    9 11 -2 < 563.59 610.01
    9 11 -1 < 864.67 1354.28
    -9 -11 0 o 3048.11 3822.20
    9 11 0 o 3048.11 3822.20
    9 11 1 < 523.03 56.81
    -10 -11 2 < 690.21 415.02
    9 11 2 < 690.21 415.02
    9 11 3 < 498.56 139.84
    -6 -12 -6 < 440.79 558.93
    9 12 -6 < 440.79 558.93
    9 12 -5 < 371.61 237.02
    -7 -12 -4 < 398.47 642.17
    9 12 -4 < 398.47 642.17
    9 12 -3 < 346.70 1.75
    -8 -12 -2 o 6354.27 7846.43
    9 12 -2 o 6354.27 7846.43
    9 12 -1 < 590.07 1104.20
    -9 -12 0 o 4778.13 5682.75
    9 12 0 o 4778.13 5682.75
    9 12 1 o 2682.16 3773.30
    -10 -12 2 < 554.63 45.43
    9 12 2 < 554.63 45.43
    9 13 -5 < 455.29 1159.54
    -7 -13 -4 < -56.88 36.95
    9 13 -4 < -56.88 36.95
    9 13 -3 < 1302.93 1726.07
    -8 -13 -2 < 638.82 182.57
    9 13 -2 < 638.82 182.57
    9 13 -1 < -91.68 282.92
    -9 -13 0 < 124.82 26.43
    9 13 0 < 124.82 26.43
    9 13 1 < 385.65 208.62
    -7 -14 -4 < -92.53 166.14
    9 14 -4 < -92.53 166.14
    9 14 -3 < 371.41 760.45
    -8 -14 -2 o 4151.95 6556.04
    9 14 -2 o 4151.95 6556.04
    9 14 -1 < 728.05 1167.39
    -6 0 -8 < 741.09 923.96
    10 0 -8 < 741.09 923.96
    -7 0 -6 o 9839.67 10762.60
    10 0 -6 o 9839.67 10762.60
    -8 0 -4 o 2537.44 2954.52
    10 0 -4 o 2537.44 2954.52
    -9 0 -2 < 43.20 38.18
    10 0 -2 < 43.20 38.18
    -10 0 0 o 2124.28 1998.73
    10 0 0 o 2124.28 1998.73
    -11 0 2 o 2681.43 2700.06
    10 0 2 o 2681.43 2700.06
    -12 0 4 o 4749.35 4997.14
    10 0 4 o 4749.35 4997.14
    10 1 -9 o 1966.17 2787.54
    -6 -1 -8 < 91.89 83.62
    10 1 -8 < 91.89 83.62
    10 1 -7 o 1651.27 1783.60
    -7 -1 -6 o 2551.19 2775.80
    10 1 -6 o 2551.19 2775.80
    10 1 -5 < 410.57 463.65
    -8 -1 -4 o 5129.17 5357.91
    10 1 -4 o 5129.17 5357.91
    10 1 -3 < 275.35 249.15
    -9 -1 -2 < 464.19 89.14
    10 1 -2 < 464.19 89.14
    10 1 -1 o 2480.45 2992.41
    -10 -1 0 o 9456.65 9587.81
    10 1 0 o 9456.65 9587.81
    10 1 1 o 5210.40 5282.82
    -11 -1 2 o 5228.50 5328.40
    10 1 2 o 5228.50 5328.40
    10 1 3 o 2319.75 2708.07
    -12 -1 4 < 479.01 361.25
    10 1 4 < 479.01 361.25
    10 2 -9 < 0.90 3.18
    -6 -2 -8 < 668.60 745.44
    10 2 -8 < 668.60 745.44
    10 2 -7 < -136.69 187.69
    -7 -2 -6 o 6401.39 7253.50
    10 2 -6 o 6401.39 7253.50
    10 2 -5 < 218.90 408.46
    -8 -2 -4 o 6303.85 6403.61
    10 2 -4 o 6303.85 6403.61
    10 2 -3 < 776.88 752.10
    -9 -2 -2 < 311.00 120.28
    10 2 -2 < 311.00 120.28
    10 2 -1 < 203.73 3.77
    -10 -2 0 < -15.00 20.64
    10 2 0 < -15.00 20.64
    10 2 1 < 744.25 641.55
    -11 -2 2 o 11348.50 11004.20
    10 2 2 o 11348.50 11004.20
    10 2 3 < 28.63 6.34
    -12 -2 4 < 1244.25 1231.38
    10 2 4 < 1244.25 1231.38
    10 3 -9 o 1412.93 2403.33
    -6 -3 -8 < 333.33 428.27
    10 3 -8 < 333.33 428.27
    10 3 -7 o 2639.93 2950.31
    -7 -3 -6 o 2077.41 2265.08
    10 3 -6 o 2077.41 2265.08
    10 3 -5 < 667.62 392.37
    -8 -3 -4 o 5979.03 6238.04
    10 3 -4 o 5979.03 6238.04
    10 3 -3 < 179.74 304.86
    -9 -3 -2 < 617.57 100.05
    10 3 -2 < 617.57 100.05
    10 3 -1 o 1278.31 1767.96
    -10 -3 0 o 7025.19 7232.83
    10 3 0 o 7025.19 7232.83
    10 3 1 o 1902.85 2160.39
    -11 -3 2 o 5626.57 5776.22
    10 3 2 o 5626.57 5776.22
    10 3 3 o 2009.99 2322.89
    -12 -3 4 < 740.28 572.20
    10 3 4 < 740.28 572.20
    10 4 -9 < 78.21 78.88
    -6 -4 -8 < 520.01 883.89
    10 4 -8 < 520.01 883.89
    10 4 -7 < 741.75 581.31
    -7 -4 -6 o 9195.35 9879.00
    10 4 -6 o 9195.35 9879.00
    10 4 -5 o 1645.32 1857.54
    -8 -4 -4 o 3413.56 3792.84
    10 4 -4 o 3413.56 3792.84
    10 4 -3 o 3173.28 3777.93
    -9 -4 -2 < -85.93 25.60
    10 4 -2 < -85.93 25.60
    10 4 -1 o 1210.13 1246.66
    -10 -4 0 o 2065.86 2122.99
    10 4 0 o 2065.86 2122.99
    10 4 1 < 13.99 35.14
    -11 -4 2 o 3940.19 3806.60
    10 4 2 o 3940.19 3806.60
    10 4 3 < 305.73 7.98
    -12 -4 4 o 3843.81 4752.23
    10 4 4 o 3843.81 4752.23
    10 5 -9 < -103.44 663.15
    -6 -5 -8 < 291.15 28.55
    10 5 -8 < 291.15 28.55
    10 5 -7 < 422.33 508.02
    -7 -5 -6 o 3309.15 2586.23
    10 5 -6 o 3309.15 2586.23
    10 5 -5 < 13.99 472.28
    -8 -5 -4 o 4244.54 4611.00
    10 5 -4 o 4244.54 4611.00
    10 5 -3 < 368.52 316.01
    -9 -5 -2 o 1185.67 1042.32
    10 5 -2 o 1185.67 1042.32
    10 5 -1 o 2028.37 1961.56
    -10 -5 0 o 8057.80 8582.18
    10 5 0 o 8057.80 8582.18
    10 5 1 o 1942.60 2494.31
    -11 -5 2 o 4074.21 4565.00
    10 5 2 o 4074.21 4565.00
    10 5 3 < 863.04 1062.83
    -12 -5 4 < 243.70 66.72
    10 5 4 < 243.70 66.72
    -6 -6 -8 < 1243.77 1140.81
    10 6 -8 < 1243.77 1140.81
    10 6 -7 < 1115.26 1320.28
    -7 -6 -6 o 5938.95 6945.90
    10 6 -6 o 5938.95 6945.90
    10 6 -5 o 3453.62 3784.81
    -8 -6 -4 o 5013.79 5070.67
    10 6 -4 o 5013.79 5070.67
    10 6 -3 < 1050.34 1285.20
    -9 -6 -2 < 619.33 54.08
    10 6 -2 < 619.33 54.08
    10 6 -1 o 1495.16 1791.54
    -10 -6 0 < 234.01 217.13
    10 6 0 < 234.01 217.13
    10 6 1 < 295.16 931.66
    -11 -6 2 o 7122.49 7428.97
    10 6 2 o 7122.49 7428.97
    10 6 3 < 85.66 62.58
    -6 -7 -8 < 549.40 481.19
    10 7 -8 < 549.40 481.19
    10 7 -7 < 1230.03 1656.90
    -7 -7 -6 o 1667.78 1682.54
    10 7 -6 o 1667.78 1682.54
    10 7 -5 < 124.13 11.43
    -8 -7 -4 o 5583.27 5606.59
    10 7 -4 o 5583.27 5606.59
    10 7 -3 < 184.74 4.04
    -9 -7 -2 < 158.78 103.55
    10 7 -2 < 158.78 103.55
    10 7 -1 < 73.53 193.06
    -10 -7 0 o 4193.76 4340.44
    10 7 0 o 4193.76 4340.44
    10 7 1 < 190.49 250.46
    -11 -7 2 o 3297.38 3819.34
    10 7 2 o 3297.38 3819.34
    10 7 3 < 634.92 937.38
    10 8 -7 < 890.69 1296.55
    -7 -8 -6 o 6092.31 6787.23
    10 8 -6 o 6092.31 6787.23
    10 8 -5 o 1415.71 1792.80
    -8 -8 -4 o 2640.37 3290.79
    10 8 -4 o 2640.37 3290.79
    10 8 -3 o 4927.19 5818.31
    -9 -8 -2 < -30.65 1.96
    10 8 -2 < -30.65 1.96
    10 8 -1 o 2765.90 3665.09
    -10 -8 0 o 1093.45 1117.34
    10 8 0 o 1093.45 1117.34
    10 8 1 < -148.02 2.25
    -11 -8 2 o 2671.90 3229.65
    10 8 2 o 2671.90 3229.65
    10 9 -7 < 278.55 307.73
    -7 -9 -6 o 1448.77 1872.38
    10 9 -6 o 1448.77 1872.38
    10 9 -5 < 237.90 567.83
    -8 -9 -4 o 2652.32 2881.07
    10 9 -4 o 2652.32 2881.07
    10 9 -3 < -33.73 26.41
    -9 -9 -2 < 617.08 767.37
    10 9 -2 < 617.08 767.37
    10 9 -1 < -5.80 174.55
    -10 -9 0 o 5592.27 6212.16
    10 9 0 o 5592.27 6212.16
    10 9 1 < 413.64 376.54
    -11 -9 2 o 2530.10 3552.00
    10 9 2 o 2530.10 3552.00
    -7 -10 -6 o 2416.08 4162.09
    10 10 -6 o 2416.08 4162.09
    10 10 -5 o 3784.18 5424.74
    -8 -10 -4 o 2528.60 3084.35
    10 10 -4 o 2528.60 3084.35
    10 10 -3 o 1343.79 1631.79
    -9 -10 -2 < 199.05 37.48
    10 10 -2 < 199.05 37.48
    10 10 -1 < 1023.78 870.90
    -10 -10 0 < 446.05 334.20
    10 10 0 < 446.05 334.20
    10 10 1 < 626.53 1239.36
    10 11 -5 < 271.90 543.57
    -8 -11 -4 o 2924.24 3652.25
    10 11 -4 o 2924.24 3652.25
    10 11 -3 < 122.43 36.42
    -9 -11 -2 < 261.79 139.47
    10 11 -2 < 261.79 139.47
    10 11 -1 < 108.28 148.53
    -10 -11 0 o 1361.44 2379.10
    10 11 0 o 1361.44 2379.10
    -8 -12 -4 < 1101.46 2150.19
    10 12 -4 < 1101.46 2150.19
    10 12 -3 o 3083.28 4731.03
    -9 -12 -2 < -85.88 7.61
    10 12 -2 < -85.88 7.61
    10 12 -1 < 749.36 1577.15
    -7 0 -8 < 216.50 49.26
    11 0 -8 < 216.50 49.26
    -8 0 -6 < 52.20 145.45
    11 0 -6 < 52.20 145.45
    -9 0 -4 o 3200.26 3172.60
    11 0 -4 o 3200.26 3172.60
    -10 0 -2 o 6110.79 6908.94
    11 0 -2 o 6110.79 6908.94
    -11 0 0 o 3256.86 3886.08
    11 0 0 o 3256.86 3886.08
    -12 0 2 < 727.51 877.80
    11 0 2 < 727.51 877.80
    -7 -1 -8 o 3235.33 5574.27
    11 1 -8 o 3235.33 5574.27
    11 1 -7 < 875.41 1217.23
    -8 -1 -6 < 397.20 251.07
    11 1 -6 < 397.20 251.07
    11 1 -5 o 2261.08 3594.45
    -9 -1 -4 o 3557.35 4286.73
    11 1 -4 o 3557.35 4286.73
    11 1 -3 o 4298.44 5968.53
    -10 -1 -2 o 1376.23 1501.52
    11 1 -2 o 1376.23 1501.52
    11 1 -1 o 1948.48 2374.30
    -11 -1 0 < -183.19 176.45
    11 1 0 < -183.19 176.45
    11 1 1 < 397.52 296.18
    -12 -1 2 < 457.80 403.79
    11 1 2 < 457.80 403.79
    -7 -2 -8 < 587.08 1683.69
    11 2 -8 < 587.08 1683.69
    11 2 -7 < 181.28 130.00
    -8 -2 -6 < -177.45 61.58
    11 2 -6 < -177.45 61.58
    11 2 -5 < -24.37 0.45
    -9 -2 -4 o 2482.87 3030.62
    11 2 -4 o 2482.87 3030.62
    11 2 -3 < -33.36 6.02
    -10 -2 -2 o 11290.00 11174.10
    11 2 -2 o 11290.00 11174.10
    11 2 -1 < -294.45 103.59
    -11 -2 0 o 2850.19 2921.27
    11 2 0 o 2850.19 2921.27
    11 2 1 < 269.50 270.65
    -12 -2 2 < 380.80 405.11
    11 2 2 < 380.80 405.11
    -7 -3 -8 o 2421.55 3568.66
    11 3 -8 o 2421.55 3568.66
    11 3 -7 < 996.15 1148.69
    -8 -3 -6 < 284.55 104.37
    11 3 -6 < 284.55 104.37
    11 3 -5 o 1735.32 2361.48
    -9 -3 -4 o 3530.95 3811.67
    11 3 -4 o 3530.95 3811.67
    11 3 -3 o 1918.56 2162.23
    -10 -3 -2 o 1870.73 1760.43
    11 3 -2 o 1870.73 1760.43
    11 3 -1 o 1693.50 2314.43
    -11 -3 0 < 322.49 58.57
    11 3 0 < 322.49 58.57
    11 3 1 < 430.47 581.78
    -12 -3 2 < 260.67 113.71
    11 3 2 < 260.67 113.71
    11 4 -7 < 945.17 1221.78
    -8 -4 -6 < 210.19 127.25
    11 4 -6 < 210.19 127.25
    11 4 -5 < -104.71 103.68
    -9 -4 -4 o 2447.04 2945.27
    11 4 -4 o 2447.04 2945.27
    11 4 -3 < 437.85 111.29
    -10 -4 -2 o 8835.64 8833.01
    11 4 -2 o 8835.64 8833.01
    11 4 -1 < 776.28 600.90
    -11 -4 0 o 3961.76 4668.88
    11 4 0 o 3961.76 4668.88
    11 4 1 < 229.02 691.22
    -12 -4 2 < 348.14 277.91
    11 4 2 < 348.14 277.91
    11 5 -7 < 566.20 517.32
    -8 -5 -6 < -301.49 126.93
    11 5 -6 < -301.49 126.93
    11 5 -5 o 1669.04 2608.31
    -9 -5 -4 o 4006.40 4541.39
    11 5 -4 o 4006.40 4541.39
    11 5 -3 o 2009.46 2772.65
    -10 -5 -2 o 1391.07 1594.39
    11 5 -2 o 1391.07 1594.39
    11 5 -1 < 991.44 966.00
    -11 -5 0 < 101.73 163.20
    11 5 0 < 101.73 163.20
    11 5 1 < 48.85 251.13
    11 6 -7 < 282.48 257.66
    -8 -6 -6 < 3.41 16.73
    11 6 -6 < 3.41 16.73
    11 6 -5 < -333.08 178.63
    -9 -6 -4 o 1732.58 2544.99
    11 6 -4 o 1732.58 2544.99
    11 6 -3 < 133.55 0.29
    -10 -6 -2 o 9557.90 10654.10
    11 6 -2 o 9557.90 10654.10
    11 6 -1 < 727.01 687.47
    -11 -6 0 o 1611.49 1826.01
    11 6 0 o 1611.49 1826.01
    11 6 1 o 1636.35 1717.45
    -8 -7 -6 < 561.91 180.98
    11 7 -6 < 561.91 180.98
    11 7 -5 < 439.35 593.01
    -9 -7 -4 o 1610.64 2338.75
    11 7 -4 o 1610.64 2338.75
    11 7 -3 < 19.21 92.61
    -10 -7 -2 o 1407.05 1339.52
    11 7 -2 o 1407.05 1339.52
    11 7 -1 o 1088.45 1040.41
    -11 -7 0 < -96.84 0.31
    11 7 0 < -96.84 0.31
    11 7 1 < 802.36 45.46
    11 8 -5 < 852.31 1180.38
    -9 -8 -4 o 1764.51 2185.56
    11 8 -4 o 1764.51 2185.56
    11 8 -3 < 532.74 672.03
    -10 -8 -2 o 4902.67 6806.45
    11 8 -2 o 4902.67 6806.45
    11 8 -1 < 722.89 1140.99
    -11 -8 0 o 1240.39 2043.45
    11 8 0 o 1240.39 2043.45
    -9 -9 -4 o 2185.22 2685.29
    11 9 -4 o 2185.22 2685.29
    11 9 -3 < 642.27 1140.02
    -10 -9 -2 < 1094.16 1185.23
    11 9 -2 < 1094.16 1185.23
    11 9 -1 < 17.82 131.40
    -10 0 -4 < 1593.54 2528.22
    12 0 -4 < 1593.54 2528.22
    -11 0 -2 < 646.78 262.61
    12 0 -2 < 646.78 262.61
    12 1 -5 < 474.73 268.36
    -10 -1 -4 < 334.47 930.06
    12 1 -4 < 334.47 930.06
    12 1 -3 < 52.20 30.31
    -11 -1 -2 < 610.73 364.90
    12 1 -2 < 610.73 364.90
    12 1 -1 < 625.38 738.00
    12 2 -5 < -70.55 63.23
    -10 -2 -4 < 533.82 1675.89
    12 2 -4 < 533.82 1675.89
    12 2 -3 < 100.88 224.21
    -11 -2 -2 < 45.23 120.00
    12 2 -2 < 45.23 120.00
    12 2 -1 < 547.89 415.68
    12 3 -5 < 43.79 666.99
    -10 -3 -4 < 758.71 1006.73
    12 3 -4 < 758.71 1006.73
    12 3 -3 < 174.89 39.63
    -11 -3 -2 < 591.19 486.05
    12 3 -2 < 591.19 486.05
    12 3 -1 < 437.29 870.48
    -10 -4 -4 < 1231.82 1996.21
    12 4 -4 < 1231.82 1996.21
    12 4 -3 < 728.87 637.81
    -11 -4 -2 < 450.51 186.12
    12 4 -2 < 450.51 186.12
    12 5 -3 < -10.11 0.70
    0 0 4 o 9913.10 11069.30
    -2 0 4 o 9913.10 11069.30
    0 0 6 o 124422.00 130291.00
    -3 0 6 o 124422.00 130291.00
    0 0 8 o 3915.46 4582.81
    -4 0 8 o 3915.46 4582.81
    0 0 10 < 576.16 774.69
    -5 0 10 < 576.16 774.69
    0 0 12 o 3751.07 5253.56
    -6 0 12 o 3751.07 5253.56
    0 1 3 < -90.55 145.44
    0 1 4 < 47.73 179.75
    -2 -1 4 < 47.73 179.75
    0 1 5 < -72.75 100.04
    0 1 6 o 7504.71 7798.57
    -3 -1 6 o 7504.71 7798.57
    0 1 7 < 228.53 13.95
    0 1 8 o 8716.94 8812.10
    -4 -1 8 o 8716.94 8812.10
    0 1 9 < 254.84 119.13
    0 1 10 < 400.23 191.91
    -5 -1 10 < 400.23 191.91
    0 1 11 < 39.00 114.78
    0 1 12 < 511.34 840.52
    -6 -1 12 < 511.34 840.52
    0 2 3 < 114.29 0.26
    0 2 4 o 14871.40 16412.40
    -2 -2 4 o 14871.40 16412.40
    0 2 5 < 137.84 340.59
    0 2 6 o 2841.10 2828.82
    -3 -2 6 o 2841.10 2828.82
    0 2 7 < 19.63 40.63
    0 2 8 o 28178.20 30800.30
    -4 -2 8 o 28178.20 30800.30
    0 2 9 < 2.13 1.29
    0 2 10 < 975.52 391.18
    -5 -2 10 < 975.52 391.18
    0 2 11 < 168.29 5.36
    0 2 12 < 685.26 1424.39
    -6 -2 12 < 685.26 1424.39
    0 3 1 < 453.68 260.18
    0 3 3 < -156.91 7.38
    0 3 4 o 21069.20 21870.70
    -2 -3 4 o 21069.20 21870.70
    0 3 5 < 182.18 0.23
    0 3 6 o 1220.42 1750.63
    -3 -3 6 o 1220.42 1750.63
    0 3 7 < 14.26 32.22
    0 3 8 o 17831.40 19213.70
    -4 -3 8 o 17831.40 19213.70
    0 3 9 < 324.41 36.24
    0 3 10 < -15.59 5.44
    -5 -3 10 < -15.59 5.44
    0 3 11 < -28.09 73.79
    0 3 12 < 681.00 527.68
    -6 -3 12 < 681.00 527.68
    0 4 1 < -215.70 60.53
    0 4 3 < 208.54 29.58
    0 4 4 o 3495.59 3536.93
    -2 -4 4 o 3495.59 3536.93
    0 4 5 < 287.66 144.49
    0 4 6 o 73252.90 74483.00
    -3 -4 6 o 73252.90 74483.00
    0 4 7 < 537.30 277.00
    0 4 8 o 5043.33 5053.80
    -4 -4 8 o 5043.33 5053.80
    0 4 9 < -112.11 65.26
    0 4 10 < 723.39 451.79
    -5 -4 10 < 723.39 451.79
    0 4 11 < 53.10 0.95
    0 5 1 < -56.64 167.73
    0 5 2 < 414.83 47.32
    -1 -5 2 < 414.83 47.32
    0 5 3 < 237.44 326.22
    0 5 4 o 9293.12 9097.77
    -2 -5 4 o 9293.12 9097.77
    0 5 5 < 47.14 19.35
    0 5 6 o 15549.30 15031.90
    -3 -5 6 o 15549.30 15031.90
    0 5 7 < 126.31 0.01
    0 5 8 o 3112.71 3060.35
    -4 -5 8 o 3112.71 3060.35
    0 5 9 < 636.47 99.96
    0 5 10 o 1869.74 1672.22
    -5 -5 10 o 1869.74 1672.22
    0 5 11 < 471.80 39.99
    0 6 1 < -120.81 77.15
    0 6 2 o 60196.80 64629.20
    -1 -6 2 o 60196.80 64629.20
    0 6 3 < 265.28 262.34
    0 6 4 o 4226.44 4338.49
    -2 -6 4 o 4226.44 4338.49
    0 6 5 < 179.48 37.89
    0 6 6 o 4441.57 4497.10
    -3 -6 6 o 4441.57 4497.10
    0 6 7 < -97.58 2.16
    0 6 8 o 17759.30 18279.30
    -4 -6 8 o 17759.30 18279.30
    0 6 9 < 360.82 66.08
    0 6 10 < 131.05 79.61
    -5 -6 10 < 131.05 79.61
    0 6 11 < -60.60 12.66
    0 7 1 < 313.56 451.38
    0 7 2 o 127946.00 132589.00
    -1 -7 2 o 127946.00 132589.00
    0 7 3 < 131.09 158.06
    0 7 4 o 35867.40 37356.10
    -2 -7 4 o 35867.40 37356.10
    0 7 5 < 24.69 53.70
    0 7 6 o 1574.89 1618.29
    -3 -7 6 o 1574.89 1618.29
    0 7 7 < 312.92 14.97
    0 7 8 o 20324.10 19825.10
    -4 -7 8 o 20324.10 19825.10
    0 7 9 < 147.06 0.15
    0 7 10 < 471.53 265.11
    -5 -7 10 < 471.53 265.11
    0 7 11 < -391.13 10.90
    0 8 1 < -91.68 32.86
    0 8 2 o 7068.94 7401.35
    -1 -8 2 o 7068.94 7401.35
    0 8 3 < 260.18 122.42
    0 8 4 < 1063.53 458.78
    -2 -8 4 < 1063.53 458.78
    0 8 5 < 49.32 2.44
    0 8 6 o 32177.00 31854.80
    -3 -8 6 o 32177.00 31854.80
    0 8 7 o 1334.80 1250.41
    0 8 8 o 5416.32 5720.76
    -4 -8 8 o 5416.32 5720.76
    0 8 9 < 145.52 5.31
    0 8 10 < 237.91 115.15
    -5 -8 10 < 237.91 115.15
    0 8 11 < 161.06 1.49
    0 9 1 < 349.55 296.49
    0 9 2 o 4467.42 4300.04
    -1 -9 2 o 4467.42 4300.04
    0 9 3 < 240.72 301.83
    0 9 4 o 14190.80 13979.40
    -2 -9 4 o 14190.80 13979.40
    0 9 5 < 43.16 118.74
    0 9 6 o 13057.10 12014.10
    -3 -9 6 o 13057.10 12014.10
    0 9 7 < -115.99 1.08
    0 9 8 < 802.78 525.46
    -4 -9 8 < 802.78 525.46
    0 9 9 < 204.21 35.20
    0 9 10 o 1965.02 2261.07
    -5 -9 10 o 1965.02 2261.07
    0 10 1 < 188.79 28.10
    0 10 2 o 8763.80 8772.69
    -1 -10 2 o 8763.80 8772.69
    0 10 3 < -226.34 4.95
    0 10 4 < -179.32 354.22
    -2 -10 4 < -179.32 354.22
    0 10 5 < 58.44 338.01
    0 10 6 o 15950.80 15778.50
    -3 -10 6 o 15950.80 15778.50
    0 10 7 < -97.16 76.58
    0 10 8 o 6587.26 6842.24
    -4 -10 8 o 6587.26 6842.24
    0 10 9 < 151.24 183.38
    0 10 10 < 9.74 14.17
    -5 -10 10 < 9.74 14.17
    0 11 1 < 259.34 452.99
    0 11 2 o 46840.80 48477.10
    -1 -11 2 o 46840.80 48477.10
    0 11 3 < 273.56 72.37
    0 11 4 o 23579.60 23450.00
    -2 -11 4 o 23579.60 23450.00
    0 11 5 < -163.78 34.49
    0 11 6 < -82.79 145.76
    -3 -11 6 < -82.79 145.76
    0 11 7 < 215.70 8.49
    0 11 8 o 10696.00 11727.90
    -4 -11 8 o 10696.00 11727.90
    0 11 9 < -15.86 28.22
    0 11 10 < 58.48 38.37
    -5 -11 10 < 58.48 38.37
    0 12 1 < 27.41 99.55
    0 12 2 o 11477.20 12529.90
    -1 -12 2 o 11477.20 12529.90
    0 12 3 < 156.49 15.13
    0 12 4 < 1182.44 851.29
    -2 -12 4 < 1182.44 851.29
    0 12 5 < 266.90 47.58
    0 12 6 o 10055.30 10248.50
    -3 -12 6 o 10055.30 10248.50
    0 12 7 < 198.23 507.88
    0 12 8 o 5585.71 6148.71
    -4 -12 8 o 5585.71 6148.71
    0 12 9 < 338.13 0.17
    0 12 10 < 300.62 20.54
    -5 -12 10 < 300.62 20.54
    0 13 1 < 711.81 722.21
    0 13 2 < 13.04 151.92
    -1 -13 2 < 13.04 151.92
    0 13 3 < 123.02 16.50
    0 13 4 o 4455.00 4691.38
    -2 -13 4 o 4455.00 4691.38
    0 13 5 < -21.92 19.80
    0 13 6 o 5603.40 5640.49
    -3 -13 6 o 5603.40 5640.49
    0 13 7 < 234.22 7.61
    0 13 8 < 397.55 334.21
    -4 -13 8 < 397.55 334.21
    0 13 9 < 124.24 18.02
    0 14 1 < 170.65 90.20
    0 14 2 o 1901.23 1691.28
    -1 -14 2 o 1901.23 1691.28
    0 14 3 < -72.43 152.30
    0 14 4 < 414.71 74.45
    -2 -14 4 < 414.71 74.45
    0 14 5 < 367.05 237.79
    0 14 6 o 19926.90 19331.70
    -3 -14 6 o 19926.90 19331.70
    0 14 7 < 56.67 73.67
    0 14 8 o 1555.47 1799.30
    -4 -14 8 o 1555.47 1799.30
    0 14 9 < 204.27 85.94
    0 15 1 < 53.44 382.70
    0 15 2 o 22188.30 21756.70
    -1 -15 2 o 22188.30 21756.70
    0 15 3 < 28.57 4.95
    0 15 4 o 7247.05 9009.13
    -2 -15 4 o 7247.05 9009.13
    0 15 5 < 84.34 108.47
    0 15 6 < 216.20 302.13
    -3 -15 6 < 216.20 302.13
    0 15 7 < 7.50 2.32
    0 15 8 o 3448.27 4807.95
    -4 -15 8 o 3448.27 4807.95
    0 16 1 < 531.08 39.25
    0 16 2 o 9349.09 9583.01
    -1 -16 2 o 9349.09 9583.01
    0 16 3 < -84.71 14.30
    0 16 4 o 1937.94 2019.45
    -2 -16 4 o 1937.94 2019.45
    0 16 5 < -49.22 98.86
    0 16 6 < 1239.19 1552.56
    -3 -16 6 < 1239.19 1552.56
    0 16 7 < 491.93 392.29
    0 17 1 < 376.42 271.94
    0 17 2 < 508.87 109.54
    -1 -17 2 < 508.87 109.54
    0 17 3 < -211.29 4.47
    0 17 4 < 248.37 97.74
    -2 -17 4 < 248.37 97.74
    0 17 5 < -13.94 38.27
    0 17 6 < 984.95 1527.49
    -3 -17 6 < 984.95 1527.49
    0 17 7 < -42.89 8.09
    0 18 1 < 190.64 23.54
    0 18 2 < 80.03 41.74
    -1 -18 2 < 80.03 41.74
    0 18 3 < 62.89 81.92
    0 18 4 < 314.21 124.70
    -2 -18 4 < 314.21 124.70
    0 18 5 < -225.30 131.46
    0 18 6 o 7720.73 8876.98
    -3 -18 6 o 7720.73 8876.98
    0 19 1 < 195.19 183.30
    0 19 2 o 2693.65 2819.18
    -1 -19 2 o 2693.65 2819.18
    0 19 3 < 231.19 13.76
    0 19 4 < 608.17 715.72
    -2 -19 4 < 608.17 715.72
    0 19 5 < 424.78 85.45
    0 20 1 < 45.65 29.73
    0 20 2 o 4121.87 4991.97
    -1 -20 2 o 4121.87 4991.97
    0 20 3 < 290.36 58.86
    0 21 1 < 304.13 219.93
    1 0 -12 < 740.02 748.99
    5 0 -12 < 740.02 748.99
    1 0 -10 o 23017.20 24256.30
    4 0 -10 o 23017.20 24256.30
    1 0 -8 o 3748.12 4176.92
    3 0 -8 o 3748.12 4176.92
    1 0 -6 < 1037.23 585.10
    2 0 -6 < 1037.23 585.10
    1 0 -4 o 386237.00 415155.00
    1 0 -4 o 386237.00 415155.00
    1 0 4 o 8493.52 8942.66
    -3 0 4 o 8493.52 8942.66
    1 0 6 o 8466.86 7577.26
    -4 0 6 o 8466.86 7577.26
    1 0 8 o 12398.50 13865.80
    -5 0 8 o 12398.50 13865.80
    1 0 10 o 8847.02 8629.68
    -6 0 10 o 8847.02 8629.68
    1 1 -12 o 5287.68 5927.49
    5 -1 -12 o 5287.68 5927.49
    1 1 -11 < -103.97 7.37
    1 1 -10 o 1622.43 1928.54
    4 -1 -10 o 1622.43 1928.54
    1 1 -9 < 206.73 373.72
    1 1 -8 < 312.43 302.71
    3 -1 -8 < 312.43 302.71
    1 1 -7 < 347.88 255.45
    1 1 -6 o 18740.00 20504.60
    2 -1 -6 o 18740.00 20504.60
    1 1 -5 < 490.84 780.08
    1 1 -4 o 37624.90 43868.00
    1 -1 -4 o 37624.90 43868.00
    1 1 -3 < 382.99 375.22
    1 1 3 < 20.75 47.38
    1 1 4 o 6204.94 6208.77
    -3 -1 4 o 6204.94 6208.77
    1 1 5 < 316.92 37.52
    1 1 6 < 107.33 218.35
    -4 -1 6 < 107.33 218.35
    1 1 7 < 43.42 152.85
    1 1 8 o 8871.80 9026.31
    -5 -1 8 o 8871.80 9026.31
    1 1 9 < -407.73 18.68
    1 1 10 o 1075.21 819.70
    -6 -1 10 o 1075.21 819.70
    1 1 11 < 178.19 16.06
    1 2 -12 < 1248.47 1486.44
    5 -2 -12 < 1248.47 1486.44
    1 2 -11 < 222.35 0.33
    1 2 -10 o 3539.53 3934.00
    4 -2 -10 o 3539.53 3934.00
    1 2 -9 < 265.67 48.70
    1 2 -8 o 11105.00 12136.00
    3 -2 -8 o 11105.00 12136.00
    1 2 -7 < 2.93 0.15
    1 2 -6 o 10860.90 11418.00
    2 -2 -6 o 10860.90 11418.00
    1 2 -5 < -86.09 0.67
    1 2 -4 o 9855.55 10141.10
    1 -2 -4 o 9855.55 10141.10
    1 2 -3 < 34.64 15.52
    1 2 1 < -112.86 12.84
    1 2 3 o 1304.03 1267.75
    1 2 4 o 191414.00 194829.00
    -3 -2 4 o 191414.00 194829.00
    1 2 5 < 29.10 6.75
    1 2 6 o 2836.82 3202.58
    -4 -2 6 o 2836.82 3202.58
    1 2 7 < 400.17 6.76
    1 2 8 < 178.56 73.44
    -5 -2 8 < 178.56 73.44
    1 2 9 < 187.24 2.37
    1 2 10 o 22092.30 23532.00
    -6 -2 10 o 22092.30 23532.00
    1 2 11 < 227.63 39.48
    1 3 -12 o 6296.17 8290.21
    5 -3 -12 o 6296.17 8290.21
    1 3 -11 < -51.35 19.67
    1 3 -10 < 885.12 1128.24
    4 -3 -10 < 885.12 1128.24
    1 3 -9 < 206.45 17.71
    1 3 -8 o 2003.99 2049.56
    3 -3 -8 o 2003.99 2049.56
    1 3 -7 < 698.55 717.45
    1 3 -6 o 36986.20 38542.40
    2 -3 -6 o 36986.20 38542.40
    1 3 -5 o 1049.74 918.93
    1 3 -4 o 6615.43 7357.91
    1 -3 -4 o 6615.43 7357.91
    1 3 -3 < 479.93 557.67
    1 3 -1 < -131.00 4.18
    1 3 1 < -98.27 0.68
    1 3 3 < 437.22 292.67
    1 3 4 o 9584.22 10452.40
    -3 -3 4 o 9584.22 10452.40
    1 3 5 < 18.73 45.57
    1 3 6 o 2541.01 2583.69
    -4 -3 6 o 2541.01 2583.69
    1 3 7 < -180.06 42.53
    1 3 8 o 3695.37 3669.29
    -5 -3 8 o 3695.37 3669.29
    1 3 9 < 458.29 46.10
    1 3 10 < 854.38 1575.74
    -6 -3 10 < 854.38 1575.74
    1 3 11 < 11.92 1.01
    1 4 -12 < 989.17 941.80
    5 -4 -12 < 989.17 941.80
    1 4 -11 < 174.22 134.20
    1 4 -10 o 20495.20 20692.60
    4 -4 -10 o 20495.20 20692.60
    1 4 -9 < -3.57 83.06
    1 4 -8 o 1751.86 1668.16
    3 -4 -8 o 1751.86 1668.16
    1 4 -7 < -32.94 0.42
    1 4 -6 < 387.03 429.73
    2 -4 -6 < 387.03 429.73
    1 4 -5 < 6.33 12.01
    1 4 -4 o 205135.00 203898.00
    1 -4 -4 o 205135.00 203898.00
    1 4 -3 < 678.99 387.98
    1 4 -1 < -70.40 14.61
    1 4 1 < -135.86 36.02
    1 4 3 < 727.37 973.95
    1 4 4 o 1753.35 2112.84
    -3 -4 4 o 1753.35 2112.84
    1 4 5 < 44.54 33.33
    1 4 6 o 2952.29 3055.64
    -4 -4 6 o 2952.29 3055.64
    1 4 7 < 149.88 2.95
    1 4 8 o 13413.40 13661.70
    -5 -4 8 o 13413.40 13661.70
    1 4 9 < 343.67 19.41
    1 4 10 o 8857.77 9254.75
    -6 -4 10 o 8857.77 9254.75
    1 4 11 < 252.89 0.14
    1 5 -11 < -71.35 0.67
    1 5 -10 o 3192.92 3355.39
    4 -5 -10 o 3192.92 3355.39
    1 5 -9 < -106.32 127.60
    1 5 -8 < 386.04 348.48
    3 -5 -8 < 386.04 348.48
    1 5 -7 < 279.53 411.35
    1 5 -6 < 17.83 76.96
    2 -5 -6 < 17.83 76.96
    1 5 -5 < 314.35 0.07
    1 5 -4 o 44045.50 47353.80
    1 -5 -4 o 44045.50 47353.80
    1 5 -3 < 205.00 194.79
    1 5 -2 < 508.56 167.93
    0 -5 -2 < 508.56 167.93
    1 5 -1 < 18.42 132.78
    1 5 1 < 124.68 48.88
    1 5 3 < 146.83 251.68
    1 5 4 < 641.35 320.42
    -3 -5 4 < 641.35 320.42
    1 5 5 < 262.40 86.32
    1 5 6 o 11605.10 12038.30
    -4 -5 6 o 11605.10 12038.30
    1 5 7 < 212.73 22.28
    1 5 8 o 11300.60 12275.80
    -5 -5 8 o 11300.60 12275.80
    1 5 9 < -225.76 33.34
    1 5 10 < 223.35 288.94
    -6 -5 10 < 223.35 288.94
    1 5 11 < 73.85 16.14
    1 6 -11 < 398.68 7.44
    1 6 -10 o 4617.09 5064.90
    4 -6 -10 o 4617.09 5064.90
    1 6 -9 < 221.72 52.05
    1 6 -8 o 4192.82 4168.47
    3 -6 -8 o 4192.82 4168.47
    1 6 -7 < 203.70 87.35
    1 6 -6 o 9038.97 9400.97
    2 -6 -6 o 9038.97 9400.97
    1 6 -5 < 182.24 13.80
    1 6 -4 o 26072.80 28174.20
    1 -6 -4 o 26072.80 28174.20
    1 6 -3 < 278.56 385.68
    1 6 -2 o 117269.00 122650.00
    0 -6 -2 o 117269.00 122650.00
    1 6 -1 < 255.55 306.31
    1 6 1 < 181.57 68.10
    1 6 2 o 7657.18 7765.98
    -2 -6 2 o 7657.18 7765.98
    1 6 3 < 483.10 522.04
    1 6 4 o 109581.00 113980.00
    -3 -6 4 o 109581.00 113980.00
    1 6 5 < 180.21 11.24
    1 6 6 < 840.76 659.29
    -4 -6 6 < 840.76 659.29
    1 6 7 < -89.49 5.74
    1 6 8 < 504.35 930.34
    -5 -6 8 < 504.35 930.34
    1 6 9 < -218.84 15.89
    1 6 10 o 13927.50 15978.10
    -6 -6 10 o 13927.50 15978.10
    1 6 11 < 180.65 94.75
    1 7 -11 < 291.15 15.97
    1 7 -10 < 222.96 173.09
    4 -7 -10 < 222.96 173.09
    1 7 -9 < 75.08 0.72
    1 7 -8 o 5228.72 5121.42
    3 -7 -8 o 5228.72 5121.42
    1 7 -7 < 113.08 91.33
    1 7 -6 o 48520.60 50283.10
    2 -7 -6 o 48520.60 50283.10
    1 7 -5 < 723.79 814.03
    1 7 -4 o 2460.97 2523.32
    1 -7 -4 o 2460.97 2523.32
    1 7 -3 < 76.26 78.65
    1 7 -2 o 56957.70 62289.20
    0 -7 -2 o 56957.70 62289.20
    1 7 -1 < 3.56 8.39
    1 7 1 < 218.45 76.42
    1 7 2 o 3311.59 3589.66
    -2 -7 2 o 3311.59 3589.66
    1 7 3 < 298.27 277.74
    1 7 4 o 16284.80 17646.40
    -3 -7 4 o 16284.80 17646.40
    1 7 5 < -7.40 30.86
    1 7 6 o 2076.73 2028.98
    -4 -7 6 o 2076.73 2028.98
    1 7 7 < 124.61 0.71
    1 7 8 o 2415.89 2353.61
    -5 -7 8 o 2415.89 2353.61
    1 7 9 < 268.98 89.62
    1 7 10 < 431.22 1532.39
    -6 -7 10 < 431.22 1532.39
    1 7 11 < -218.63 8.88
    1 8 -11 < 169.46 416.27
    1 8 -10 o 9596.01 10546.80
    4 -8 -10 o 9596.01 10546.80
    1 8 -9 < -80.56 46.82
    1 8 -8 < 408.95 5.14
    3 -8 -8 < 408.95 5.14
    1 8 -7 < 44.91 4.06
    1 8 -6 o 1358.38 1558.50
    2 -8 -6 o 1358.38 1558.50
    1 8 -5 < 265.48 92.23
    1 8 -4 o 75314.50 81232.30
    1 -8 -4 o 75314.50 81232.30
    1 8 -3 < 68.92 173.47
    1 8 -2 o 14090.90 15062.80
    0 -8 -2 o 14090.90 15062.80
    1 8 -1 < 457.00 348.27
    1 8 1 < 184.24 108.89
    1 8 2 o 53554.30 56528.10
    -2 -8 2 o 53554.30 56528.10
    1 8 3 < 771.72 459.17
    1 8 4 o 22020.60 21991.30
    -3 -8 4 o 22020.60 21991.30
    1 8 5 < -419.11 0.01
    1 8 6 < 874.34 866.64
    -4 -8 6 < 874.34 866.64
    1 8 7 < 309.30 27.93
    1 8 8 o 5169.44 5322.07
    -5 -8 8 o 5169.44 5322.07
    1 8 9 < 410.93 50.57
    1 8 10 o 7895.06 8516.02
    -6 -8 10 o 7895.06 8516.02
    1 9 -11 < 245.98 8.08
    1 9 -10 o 1840.36 2809.62
    4 -9 -10 o 1840.36 2809.62
    1 9 -9 < 86.47 64.52
    1 9 -8 < 677.76 702.22
    3 -9 -8 < 677.76 702.22
    1 9 -7 < -26.50 1.90
    1 9 -6 < 298.60 411.64
    2 -9 -6 < 298.60 411.64
    1 9 -5 < 56.62 92.40
    1 9 -4 o 28420.90 30437.10
    1 -9 -4 o 28420.90 30437.10
    1 9 -3 < 439.09 580.13
    1 9 -2 o 2282.47 2039.52
    0 -9 -2 o 2282.47 2039.52
    1 9 -1 < 124.67 33.81
    1 9 1 < 5.11 23.34
    1 9 2 o 70658.40 72655.20
    -2 -9 2 o 70658.40 72655.20
    1 9 3 < 266.21 167.65
    1 9 4 < 786.42 265.01
    -3 -9 4 < 786.42 265.01
    1 9 5 < 157.62 136.46
    1 9 6 o 12984.00 12156.70
    -4 -9 6 o 12984.00 12156.70
    1 9 7 < -58.59 121.03
    1 9 8 o 10330.30 11631.10
    -5 -9 8 o 10330.30 11631.10
    1 9 9 < -179.16 115.70
    1 9 10 < 192.51 74.37
    -6 -9 10 < 192.51 74.37
    1 10 -10 o 5430.43 6266.24
    4 -10 -10 o 5430.43 6266.24
    1 10 -9 < 301.93 144.49
    1 10 -8 < 1003.29 928.54
    3 -10 -8 < 1003.29 928.54
    1 10 -7 < 374.28 55.94
    1 10 -6 o 2100.44 2041.89
    2 -10 -6 o 2100.44 2041.89
    1 10 -5 < 128.81 1.99
    1 10 -4 o 18541.40 19581.20
    1 -10 -4 o 18541.40 19581.20
    1 10 -3 < 1190.15 1238.76
    1 10 -2 o 16757.30 16765.10
    0 -10 -2 o 16757.30 16765.10
    1 10 -1 < 385.09 142.55
    1 10 1 < -46.56 14.17
    1 10 2 o 12413.60 12755.60
    -2 -10 2 o 12413.60 12755.60
    1 10 3 < 272.48 174.98
    1 10 4 o 23791.20 22137.90
    -3 -10 4 o 23791.20 22137.90
    1 10 5 < -440.62 23.78
    1 10 6 < 428.00 178.39
    -4 -10 6 < 428.00 178.39
    1 10 7 < 182.77 11.23
    1 10 8 o 2255.31 2432.85
    -5 -10 8 o 2255.31 2432.85
    1 10 9 < 57.46 1.35
    1 10 10 o 7283.71 8756.91
    -6 -10 10 o 7283.71 8756.91
    1 11 -10 < 647.75 192.89
    4 -11 -10 < 647.75 192.89
    1 11 -9 < -183.14 21.08
    1 11 -8 o 2428.32 2409.93
    3 -11 -8 o 2428.32 2409.93
    1 11 -7 < -52.83 7.11
    1 11 -6 o 36831.20 37675.00
    2 -11 -6 o 36831.20 37675.00
    1 11 -5 < 294.31 219.99
    1 11 -4 < 413.42 5.71
    1 -11 -4 < 413.42 5.71
    1 11 -3 < 157.72 329.76
    1 11 -2 o 19684.40 21412.00
    0 -11 -2 o 19684.40 21412.00
    1 11 -1 < 144.15 66.53
    1 11 1 < -152.60 16.47
    1 11 2 < -3.83 19.50
    -2 -11 2 < -3.83 19.50
    1 11 3 < 299.56 169.66
    1 11 4 o 8183.49 7819.85
    -3 -11 4 o 8183.49 7819.85
    1 11 5 < -104.78 148.98
    1 11 6 o 4394.16 3761.60
    -4 -11 6 o 4394.16 3761.60
    1 11 7 < -58.90 15.29
    1 11 8 < 1125.01 755.13
    -5 -11 8 < 1125.01 755.13
    1 11 9 < -284.52 78.72
    1 11 10 < 419.18 1109.66
    -6 -11 10 < 419.18 1109.66
    1 12 -10 o 3212.60 3997.92
    4 -12 -10 o 3212.60 3997.92
    1 12 -9 < -35.22 50.87
    1 12 -8 < 730.99 1128.40
    3 -12 -8 < 730.99 1128.40
    1 12 -7 < -307.49 9.24
    1 12 -6 o 1916.12 1916.65
    2 -12 -6 o 1916.12 1916.65
    1 12 -5 < 237.89 14.76
    1 12 -4 o 10780.60 11999.70
    1 -12 -4 o 10780.60 11999.70
    1 12 -3 < 40.71 48.16
    1 12 -2 o 21284.80 22225.50
    0 -12 -2 o 21284.80 22225.50
    1 12 -1 < -0.85 61.80
    1 12 1 < 505.64 361.79
    1 12 2 o 6698.82 6353.99
    -2 -12 2 o 6698.82 6353.99
    1 12 3 < 524.27 216.55
    1 12 4 o 25517.20 23593.90
    -3 -12 4 o 25517.20 23593.90
    1 12 5 < -273.01 4.61
    1 12 6 < 219.43 179.52
    -4 -12 6 < 219.43 179.52
    1 12 7 < 50.97 51.32
    1 12 8 o 1578.70 1244.31
    -5 -12 8 o 1578.70 1244.31
    1 12 9 < -64.75 33.20
    1 13 -9 < -238.85 10.21
    1 13 -8 < 423.86 345.57
    3 -13 -8 < 423.86 345.57
    1 13 -7 < 410.02 9.01
    1 13 -6 < 106.41 287.93
    2 -13 -6 < 106.41 287.93
    1 13 -5 < 501.01 569.85
    1 13 -4 o 15213.80 16094.80
    1 -13 -4 o 15213.80 16094.80
    1 13 -3 < 279.70 150.45
    1 13 -2 < 365.27 221.90
    0 -13 -2 < 365.27 221.90
    1 13 -1 < -73.01 92.69
    1 13 1 < 189.21 6.20
    1 13 2 o 35007.80 35314.80
    -2 -13 2 o 35007.80 35314.80
    1 13 3 < 301.14 147.64
    1 13 4 < 253.30 277.54
    -3 -13 4 < 253.30 277.54
    1 13 5 < 254.16 174.65
    1 13 6 o 4956.05 5184.36
    -4 -13 6 o 4956.05 5184.36
    1 13 7 < 20.22 0.42
    1 13 8 o 5302.24 5786.76
    -5 -13 8 o 5302.24 5786.76
    1 13 9 < 243.71 99.23
    1 14 -9 < 128.13 70.03
    1 14 -8 < -77.84 31.79
    3 -14 -8 < -77.84 31.79
    1 14 -7 < -359.17 65.86
    1 14 -6 < 369.14 189.67
    2 -14 -6 < 369.14 189.67
    1 14 -5 < 121.79 3.64
    1 14 -4 o 33356.90 34444.60
    1 -14 -4 o 33356.90 34444.60
    1 14 -3 < 847.90 432.40
    1 14 -2 o 2883.26 2196.66
    0 -14 -2 o 2883.26 2196.66
    1 14 -1 < 199.79 1.08
    1 14 1 < 35.23 227.99
    1 14 2 o 24594.10 24441.70
    -2 -14 2 o 24594.10 24441.70
    1 14 3 < 425.99 416.94
    1 14 4 o 4540.26 4262.57
    -3 -14 4 o 4540.26 4262.57
    1 14 5 < -324.52 33.58
    1 14 6 < 810.83 1134.08
    -4 -14 6 < 810.83 1134.08
    1 14 7 < -47.20 19.51
    1 14 8 o 1853.03 2554.40
    -5 -14 8 o 1853.03 2554.40
    1 15 -8 < 992.45 1079.31
    3 -15 -8 < 992.45 1079.31
    1 15 -7 < 190.59 20.12
    1 15 -6 o 13669.10 13840.80
    2 -15 -6 o 13669.10 13840.80
    1 15 -5 < 318.20 89.81
    1 15 -4 < 834.24 735.24
    1 -15 -4 < 834.24 735.24
    1 15 -3 < 521.67 277.46
    1 15 -2 o 7788.54 8764.72
    0 -15 -2 o 7788.54 8764.72
    1 15 -1 < 182.08 47.28
    1 15 1 < -99.50 12.15
    1 15 2 < 1111.43 1100.96
    -2 -15 2 < 1111.43 1100.96
    1 15 3 < -124.95 199.60
    1 15 4 o 3175.13 2898.24
    -3 -15 4 o 3175.13 2898.24
    1 15 5 < 324.23 136.81
    1 15 6 < 985.30 726.86
    -4 -15 6 < 985.30 726.86
    1 15 7 < 417.42 35.74
    1 15 8 < 450.88 837.65
    -5 -15 8 < 450.88 837.65
    1 16 -8 < 1245.52 1619.91
    3 -16 -8 < 1245.52 1619.91
    1 16 -7 < 505.20 4.94
    1 16 -6 o 1829.78 1721.90
    2 -16 -6 o 1829.78 1721.90
    1 16 -5 < 283.28 14.97
    1 16 -4 o 1591.84 1603.31
    1 -16 -4 o 1591.84 1603.31
    1 16 -3 < 35.70 56.96
    1 16 -2 o 15988.40 16887.90
    0 -16 -2 o 15988.40 16887.90
    1 16 -1 < 271.39 126.15
    1 16 1 < 337.32 308.77
    1 16 2 < 508.98 666.26
    -2 -16 2 < 508.98 666.26
    1 16 3 < 557.38 411.64
    1 16 4 o 15800.60 16242.10
    -3 -16 4 o 15800.60 16242.10
    1 16 5 < 363.99 7.04
    1 16 6 < 507.37 142.22
    -4 -16 6 < 507.37 142.22
    1 16 7 < 112.64 18.06
    1 17 -7 < 109.61 34.19
    1 17 -6 < 125.04 376.58
    2 -17 -6 < 125.04 376.58
    1 17 -5 < 466.00 467.72
    1 17 -4 o 3188.42 3552.51
    1 -17 -4 o 3188.42 3552.51
    1 17 -3 < 115.36 30.81
    1 17 -2 < 115.46 14.77
    0 -17 -2 < 115.46 14.77
    1 17 -1 < 91.78 10.13
    1 17 1 < 211.60 0.11
    1 17 2 o 7380.40 7451.18
    -2 -17 2 o 7380.40 7451.18
    1 17 3 < -63.38 130.49
    1 17 4 < 383.38 79.72
    -3 -17 4 < 383.38 79.72
    1 17 5 < 149.94 46.03
    1 17 6 < 914.22 1053.70
    -4 -17 6 < 914.22 1053.70
    1 18 -6 < 484.40 125.06
    2 -18 -6 < 484.40 125.06
    1 18 -5 < 320.52 4.04
    1 18 -4 o 16046.20 16742.00
    1 -18 -4 o 16046.20 16742.00
    1 18 -3 < 73.17 120.65
    1 18 -2 < 677.96 265.36
    0 -18 -2 < 677.96 265.36
    1 18 -1 < 441.84 29.79
    1 18 1 < -95.46 151.33
    1 18 2 o 12227.50 12595.70
    -2 -18 2 o 12227.50 12595.70
    1 18 3 < 3.19 227.37
    1 18 4 < 526.49 154.34
    -3 -18 4 < 526.49 154.34
    1 18 5 < -15.11 0.64
    1 18 6 < 631.31 878.96
    -4 -18 6 < 631.31 878.96
    1 19 -5 < -22.67 95.54
    1 19 -4 < 751.01 717.12
    1 -19 -4 < 751.01 717.12
    1 19 -3 < 119.94 179.15
    1 19 -2 < 1140.43 1127.36
    0 -19 -2 < 1140.43 1127.36
    1 19 -1 < -8.99 13.80
    1 19 1 < -294.93 24.74
    1 19 2 < 1479.03 1415.90
    -2 -19 2 < 1479.03 1415.90
    1 19 3 < -17.08 116.74
    1 19 4 < 531.93 513.46
    -3 -19 4 < 531.93 513.46
    1 20 -4 < 412.63 394.28
    1 -20 -4 < 412.63 394.28
    1 20 -3 < -211.99 112.26
    1 20 -2 o 8281.88 9808.80
    0 -20 -2 o 8281.88 9808.80
    1 20 -1 < -179.37 51.42
    1 20 1 < 31.82 127.64
    1 20 2 < 272.95 72.71
    -2 -20 2 < 272.95 72.71
    1 20 3 < 361.27 182.96
    1 21 -1 < 49.00 3.15
    2 0 -12 < 543.86 245.93
    4 0 -12 < 543.86 245.93
    2 0 -10 < -651.68 17.26
    3 0 -10 < -651.68 17.26
    2 0 -8 o 34090.10 36317.50
    2 0 -8 o 34090.10 36317.50
    2 0 -6 o 3033.17 3260.39
    1 0 -6 o 3033.17 3260.39
    2 0 -4 o 14431.80 16436.40
    0 0 -4 o 14431.80 16436.40
    2 0 6 o 5340.38 5201.96
    -5 0 6 o 5340.38 5201.96
    2 0 8 o 17156.20 17131.30
    -6 0 8 o 17156.20 17131.30
    2 0 10 < 727.49 690.72
    -7 0 10 < 727.49 690.72
    2 1 -12 < 155.26 82.46
    4 -1 -12 < 155.26 82.46
    2 1 -11 < 240.11 211.16
    2 1 -10 o 3758.21 4013.85
    3 -1 -10 o 3758.21 4013.85
    2 1 -9 < 140.77 271.67
    2 1 -8 o 36594.00 34873.10
    2 -1 -8 o 36594.00 34873.10
    2 1 -7 < 328.34 126.61
    2 1 -6 o 2949.01 2996.29
    1 -1 -6 o 2949.01 2996.29
    2 1 -5 < 121.79 7.29
    2 1 -4 < 230.56 334.77
    0 -1 -4 < 230.56 334.77
    2 1 -3 o 1118.87 1893.81
    2 1 -1 < 1080.76 1419.24
    2 1 1 < 777.18 749.15
    2 1 3 < -43.36 6.12
    2 1 4 o 30978.30 32473.50
    -4 -1 4 o 30978.30 32473.50
    2 1 5 < 64.97 31.16
    2 1 6 o 16691.70 16839.40
    -5 -1 6 o 16691.70 16839.40
    2 1 7 < -139.88 1.84
    2 1 8 o 4050.29 3833.69
    -6 -1 8 o 4050.29 3833.69
    2 1 9 < -216.24 14.72
    2 1 10 o 1281.48 1567.09
    -7 -1 10 o 1281.48 1567.09
    2 1 11 < 66.14 13.60
    2 2 -12 o 1523.36 2111.07
    4 -2 -12 o 1523.36 2111.07
    2 2 -11 < 111.31 0.08
    2 2 -10 o 3239.96 4121.24
    3 -2 -10 o 3239.96 4121.24
    2 2 -9 < 98.17 0.05
    2 2 -8 o 4060.68 3875.64
    2 -2 -8 o 4060.68 3875.64
    2 2 -7 < 66.17 361.43
    2 2 -6 o 71060.10 79992.80
    1 -2 -6 o 71060.10 79992.80
    2 2 -5 < -4.36 6.08
    2 2 -4 o 20740.80 23250.80
    0 -2 -4 o 20740.80 23250.80
    2 2 -3 o 1444.88 1459.29
    2 2 -1 < 119.26 50.11
    2 2 1 < -117.69 0.01
    2 2 3 < 88.55 41.64
    2 2 4 o 1597.59 1432.43
    -4 -2 4 o 1597.59 1432.43
    2 2 5 < 179.59 42.84
    2 2 6 o 70501.90 72812.10
    -5 -2 6 o 70501.90 72812.10
    2 2 7 < 198.03 190.90
    2 2 8 o 3454.43 3165.62
    -6 -2 8 o 3454.43 3165.62
    2 2 9 < -499.14 2.84
    2 2 10 < 431.97 156.49
    -7 -2 10 < 431.97 156.49
    2 2 11 < 160.63 3.51
    2 3 -12 < 173.35 26.07
    4 -3 -12 < 173.35 26.07
    2 3 -11 < 138.10 232.92
    2 3 -10 o 10046.30 10082.10
    3 -3 -10 o 10046.30 10082.10
    2 3 -9 < 327.08 381.29
    2 3 -8 o 13495.30 13892.90
    2 -3 -8 o 13495.30 13892.90
    2 3 -7 < -43.53 44.84
    2 3 -6 o 5159.40 5174.52
    1 -3 -6 o 5159.40 5174.52
    2 3 -5 < 170.78 110.18
    2 3 -4 o 19634.90 22008.80
    0 -3 -4 o 19634.90 22008.80
    2 3 -3 < -50.55 1.45
    2 3 -1 < 19.27 96.69
    2 3 1 < 131.14 207.93
    2 3 3 < 907.09 915.08
    2 3 4 o 8634.37 8605.14
    -4 -3 4 o 8634.37 8605.14
    2 3 5 < 125.78 0.07
    2 3 6 o 20616.60 21300.40
    -5 -3 6 o 20616.60 21300.40
    2 3 7 < -9.68 20.33
    2 3 8 o 1059.40 1108.97
    -6 -3 8 o 1059.40 1108.97
    2 3 9 < 388.15 7.13
    2 3 10 < 417.14 363.25
    -7 -3 10 < 417.14 363.25
    2 3 11 < 40.17 24.76
    2 4 -12 < 36.87 25.17
    4 -4 -12 < 36.87 25.17
    2 4 -11 < 95.08 9.08
    2 4 -10 < -16.87 60.34
    3 -4 -10 < -16.87 60.34
    2 4 -9 < 643.38 265.88
    2 4 -8 o 25588.50 27927.60
    2 -4 -8 o 25588.50 27927.60
    2 4 -7 < 72.21 104.71
    2 4 -6 < 222.64 129.91
    1 -4 -6 < 222.64 129.91
    2 4 -5 < 108.88 98.11
    2 4 -4 o 5047.63 5897.04
    0 -4 -4 o 5047.63 5897.04
    2 4 -3 < 225.17 94.53
    2 4 -2 o 48593.60 55767.70
    -1 -4 -2 o 48593.60 55767.70
    2 4 -1 < 209.59 82.71
    2 4 1 < -83.29 100.38
    2 4 3 < -52.57 38.19
    2 4 4 o 10278.70 11077.90
    -4 -4 4 o 10278.70 11077.90
    2 4 5 < 190.59 24.10
    2 4 6 o 11481.40 11643.70
    -5 -4 6 o 11481.40 11643.70
    2 4 7 < 187.62 67.87
    2 4 8 o 13427.10 13199.70
    -6 -4 8 o 13427.10 13199.70
    2 4 9 < -198.30 1.48
    2 4 10 < 358.36 417.91
    -7 -4 10 < 358.36 417.91
    2 4 11 < 79.07 13.71
    2 5 -12 < -133.82 2.01
    4 -5 -12 < -133.82 2.01
    2 5 -11 < 293.26 146.79
    2 5 -10 o 1336.81 1487.89
    3 -5 -10 o 1336.81 1487.89
    2 5 -9 < 68.80 24.17
    2 5 -8 o 44051.20 43627.20
    2 -5 -8 o 44051.20 43627.20
    2 5 -7 < 306.66 74.50
    2 5 -6 < 174.79 230.71
    1 -5 -6 < 174.79 230.71
    2 5 -5 < -73.96 14.74
    2 5 -4 o 9456.43 9315.92
    0 -5 -4 o 9456.43 9315.92
    2 5 -3 < 217.13 406.80
    2 5 -2 o 152228.00 162496.00
    -1 -5 -2 o 152228.00 162496.00
    2 5 -1 o 2764.42 3111.97
    2 5 1 < 354.58 119.69
    2 5 3 < 126.81 60.82
    2 5 4 o 68170.30 69713.20
    -4 -5 4 o 68170.30 69713.20
    2 5 5 < 307.01 2.50
    2 5 6 o 6991.21 6746.47
    -5 -5 6 o 6991.21 6746.47
    2 5 7 < -141.80 0.78
    2 5 8 o 5758.05 5397.12
    -6 -5 8 o 5758.05 5397.12
    2 5 9 < 248.05 2.76
    2 5 10 o 1423.95 1666.97
    -7 -5 10 o 1423.95 1666.97
    2 5 11 < 167.07 4.21
    2 6 -11 < 97.79 0.78
    2 6 -10 o 1960.54 2437.50
    3 -6 -10 o 1960.54 2437.50
    2 6 -9 < -45.81 24.59
    2 6 -8 o 5286.11 5357.49
    2 -6 -8 o 5286.11 5357.49
    2 6 -7 < 627.28 764.04
    2 6 -6 o 59248.10 61742.90
    1 -6 -6 o 59248.10 61742.90
    2 6 -5 < 953.45 1460.26
    2 6 -4 o 10022.40 10531.00
    0 -6 -4 o 10022.40 10531.00
    2 6 -3 < 86.53 74.91
    2 6 -2 o 2085.08 2251.84
    -1 -6 -2 o 2085.08 2251.84
    2 6 -1 < 917.19 964.50
    2 6 1 < 215.78 42.60
    2 6 2 o 3407.58 3318.17
    -3 -6 2 o 3407.58 3318.17
    2 6 3 < 54.54 63.73
    2 6 4 < 666.37 273.06
    -4 -6 4 < 666.37 273.06
    2 6 5 < -29.53 1.30
    2 6 6 o 56597.60 51281.00
    -5 -6 6 o 56597.60 51281.00
    2 6 7 < 174.75 107.54
    2 6 8 o 2399.75 2774.25
    -6 -6 8 o 2399.75 2774.25
    2 6 9 < 111.95 16.66
    2 6 10 < -25.33 39.04
    -7 -6 10 < -25.33 39.04
    2 7 -11 < -74.60 40.69
    2 7 -10 o 10386.20 10761.20
    3 -7 -10 o 10386.20 10761.20
    2 7 -9 < 52.26 219.86
    2 7 -8 o 3997.03 4063.39
    2 -7 -8 o 3997.03 4063.39
    2 7 -7 < 50.12 0.34
    2 7 -6 o 6170.23 6779.29
    1 -7 -6 o 6170.23 6779.29
    2 7 -5 < 29.85 35.89
    2 7 -4 o 30881.60 33661.80
    0 -7 -4 o 30881.60 33661.80
    2 7 -3 < 251.43 66.35
    2 7 -2 o 3394.72 3869.74
    -1 -7 -2 o 3394.72 3869.74
    2 7 -1 < 495.92 428.08
    2 7 1 < 708.05 597.18
    2 7 2 o 10261.10 10307.80
    -3 -7 2 o 10261.10 10307.80
    2 7 3 < 122.12 58.38
    2 7 4 o 1386.80 1059.01
    -4 -7 4 o 1386.80 1059.01
    2 7 5 < -78.06 19.43
    2 7 6 o 22803.20 22294.80
    -5 -7 6 o 22803.20 22294.80
    2 7 7 < 42.41 0.81
    2 7 8 < 12.61 51.29
    -6 -7 8 < 12.61 51.29
    2 7 9 < -113.01 16.09
    2 7 10 < 405.18 299.91
    -7 -7 10 < 405.18 299.91
    2 8 -11 < 187.24 36.47
    2 8 -10 < 346.88 395.30
    3 -8 -10 < 346.88 395.30
    2 8 -9 < 164.71 227.43
    2 8 -8 o 10969.30 11316.60
    2 -8 -8 o 10969.30 11316.60
    2 8 -7 < 20.86 41.81
    2 8 -6 o 8628.98 8705.50
    1 -8 -6 o 8628.98 8705.50
    2 8 -5 < 685.02 896.79
    2 8 -4 < -17.56 175.29
    0 -8 -4 < -17.56 175.29
    2 8 -3 < 605.47 672.43
    2 8 -2 o 20439.80 22671.60
    -1 -8 -2 o 20439.80 22671.60
    2 8 -1 < 7.08 81.59
    2 8 1 < -70.51 58.72
    2 8 2 o 7563.19 7698.03
    -3 -8 2 o 7563.19 7698.03
    2 8 3 < -67.95 22.98
    2 8 4 o 2705.53 2792.67
    -4 -8 4 o 2705.53 2792.67
    2 8 5 < 202.48 102.44
    2 8 6 o 16571.20 15755.00
    -5 -8 6 o 16571.20 15755.00
    2 8 7 < 429.62 182.10
    2 8 8 o 5700.61 5759.52
    -6 -8 8 o 5700.61 5759.52
    2 8 9 < -31.23 1.23
    2 8 10 < 391.10 98.84
    -7 -8 10 < 391.10 98.84
    2 9 -11 < 98.97 6.54
    2 9 -10 < 468.66 374.00
    3 -9 -10 < 468.66 374.00
    2 9 -9 < 16.18 25.61
    2 9 -8 o 33851.50 34194.40
    2 -9 -8 o 33851.50 34194.40
    2 9 -7 < 53.63 37.95
    2 9 -6 < 270.73 188.92
    1 -9 -6 < 270.73 188.92
    2 9 -5 < -56.83 26.23
    2 9 -4 o 14361.30 15289.80
    0 -9 -4 o 14361.30 15289.80
    2 9 -3 < 122.00 0.03
    2 9 -2 o 127022.00 137248.00
    -1 -9 -2 o 127022.00 137248.00
    2 9 -1 < 367.20 633.64
    2 9 1 < 104.42 177.00
    2 9 2 o 20374.80 20681.60
    -3 -9 2 o 20374.80 20681.60
    2 9 3 < -131.79 2.95
    2 9 4 o 76426.00 70855.70
    -4 -9 4 o 76426.00 70855.70
    2 9 5 < 77.37 131.87
    2 9 6 o 3451.04 2869.68
    -5 -9 6 o 3451.04 2869.68
    2 9 7 < 270.40 1.23
    2 9 8 o 5252.98 4885.50
    -6 -9 8 o 5252.98 4885.50
    2 9 9 < -24.53 4.92
    2 9 10 < 923.67 1460.82
    -7 -9 10 < 923.67 1460.82
    2 10 -11 < -36.13 0.01
    2 10 -10 < 521.72 593.41
    3 -10 -10 < 521.72 593.41
    2 10 -9 < -27.83 58.43
    2 10 -8 o 4966.71 5376.19
    2 -10 -8 o 4966.71 5376.19
    2 10 -7 o 1513.85 1198.67
    2 10 -6 o 10669.30 10820.80
    1 -10 -6 o 10669.30 10820.80
    2 10 -5 < 232.16 443.97
    2 10 -4 < 286.59 467.96
    0 -10 -4 < 286.59 467.96
    2 10 -3 < 133.82 26.55
    2 10 -2 o 4881.45 5265.72
    -1 -10 -2 o 4881.45 5265.72
    2 10 -1 < 368.25 289.83
    2 10 1 < 230.44 2.53
    2 10 2 < 205.07 59.58
    -3 -10 2 < 205.07 59.58
    2 10 3 < 657.77 33.81
    2 10 4 o 1583.17 1396.89
    -4 -10 4 o 1583.17 1396.89
    2 10 5 < 446.15 237.69
    2 10 6 o 17294.10 16639.90
    -5 -10 6 o 17294.10 16639.90
    2 10 7 < 530.90 236.38
    2 10 8 o 2859.13 3319.27
    -6 -10 8 o 2859.13 3319.27
    2 10 9 < 105.25 18.19
    2 11 -10 o 7608.79 8458.73
    3 -11 -10 o 7608.79 8458.73
    2 11 -9 < 182.51 64.36
    2 11 -8 o 1823.31 1509.63
    2 -11 -8 o 1823.31 1509.63
    2 11 -7 < 41.45 20.25
    2 11 -6 o 5462.15 5020.42
    1 -11 -6 o 5462.15 5020.42
    2 11 -5 < 62.68 20.55
    2 11 -4 o 24244.10 25309.40
    0 -11 -4 o 24244.10 25309.40
    2 11 -3 < 240.46 53.76
    2 11 -2 < 143.23 22.35
    -1 -11 -2 < 143.23 22.35
    2 11 -1 < 601.44 562.99
    2 11 1 < 272.04 117.19
    2 11 2 o 9509.23 9961.35
    -3 -11 2 o 9509.23 9961.35
    2 11 3 < 447.47 5.40
    2 11 4 < 336.60 440.57
    -4 -11 4 < 336.60 440.57
    2 11 5 < 374.73 117.19
    2 11 6 o 12960.70 11805.90
    -5 -11 6 o 12960.70 11805.90
    2 11 7 < 170.58 3.57
    2 11 8 < -139.72 25.73
    -6 -11 8 < -139.72 25.73
    2 11 9 < 376.87 10.85
    2 12 -10 < 688.09 640.17
    3 -12 -10 < 688.09 640.17
    2 12 -9 < 351.23 218.93
    2 12 -8 o 2602.97 3047.52
    2 -12 -8 o 2602.97 3047.52
    2 12 -7 < -281.31 5.61
    2 12 -6 o 11588.70 11239.80
    1 -12 -6 o 11588.70 11239.80
    2 12 -5 < 392.91 217.63
    2 12 -4 < 1011.36 1135.08
    0 -12 -4 < 1011.36 1135.08
    2 12 -3 < 996.22 1233.64
    2 12 -2 o 2103.63 2305.37
    -1 -12 -2 o 2103.63 2305.37
    2 12 -1 < 208.37 41.02
    2 12 1 < 121.00 30.10
    2 12 2 < 611.61 133.77
    -3 -12 2 < 611.61 133.77
    2 12 3 < -130.73 17.22
    2 12 4 < 425.78 579.73
    -4 -12 4 < 425.78 579.73
    2 12 5 < 107.75 77.04
    2 12 6 o 12548.70 12066.60
    -5 -12 6 o 12548.70 12066.60
    2 12 7 < 502.26 84.41
    2 12 8 o 2354.73 2155.69
    -6 -12 8 o 2354.73 2155.69
    2 12 9 < -238.79 0.05
    2 13 -9 < 182.31 170.19
    2 13 -8 o 14558.20 16452.70
    2 -13 -8 o 14558.20 16452.70
    2 13 -7 < 289.82 8.35
    2 13 -6 < 23.25 38.32
    1 -13 -6 < 23.25 38.32
    2 13 -5 < 261.80 99.70
    2 13 -4 o 4871.55 5025.73
    0 -13 -4 o 4871.55 5025.73
    2 13 -3 < -133.78 125.08
    2 13 -2 o 62925.40 63336.50
    -1 -13 -2 o 62925.40 63336.50
    2 13 -1 < 303.79 245.09
    2 13 1 < 195.35 361.89
    2 13 2 o 12398.30 12491.90
    -3 -13 2 o 12398.30 12491.90
    2 13 3 < -170.22 60.28
    2 13 4 o 28529.50 27951.30
    -4 -13 4 o 28529.50 27951.30
    2 13 5 < 191.09 139.89
    2 13 6 o 1864.70 1719.76
    -5 -13 6 o 1864.70 1719.76
    2 13 7 < 78.85 1.09
    2 13 8 o 1897.28 2404.16
    -6 -13 8 o 1897.28 2404.16
    2 14 -9 < -69.33 0.38
    2 14 -8 o 4242.91 4721.18
    2 -14 -8 o 4242.91 4721.18
    2 14 -7 < 466.75 749.56
    2 14 -6 < 1090.33 990.07
    1 -14 -6 < 1090.33 990.07
    2 14 -5 < 155.91 91.07
    2 14 -4 < 112.80 323.59
    0 -14 -4 < 112.80 323.59
    2 14 -3 < 101.36 14.72
    2 14 -2 o 8449.48 9233.48
    -1 -14 -2 o 8449.48 9233.48
    2 14 -1 < 265.93 196.35
    2 14 1 < -90.82 0.73
    2 14 2 o 7351.98 7305.61
    -3 -14 2 o 7351.98 7305.61
    2 14 3 < 499.06 62.39
    2 14 4 o 1449.67 1357.26
    -4 -14 4 o 1449.67 1357.26
    2 14 5 < 300.87 136.34
    2 14 6 o 4020.68 3699.91
    -5 -14 6 o 4020.68 3699.91
    2 14 7 < 787.71 241.50
    2 14 8 o 2421.15 2600.15
    -6 -14 8 o 2421.15 2600.15
    2 15 -8 < 1106.13 1175.36
    2 -15 -8 < 1106.13 1175.36
    2 15 -7 < 87.90 44.99
    2 15 -6 o 1782.08 1836.13
    1 -15 -6 o 1782.08 1836.13
    2 15 -5 < 33.10 34.96
    2 15 -4 o 7822.47 8186.27
    0 -15 -4 o 7822.47 8186.27
    2 15 -3 < 105.46 40.58
    2 15 -2 < 1018.30 821.95
    -1 -15 -2 < 1018.30 821.95
    2 15 -1 < 792.14 746.75
    2 15 1 < 160.69 44.36
    2 15 2 o 1905.83 1527.11
    -3 -15 2 o 1905.83 1527.11
    2 15 3 < 247.69 56.25
    2 15 4 < 609.75 396.18
    -4 -15 4 < 609.75 396.18
    2 15 5 < -58.75 151.62
    2 15 6 o 5094.85 5600.66
    -5 -15 6 o 5094.85 5600.66
    2 15 7 < -325.57 0.38
    2 16 -8 < 801.61 627.25
    2 -16 -8 < 801.61 627.25
    2 16 -7 < -95.62 53.90
    2 16 -6 o 10752.70 10934.70
    1 -16 -6 o 10752.70 10934.70
    2 16 -5 < 315.67 195.84
    2 16 -4 o 1823.18 1877.11
    0 -16 -4 o 1823.18 1877.11
    2 16 -3 < -74.18 189.09
    2 16 -2 < 140.69 136.96
    -1 -16 -2 < 140.69 136.96
    2 16 -1 < -312.33 28.13
    2 16 1 < 158.61 6.44
    2 16 2 < 376.27 495.76
    -3 -16 2 < 376.27 495.76
    2 16 3 < -383.41 0.33
    2 16 4 < 104.02 26.51
    -4 -16 4 < 104.02 26.51
    2 16 5 < 340.62 169.66
    2 16 6 o 8459.25 9570.40
    -5 -16 6 o 8459.25 9570.40
    2 16 7 < 315.35 179.03
    2 17 -7 < -239.70 2.37
    2 17 -6 < 279.19 85.65
    1 -17 -6 < 279.19 85.65
    2 17 -5 < 48.63 63.86
    2 17 -4 < 206.82 27.11
    0 -17 -4 < 206.82 27.11
    2 17 -3 < 372.15 72.34
    2 17 -2 o 12205.00 12529.40
    -1 -17 -2 o 12205.00 12529.40
    2 17 -1 < 162.83 118.63
    2 17 1 < 156.94 248.85
    2 17 2 < 888.56 637.84
    -3 -17 2 < 888.56 637.84
    2 17 3 < 284.37 138.14
    2 17 4 o 7786.48 7490.08
    -4 -17 4 o 7786.48 7490.08
    2 17 5 < 284.99 79.55
    2 17 6 < 1168.72 1197.12
    -5 -17 6 < 1168.72 1197.12
    2 18 -6 < 287.75 17.08
    1 -18 -6 < 287.75 17.08
    2 18 -5 < 501.42 6.22
    2 18 -4 < 807.05 684.03
    0 -18 -4 < 807.05 684.03
    2 18 -3 < 200.29 88.08
    2 18 -2 o 4389.94 5261.41
    -1 -18 -2 o 4389.94 5261.41
    2 18 -1 < 131.75 106.92
    2 18 1 < 524.63 12.21
    2 18 2 o 2713.29 3354.82
    -3 -18 2 o 2713.29 3354.82
    2 18 3 < -47.14 6.14
    2 18 4 < 1400.90 1225.93
    -4 -18 4 < 1400.90 1225.93
    2 18 5 < 245.67 76.43
    2 19 -5 < -648.75 3.12
    2 19 -4 < 810.92 1226.66
    0 -19 -4 < 810.92 1226.66
    2 19 -3 < -178.35 4.61
    2 19 -2 o 2071.42 2564.63
    -1 -19 -2 o 2071.42 2564.63
    2 19 -1 < 694.86 654.84
    2 19 1 < 232.42 58.01
    2 19 2 < 552.40 138.86
    -3 -19 2 < 552.40 138.86
    2 19 3 < 140.10 19.52
    2 19 4 < 557.37 1106.88
    -4 -19 4 < 557.37 1106.88
    2 20 -3 < 282.89 192.46
    2 20 -2 < 517.97 21.85
    -1 -20 -2 < 517.97 21.85
    2 20 -1 < 304.63 101.16
    2 20 1 < 51.08 12.71
    2 20 2 < 407.02 238.64
    -3 -20 2 < 407.02 238.64
    3 0 -12 < 815.92 592.82
    3 0 -12 < 815.92 592.82
    3 0 -10 < 2.18 80.98
    2 0 -10 < 2.18 80.98
    3 0 -8 o 6407.94 6281.35
    1 0 -8 o 6407.94 6281.35
    3 0 -6 o 18722.60 18140.10
    0 0 -6 o 18722.60 18140.10
    3 0 -4 o 2174.51 2525.93
    -1 0 -4 o 2174.51 2525.93
    3 0 6 o 7672.40 7721.59
    -6 0 6 o 7672.40 7721.59
    3 0 8 < 481.69 566.10
    -7 0 8 < 481.69 566.10
    3 0 10 o 8146.34 10236.30
    -8 0 10 o 8146.34 10236.30
    3 1 -12 o 9980.81 11300.30
    3 -1 -12 o 9980.81 11300.30
    3 1 -11 < 158.82 7.28
    3 1 -10 o 1351.59 1454.79
    2 -1 -10 o 1351.59 1454.79
    3 1 -9 < 786.19 281.51
    3 1 -8 < 196.02 54.14
    1 -1 -8 < 196.02 54.14
    3 1 -7 o 1449.27 1677.62
    3 1 -6 o 38080.50 39299.50
    0 -1 -6 o 38080.50 39299.50
    3 1 -5 o 1592.61 1916.84
    3 1 -4 o 30676.40 35048.00
    -1 -1 -4 o 30676.40 35048.00
    3 1 -3 < 888.17 935.23
    3 1 -1 < 581.07 459.20
    3 1 1 < 100.78 10.51
    3 1 3 < -84.56 86.99
    3 1 4 o 3157.73 3131.69
    -5 -1 4 o 3157.73 3131.69
    3 1 5 < -115.15 82.95
    3 1 6 o 2102.10 1998.06
    -6 -1 6 o 2102.10 1998.06
    3 1 7 < -151.22 44.40
    3 1 8 o 12201.90 12225.50
    -7 -1 8 o 12201.90 12225.50
    3 1 9 < 92.32 13.64
    3 1 10 < 1035.41 1125.08
    -8 -1 10 < 1035.41 1125.08
    3 2 -12 < 142.92 299.33
    3 -2 -12 < 142.92 299.33
    3 2 -11 < -46.35 90.07
    3 2 -10 o 14981.40 15481.00
    2 -2 -10 o 14981.40 15481.00
    3 2 -9 < 56.88 17.66
    3 2 -8 o 13893.40 15057.10
    1 -2 -8 o 13893.40 15057.10
    3 2 -7 < -53.90 57.41
    3 2 -6 < 275.18 383.16
    0 -2 -6 < 275.18 383.16
    3 2 -5 < 13.62 24.30
    3 2 -4 o 148687.00 165795.00
    -1 -2 -4 o 148687.00 165795.00
    3 2 -3 < 50.66 68.29
    3 2 -1 < 213.12 191.88
    3 2 1 < 140.52 2.16
    3 2 3 < 235.55 7.60
    3 2 4 o 1686.29 1509.86
    -5 -2 4 o 1686.29 1509.86
    3 2 5 < -5.43 25.31
    3 2 6 < 886.10 879.57
    -6 -2 6 < 886.10 879.57
    3 2 7 < -299.24 8.30
    3 2 8 o 8673.79 8568.81
    -7 -2 8 o 8673.79 8568.81
    3 2 9 < -58.21 0.28
    3 2 10 o 5333.42 5961.20
    -8 -2 10 o 5333.42 5961.20
    3 3 -12 o 6576.59 8101.63
    3 -3 -12 o 6576.59 8101.63
    3 3 -11 < 107.27 8.51
    3 3 -10 o 3498.88 4164.34
    2 -3 -10 o 3498.88 4164.34
    3 3 -9 < -46.14 158.98
    3 3 -8 o 2536.76 2256.05
    1 -3 -8 o 2536.76 2256.05
    3 3 -7 < 633.10 664.48
    3 3 -6 o 7832.53 8838.13
    0 -3 -6 o 7832.53 8838.13
    3 3 -5 < 700.92 681.96
    3 3 -4 o 35561.10 38180.50
    -1 -3 -4 o 35561.10 38180.50
    3 3 -3 o 1854.19 2402.12
    3 3 -1 < 570.24 413.83
    3 3 1 < 158.50 0.06
    3 3 3 < 26.19 191.93
    3 3 4 < 604.75 551.90
    -5 -3 4 < 604.75 551.90
    3 3 5 < 16.12 19.98
    3 3 6 < 234.87 200.35
    -6 -3 6 < 234.87 200.35
    3 3 7 < -190.91 14.04
    3 3 8 o 13438.70 13260.70
    -7 -3 8 o 13438.70 13260.70
    3 3 9 < 366.29 35.63
    3 3 10 < 461.82 602.67
    -8 -3 10 < 461.82 602.67
    3 4 -12 < 324.79 341.73
    3 -4 -12 < 324.79 341.73
    3 4 -11 < 112.75 35.36
    3 4 -10 < 665.14 434.54
    2 -4 -10 < 665.14 434.54
    3 4 -9 < 176.65 43.30
    3 4 -8 o 3091.65 3501.46
    1 -4 -8 o 3091.65 3501.46
    3 4 -7 < 52.68 116.29
    3 4 -6 o 9919.81 10366.10
    0 -4 -6 o 9919.81 10366.10
    3 4 -5 < 78.06 14.27
    3 4 -4 < 713.83 434.19
    -1 -4 -4 < 713.83 434.19
    3 4 -3 < 1066.48 989.34
    3 4 -2 o 22913.00 26115.50
    -2 -4 -2 o 22913.00 26115.50
    3 4 -1 o 1344.37 1420.62
    3 4 1 < 898.09 531.89
    3 4 3 < -131.66 123.04
    3 4 4 o 60357.10 61796.20
    -5 -4 4 o 60357.10 61796.20
    3 4 5 < 57.25 36.49
    3 4 6 o 6908.43 6345.30
    -6 -4 6 o 6908.43 6345.30
    3 4 7 < -148.03 28.45
    3 4 8 < 586.47 692.73
    -7 -4 8 < 586.47 692.73
    3 4 9 < -100.83 0.61
    3 4 10 o 6867.68 9038.07
    -8 -4 10 o 6867.68 9038.07
    3 5 -12 o 11818.60 14572.40
    3 -5 -12 o 11818.60 14572.40
    3 5 -11 < 167.39 11.92
    3 5 -10 < 558.50 445.29
    2 -5 -10 < 558.50 445.29
    3 5 -9 < 203.61 226.62
    3 5 -8 < 148.13 421.94
    1 -5 -8 < 148.13 421.94
    3 5 -7 < 372.77 240.21
    3 5 -6 o 86663.20 88971.70
    0 -5 -6 o 86663.20 88971.70
    3 5 -5 o 2973.42 3104.57
    3 5 -4 o 2338.88 2324.36
    -1 -5 -4 o 2338.88 2324.36
    3 5 -3 < 199.28 179.03
    3 5 -2 o 4965.79 5291.90
    -2 -5 -2 o 4965.79 5291.90
    3 5 -1 < -42.78 6.45
    3 5 1 < -54.43 0.13
    3 5 2 o 17235.90 18093.10
    -4 -5 2 o 17235.90 18093.10
    3 5 3 < -154.62 0.54
    3 5 4 o 6697.97 5921.01
    -5 -5 4 o 6697.97 5921.01
    3 5 5 < 389.45 61.46
    3 5 6 o 8729.40 8099.83
    -6 -5 6 o 8729.40 8099.83
    3 5 7 < 1.49 28.35
    3 5 8 o 6943.33 6732.11
    -7 -5 8 o 6943.33 6732.11
    3 5 9 < 232.04 19.38
    3 5 10 < 1240.23 1243.30
    -8 -5 10 < 1240.23 1243.30
    3 6 -12 < -263.80 106.83
    3 -6 -12 < -263.80 106.83
    3 6 -11 < 140.35 350.84
    3 6 -10 o 8495.89 9113.10
    2 -6 -10 o 8495.89 9113.10
    3 6 -9 < 488.99 399.68
    3 6 -8 o 7572.83 7199.45
    1 -6 -8 o 7572.83 7199.45
    3 6 -7 < -2.29 6.59
    3 6 -6 < 979.70 1344.57
    0 -6 -6 < 979.70 1344.57
    3 6 -5 < 147.65 0.48
    3 6 -4 o 79780.50 86085.20
    -1 -6 -4 o 79780.50 86085.20
    3 6 -3 < 213.02 93.99
    3 6 -2 o 6339.97 6725.64
    -2 -6 -2 o 6339.97 6725.64
    3 6 -1 < 222.09 223.73
    3 6 1 < 976.62 859.98
    3 6 2 o 44530.60 46268.30
    -4 -6 2 o 44530.60 46268.30
    3 6 3 < 47.83 2.58
    3 6 4 o 4690.76 4094.29
    -5 -6 4 o 4690.76 4094.29
    3 6 5 < -281.41 0.20
    3 6 6 < 103.37 518.55
    -6 -6 6 < 103.37 518.55
    3 6 7 < 327.50 38.26
    3 6 8 o 4424.48 4648.07
    -7 -6 8 o 4424.48 4648.07
    3 6 9 < 219.11 2.07
    3 6 10 o 3302.44 4670.47
    -8 -6 10 o 3302.44 4670.47
    3 7 -11 < 93.64 0.27
    3 7 -10 o 3813.20 4256.39
    2 -7 -10 o 3813.20 4256.39
    3 7 -9 < 239.03 106.05
    3 7 -8 o 2825.74 3075.40
    1 -7 -8 o 2825.74 3075.40
    3 7 -7 < 165.99 178.43
    3 7 -6 o 3219.88 3111.54
    0 -7 -6 o 3219.88 3111.54
    3 7 -5 < 154.20 21.32
    3 7 -4 o 55034.70 60323.10
    -1 -7 -4 o 55034.70 60323.10
    3 7 -3 < 395.77 415.21
    3 7 -2 o 4762.40 5182.29
    -2 -7 -2 o 4762.40 5182.29
    3 7 -1 < 202.63 310.67
    3 7 1 < 153.67 18.80
    3 7 2 o 107744.00 111316.00
    -4 -7 2 o 107744.00 111316.00
    3 7 3 < 69.23 115.13
    3 7 4 o 2208.66 2067.14
    -5 -7 4 o 2208.66 2067.14
    3 7 5 < -52.20 0.18
    3 7 6 < 503.21 197.65
    -6 -7 6 < 503.21 197.65
    3 7 7 < 172.71 11.24
    3 7 8 o 14088.60 13894.70
    -7 -7 8 o 14088.60 13894.70
    3 7 9 < 220.23 52.52
    3 7 10 < 330.36 528.66
    -8 -7 10 < 330.36 528.66
    3 8 -11 < 114.98 28.76
    3 8 -10 o 1781.18 1974.42
    2 -8 -10 o 1781.18 1974.42
    3 8 -9 < 209.47 277.73
    3 8 -8 < 176.38 0.86
    1 -8 -8 < 176.38 0.86
    3 8 -7 < 59.01 131.28
    3 8 -6 o 5203.26 4962.58
    0 -8 -6 o 5203.26 4962.58
    3 8 -5 < 78.59 46.25
    3 8 -4 o 9800.42 11146.30
    -1 -8 -4 o 9800.42 11146.30
    3 8 -3 < 846.16 776.26
    3 8 -2 o 11591.90 13078.30
    -2 -8 -2 o 11591.90 13078.30
    3 8 -1 < 715.56 665.46
    3 8 1 < 119.84 74.21
    3 8 2 o 7653.96 7063.40
    -4 -8 2 o 7653.96 7063.40
    3 8 3 o 1276.62 1484.57
    3 8 4 o 23122.10 23231.10
    -5 -8 4 o 23122.10 23231.10
    3 8 5 < 5.69 27.16
    3 8 6 o 1372.06 1314.45
    -6 -8 6 o 1372.06 1314.45
    3 8 7 < 63.16 5.62
    3 8 8 o 1219.63 1187.80
    -7 -8 8 o 1219.63 1187.80
    3 8 9 < 27.03 6.22
    3 8 10 o 3450.07 5256.66
    -8 -8 10 o 3450.07 5256.66
    3 9 -11 < -176.12 2.42
    3 9 -10 < 260.14 216.66
    2 -9 -10 < 260.14 216.66
    3 9 -9 < -296.32 28.52
    3 9 -8 < 929.12 871.89
    1 -9 -8 < 929.12 871.89
    3 9 -7 < -228.96 36.50
    3 9 -6 o 68838.00 71935.80
    0 -9 -6 o 68838.00 71935.80
    3 9 -5 < 535.18 443.48
    3 9 -4 < 65.55 179.84
    -1 -9 -4 < 65.55 179.84
    3 9 -3 < 191.98 16.11
    3 9 -2 o 6966.28 7475.81
    -2 -9 -2 o 6966.28 7475.81
    3 9 -1 < -0.16 23.56
    3 9 1 < -88.91 13.96
    3 9 2 o 5596.61 4730.62
    -4 -9 2 o 5596.61 4730.62
    3 9 3 < 385.58 75.36
    3 9 4 o 4777.45 4369.32
    -5 -9 4 o 4777.45 4369.32
    3 9 5 < 302.38 0.20
    3 9 6 o 6925.43 6342.04
    -6 -9 6 o 6925.43 6342.04
    3 9 7 < 260.08 33.53
    3 9 8 o 4878.46 5105.46
    -7 -9 8 o 4878.46 5105.46
    3 9 9 < 194.12 106.87
    3 10 -11 < 639.87 459.43
    3 10 -10 o 2536.68 3365.46
    2 -10 -10 o 2536.68 3365.46
    3 10 -9 < 100.53 204.00
    3 10 -8 < 808.83 738.07
    1 -10 -8 < 808.83 738.07
    3 10 -7 < 8.99 17.48
    3 10 -6 o 2245.62 2102.34
    0 -10 -6 o 2245.62 2102.34
    3 10 -5 < 29.96 16.09
    3 10 -4 o 12822.20 13714.30
    -1 -10 -4 o 12822.20 13714.30
    3 10 -3 < -111.02 176.30
    3 10 -2 < 327.97 199.36
    -2 -10 -2 < 327.97 199.36
    3 10 -1 < 634.47 687.59
    3 10 1 o 1884.72 1550.93
    3 10 2 o 13755.70 13129.80
    -4 -10 2 o 13755.70 13129.80
    3 10 3 < -164.12 163.10
    3 10 4 o 6051.00 5241.97
    -5 -10 4 o 6051.00 5241.97
    3 10 5 < -26.07 3.65
    3 10 6 < -33.95 249.72
    -6 -10 6 < -33.95 249.72
    3 10 7 < 257.05 17.29
    3 10 8 o 2244.61 2337.93
    -7 -10 8 o 2244.61 2337.93
    3 10 9 < 223.68 18.56
    3 11 -10 o 2829.70 3876.43
    2 -11 -10 o 2829.70 3876.43
    3 11 -9 < -114.40 11.54
    3 11 -8 o 2852.03 3004.55
    1 -11 -8 o 2852.03 3004.55
    3 11 -7 < 219.17 48.00
    3 11 -6 < 166.70 158.35
    0 -11 -6 < 166.70 158.35
    3 11 -5 < 986.71 650.86
    3 11 -4 o 27216.60 27781.00
    -1 -11 -4 o 27216.60 27781.00
    3 11 -3 < 68.64 1.62
    3 11 -2 o 4414.19 4853.89
    -2 -11 -2 o 4414.19 4853.89
    3 11 -1 < 100.52 70.02
    3 11 1 < -373.31 16.91
    3 11 2 o 61187.70 60087.00
    -4 -11 2 o 61187.70 60087.00
    3 11 3 < 261.91 76.93
    3 11 4 < 1119.13 900.84
    -5 -11 4 < 1119.13 900.84
    3 11 5 < -185.32 5.42
    3 11 6 < 845.30 655.15
    -6 -11 6 < 845.30 655.15
    3 11 7 < 284.24 47.91
    3 11 8 o 9342.70 9136.58
    -7 -11 8 o 9342.70 9136.58
    3 11 9 < 417.27 61.95
    3 12 -10 o 3196.37 3340.65
    2 -12 -10 o 3196.37 3340.65
    3 12 -9 < 12.88 78.21
    3 12 -8 o 1482.08 1257.55
    1 -12 -8 o 1482.08 1257.55
    3 12 -7 < -178.77 280.41
    3 12 -6 o 1542.17 1358.74
    0 -12 -6 o 1542.17 1358.74
    3 12 -5 < -72.79 12.80
    3 12 -4 o 17796.00 17774.00
    -1 -12 -4 o 17796.00 17774.00
    3 12 -3 < 65.74 401.98
    3 12 -2 < -76.25 21.33
    -2 -12 -2 < -76.25 21.33
    3 12 -1 < 589.38 316.64
    3 12 1 < -148.34 11.07
    3 12 2 o 12811.60 12893.00
    -4 -12 2 o 12811.60 12893.00
    3 12 3 < 895.89 654.95
    3 12 4 o 4410.68 3581.07
    -5 -12 4 o 4410.68 3581.07
    3 12 5 < 18.89 90.78
    3 12 6 < 89.92 7.31
    -6 -12 6 < 89.92 7.31
    3 12 7 < 157.23 30.40
    3 12 8 < 1403.54 2012.69
    -7 -12 8 < 1403.54 2012.69
    3 13 -9 < -0.96 63.34
    3 13 -8 < 334.20 322.54
    1 -13 -8 < 334.20 322.54
    3 13 -7 < 146.10 340.56
    3 13 -6 o 33908.60 33249.00
    0 -13 -6 o 33908.60 33249.00
    3 13 -5 < 582.11 242.84
    3 13 -4 < 825.04 950.12
    -1 -13 -4 < 825.04 950.12
    3 13 -3 < 438.85 341.14
    3 13 -2 o 3700.45 4222.79
    -2 -13 -2 o 3700.45 4222.79
    3 13 -1 < 322.42 111.62
    3 13 1 < 691.64 71.83
    3 13 2 o 4571.41 4154.18
    -4 -13 2 o 4571.41 4154.18
    3 13 3 < 732.66 163.52
    3 13 4 o 2568.41 2152.73
    -5 -13 4 o 2568.41 2152.73
    3 13 5 < 342.76 0.63
    3 13 6 o 2794.00 2427.78
    -6 -13 6 o 2794.00 2427.78
    3 13 7 < 227.20 30.06
    3 13 8 o 2278.57 3273.43
    -7 -13 8 o 2278.57 3273.43
    3 14 -9 < 8.09 79.88
    3 14 -8 < 375.38 153.43
    1 -14 -8 < 375.38 153.43
    3 14 -7 < 12.40 10.62
    3 14 -6 o 2316.02 2625.48
    0 -14 -6 o 2316.02 2625.48
    3 14 -5 < 206.23 10.26
    3 14 -4 o 1776.50 2172.16
    -1 -14 -4 o 1776.50 2172.16
    3 14 -3 < 273.38 0.05
    3 14 -2 o 13375.90 13692.50
    -2 -14 -2 o 13375.90 13692.50
    3 14 -1 < 184.84 276.03
    3 14 1 < 798.12 725.74
    3 14 2 o 1966.90 2009.04
    -4 -14 2 o 1966.90 2009.04
    3 14 3 < 0.16 86.15
    3 14 4 o 12428.80 12029.00
    -5 -14 4 o 12428.80 12029.00
    3 14 5 < -341.32 0.88
    3 14 6 < 817.83 526.50
    -6 -14 6 < 817.83 526.50
    3 14 7 < 324.84 44.88
    3 15 -8 < 775.73 1001.56
    1 -15 -8 < 775.73 1001.56
    3 15 -7 < 166.17 16.47
    3 15 -6 < 984.94 738.49
    0 -15 -6 < 984.94 738.49
    3 15 -5 < 707.41 837.92
    3 15 -4 o 11908.70 12135.40
    -1 -15 -4 o 11908.70 12135.40
    3 15 -3 < 96.57 14.41
    3 15 -2 < 1011.75 932.71
    -2 -15 -2 < 1011.75 932.71
    3 15 -1 < 264.87 7.13
    3 15 1 < -91.52 14.11
    3 15 2 o 24701.80 25334.10
    -4 -15 2 o 24701.80 25334.10
    3 15 3 < -153.08 27.50
    3 15 4 < 329.89 292.70
    -5 -15 4 < 329.89 292.70
    3 15 5 < 34.11 56.22
    3 15 6 < 308.23 47.76
    -6 -15 6 < 308.23 47.76
    3 15 7 < 94.88 116.87
    3 16 -8 < 933.65 1492.04
    1 -16 -8 < 933.65 1492.04
    3 16 -7 < -226.14 84.15
    3 16 -6 < 486.98 211.65
    0 -16 -6 < 486.98 211.65
    3 16 -5 < 157.01 0.41
    3 16 -4 o 12935.00 12897.00
    -1 -16 -4 o 12935.00 12897.00
    3 16 -3 < 216.07 249.43
    3 16 -2 < 968.09 1124.75
    -2 -16 -2 < 968.09 1124.75
    3 16 -1 < -84.28 57.52
    3 16 1 < 34.64 97.00
    3 16 2 o 7689.00 8704.78
    -4 -16 2 o 7689.00 8704.78
    3 16 3 < 466.50 240.25
    3 16 4 < 562.41 527.05
    -5 -16 4 < 562.41 527.05
    3 16 5 < 636.30 1.72
    3 16 6 < 273.49 44.21
    -6 -16 6 < 273.49 44.21
    3 17 -7 < 353.04 232.64
    3 17 -6 o 8489.33 9213.02
    0 -17 -6 o 8489.33 9213.02
    3 17 -5 < -244.06 16.57
    3 17 -4 < 541.43 559.66
    -1 -17 -4 < 541.43 559.66
    3 17 -3 < 567.98 347.72
    3 17 -2 < 44.64 147.54
    -2 -17 -2 < 44.64 147.54
    3 17 -1 < 199.55 142.99
    3 17 1 < -244.97 24.23
    3 17 2 o 2926.73 3125.00
    -4 -17 2 o 2926.73 3125.00
    3 17 3 < 499.71 128.24
    3 17 4 < 664.04 476.96
    -5 -17 4 < 664.04 476.96
    3 17 5 < 169.78 3.67
    3 18 -6 < 943.80 1202.22
    0 -18 -6 < 943.80 1202.22
    3 18 -5 < 570.01 0.29
    3 18 -4 < -23.57 62.66
    -1 -18 -4 < -23.57 62.66
    3 18 -3 < 68.16 36.29
    3 18 -2 o 4656.59 5412.92
    -2 -18 -2 o 4656.59 5412.92
    3 18 -1 < -12.40 0.04
    3 18 1 < 610.19 367.89
    3 18 2 < 370.86 31.56
    -4 -18 2 < 370.86 31.56
    3 18 3 < 62.47 90.42
    3 18 4 o 4686.87 5952.47
    -5 -18 4 o 4686.87 5952.47
    3 19 -5 < 362.10 707.83
    3 19 -4 o 2479.17 2447.99
    -1 -19 -4 o 2479.17 2447.99
    3 19 -3 < 161.64 0.56
    3 19 -2 < 150.15 164.58
    -2 -19 -2 < 150.15 164.58
    3 19 -1 < 92.53 34.29
    3 19 1 < 75.87 8.71
    3 19 2 o 4680.60 5524.58
    -4 -19 2 o 4680.60 5524.58
    3 19 3 < 176.43 7.08
    3 20 -3 < 31.77 55.77
    3 20 -2 < 818.07 924.57
    -2 -20 -2 < 818.07 924.57
    3 20 -1 < 27.03 2.08
    3 20 1 < -88.76 233.57
    4 0 -12 < 443.33 559.09
    2 0 -12 < 443.33 559.09
    4 0 -10 o 13589.60 13565.10
    1 0 -10 o 13589.60 13565.10
    4 0 -8 < 492.01 618.41
    0 0 -8 < 492.01 618.41
    4 0 -6 o 48802.10 50699.50
    -1 0 -6 o 48802.10 50699.50
    4 0 -4 o 63385.70 71528.30
    -2 0 -4 o 63385.70 71528.30
    4 0 6 o 27585.60 26459.20
    -7 0 6 o 27585.60 26459.20
    4 0 8 < 1103.51 269.54
    -8 0 8 < 1103.51 269.54
    4 0 10 < 625.78 735.97
    -9 0 10 < 625.78 735.97
    4 1 -12 < 90.51 14.04
    2 -1 -12 < 90.51 14.04
    4 1 -11 < 82.34 471.66
    4 1 -10 o 9546.54 10041.10
    1 -1 -10 o 9546.54 10041.10
    4 1 -9 < 438.99 570.42
    4 1 -8 o 19194.00 19584.20
    0 -1 -8 o 19194.00 19584.20
    4 1 -7 < 424.14 253.82
    4 1 -6 < 387.41 655.57
    -1 -1 -6 < 387.41 655.57
    4 1 -5 < -135.84 11.77
    4 1 -4 o 17526.50 19305.50
    -2 -1 -4 o 17526.50 19305.50
    4 1 -3 < 392.55 743.99
    4 1 -1 o 2814.21 2434.00
    4 1 1 o 1872.32 1867.77
    4 1 3 < 717.78 418.38
    4 1 5 < 173.62 20.71
    4 1 6 o 16227.80 15798.90
    -7 -1 6 o 16227.80 15798.90
    4 1 7 < 363.35 2.87
    4 1 8 < 528.99 68.35
    -8 -1 8 < 528.99 68.35
    4 1 9 < -104.66 0.11
    4 1 10 o 3183.45 4425.41
    -9 -1 10 o 3183.45 4425.41
    4 2 -12 o 1892.86 2630.52
    2 -2 -12 o 1892.86 2630.52
    4 2 -11 < 105.78 4.30
    4 2 -10 o 1342.10 1003.02
    1 -2 -10 o 1342.10 1003.02
    4 2 -9 < -261.78 6.69
    4 2 -8 o 13996.40 14878.40
    0 -2 -8 o 13996.40 14878.40
    4 2 -7 < 246.04 35.56
    4 2 -6 o 20408.40 20865.80
    -1 -2 -6 o 20408.40 20865.80
    4 2 -5 < 455.03 366.59
    4 2 -4 < 202.95 191.45
    -2 -2 -4 < 202.95 191.45
    4 2 -3 < 247.77 72.27
    4 2 -1 < -26.55 68.54
    4 2 1 < 52.99 2.05
    4 2 3 < 39.48 67.54
    4 2 4 o 9086.44 8379.99
    -6 -2 4 o 9086.44 8379.99
    4 2 5 < -218.84 11.89
    4 2 6 o 4563.34 4288.23
    -7 -2 6 o 4563.34 4288.23
    4 2 7 < -177.83 45.00
    4 2 8 < 1020.80 723.70
    -8 -2 8 < 1020.80 723.70
    4 2 9 < 331.32 1.86
    4 2 10 < 762.88 1326.59
    -9 -2 10 < 762.88 1326.59
    4 3 -12 < 83.43 20.03
    2 -3 -12 < 83.43 20.03
    4 3 -11 < 574.62 313.94
    4 3 -10 o 4948.39 4538.75
    1 -3 -10 o 4948.39 4538.75
    4 3 -9 < 493.26 304.90
    4 3 -8 o 36636.40 35338.10
    0 -3 -8 o 36636.40 35338.10
    4 3 -7 < 111.29 225.42
    4 3 -6 < 333.45 342.33
    -1 -3 -6 < 333.45 342.33
    4 3 -5 < 116.95 8.15
    4 3 -4 o 2710.15 2859.33
    -2 -3 -4 o 2710.15 2859.33
    4 3 -3 < 581.85 439.44
    4 3 -2 o 161474.00 171164.00
    -3 -3 -2 o 161474.00 171164.00
    4 3 -1 o 1515.01 1658.80
    4 3 1 o 1359.09 784.54
    4 3 2 < 173.91 96.14
    -5 -3 2 < 173.91 96.14
    4 3 3 < 688.34 535.72
    4 3 4 o 52072.60 50486.00
    -6 -3 4 o 52072.60 50486.00
    4 3 5 < 321.20 244.64
    4 3 6 o 9248.06 8263.46
    -7 -3 6 o 9248.06 8263.46
    4 3 7 < 132.75 12.74
    4 3 8 < 67.27 342.98
    -8 -3 8 < 67.27 342.98
    4 3 9 < -399.43 2.39
    4 3 10 o 1827.75 3698.11
    -9 -3 10 o 1827.75 3698.11
    4 4 -12 < 123.76 185.63
    2 -4 -12 < 123.76 185.63
    4 4 -11 < -84.87 0.04
    4 4 -10 o 7861.44 8833.28
    1 -4 -10 o 7861.44 8833.28
    4 4 -9 < 216.99 79.60
    4 4 -8 < 592.02 810.40
    0 -4 -8 < 592.02 810.40
    4 4 -7 < 627.84 644.92
    4 4 -6 o 16433.20 17048.10
    -1 -4 -6 o 16433.20 17048.10
    4 4 -5 o 1315.30 1642.06
    4 4 -4 o 49359.20 52965.40
    -2 -4 -4 o 49359.20 52965.40
    4 4 -3 < -321.59 16.32
    4 4 -2 o 1608.96 1137.03
    -3 -4 -2 o 1608.96 1137.03
    4 4 -1 < 654.63 540.07
    4 4 1 < -131.74 8.53
    4 4 2 o 42524.60 41829.60
    -5 -4 2 o 42524.60 41829.60
    4 4 3 < 405.43 66.52
    4 4 4 o 2868.21 2174.59
    -6 -4 4 o 2868.21 2174.59
    4 4 5 < 477.52 162.57
    4 4 6 o 20856.00 19687.70
    -7 -4 6 o 20856.00 19687.70
    4 4 7 < 562.14 5.40
    4 4 8 < 214.54 45.84
    -8 -4 8 < 214.54 45.84
    4 4 9 < -71.78 7.00
    4 4 10 < 666.10 519.73
    -9 -4 10 < 666.10 519.73
    4 5 -12 < 136.37 3.89
    2 -5 -12 < 136.37 3.89
    4 5 -11 < 147.93 100.76
    4 5 -10 o 15137.30 15941.40
    1 -5 -10 o 15137.30 15941.40
    4 5 -9 < 272.00 656.15
    4 5 -8 o 4693.73 4216.87
    0 -5 -8 o 4693.73 4216.87
    4 5 -7 < 182.42 113.83
    4 5 -6 o 1847.88 1656.54
    -1 -5 -6 o 1847.88 1656.54
    4 5 -5 < 57.95 35.25
    4 5 -4 o 48019.80 49973.10
    -2 -5 -4 o 48019.80 49973.10
    4 5 -3 < 593.64 818.32
    4 5 -2 o 17371.50 18483.90
    -3 -5 -2 o 17371.50 18483.90
    4 5 -1 < 375.47 121.25
    4 5 1 o 1216.59 801.43
    4 5 2 o 7874.52 8052.50
    -5 -5 2 o 7874.52 8052.50
    4 5 3 < 383.16 308.58
    4 5 4 o 9479.82 9019.37
    -6 -5 4 o 9479.82 9019.37
    4 5 5 < 92.63 6.68
    4 5 6 o 16014.50 14696.60
    -7 -5 6 o 16014.50 14696.60
    4 5 7 < 696.80 3.88
    4 5 8 < 146.98 190.35
    -8 -5 8 < 146.98 190.35
    4 5 9 < 116.90 4.27
    4 5 10 o 1818.17 3156.33
    -9 -5 10 o 1818.17 3156.33
    4 6 -11 < -54.64 7.77
    4 6 -10 o 1645.48 1693.35
    1 -6 -10 o 1645.48 1693.35
    4 6 -9 < 240.99 294.90
    4 6 -8 o 6857.28 7610.96
    0 -6 -8 o 6857.28 7610.96
    4 6 -7 < 402.33 297.68
    4 6 -6 o 4658.23 4836.14
    -1 -6 -6 o 4658.23 4836.14
    4 6 -5 < 373.10 430.61
    4 6 -4 < 461.64 438.76
    -2 -6 -4 < 461.64 438.76
    4 6 -3 o 1988.12 2290.01
    4 6 -2 o 10375.50 10907.90
    -3 -6 -2 o 10375.50 10907.90
    4 6 -1 < -44.59 1.83
    4 6 1 < 213.96 41.02
    4 6 2 o 3815.52 3732.58
    -5 -6 2 o 3815.52 3732.58
    4 6 3 < 43.95 20.35
    4 6 4 o 6157.68 6145.37
    -6 -6 4 o 6157.68 6145.37
    4 6 5 < -56.29 19.64
    4 6 6 o 3747.10 3389.62
    -7 -6 6 o 3747.10 3389.62
    4 6 7 < 345.02 97.91
    4 6 8 < 926.81 591.83
    -8 -6 8 < 926.81 591.83
    4 6 9 < -227.31 54.07
    4 7 -11 < 177.67 114.85
    4 7 -10 < 1235.42 1094.13
    1 -7 -10 < 1235.42 1094.13
    4 7 -9 < 195.38 2.48
    4 7 -8 o 39572.20 39332.40
    0 -7 -8 o 39572.20 39332.40
    4 7 -7 < -50.02 85.23
    4 7 -6 < 551.03 439.47
    -1 -7 -6 < 551.03 439.47
    4 7 -5 < -222.73 29.74
    4 7 -4 o 1960.90 2374.83
    -2 -7 -4 o 1960.90 2374.83
    4 7 -3 < 150.71 115.15
    4 7 -2 o 157112.00 166942.00
    -3 -7 -2 o 157112.00 166942.00
    4 7 -1 < 978.75 1003.05
    4 7 1 < 162.94 281.39
    4 7 2 o 6994.18 7222.94
    -5 -7 2 o 6994.18 7222.94
    4 7 3 < -88.00 1.42
    4 7 4 o 50894.60 47538.90
    -6 -7 4 o 50894.60 47538.90
    4 7 5 < 245.65 198.93
    4 7 6 o 5012.37 4631.42
    -7 -7 6 o 5012.37 4631.42
    4 7 7 < 73.75 0.71
    4 7 8 < 548.22 686.80
    -8 -7 8 < 548.22 686.80
    4 7 9 < 215.86 0.35
    4 8 -11 < 179.04 0.53
    4 8 -10 o 4167.31 4798.11
    1 -8 -10 o 4167.31 4798.11
    4 8 -9 < 42.30 46.56
    4 8 -8 < 1107.76 1381.70
    0 -8 -8 < 1107.76 1381.70
    4 8 -7 < 1108.11 1364.77
    4 8 -6 o 4925.97 4802.78
    -1 -8 -6 o 4925.97 4802.78
    4 8 -5 < 723.33 930.84
    4 8 -4 o 14906.70 15535.60
    -2 -8 -4 o 14906.70 15535.60
    4 8 -3 < 1081.13 1129.62
    4 8 -2 < 1029.54 1018.62
    -3 -8 -2 < 1029.54 1018.62
    4 8 -1 < 627.78 655.36
    4 8 1 < 469.73 24.76
    4 8 2 o 3027.65 2776.08
    -5 -8 2 o 3027.65 2776.08
    4 8 3 < 156.88 132.15
    4 8 4 o 3582.26 2560.52
    -6 -8 4 o 3582.26 2560.52
    4 8 5 < 434.11 350.81
    4 8 6 o 10184.90 9075.31
    -7 -8 6 o 10184.90 9075.31
    4 8 7 < -181.71 35.47
    4 8 8 < 138.34 81.01
    -8 -8 8 < 138.34 81.01
    4 8 9 < 35.44 0.48
    4 9 -11 < -129.77 0.37
    4 9 -10 o 12289.00 13814.00
    1 -9 -10 o 12289.00 13814.00
    4 9 -9 < 153.27 228.18
    4 9 -8 < 868.97 494.36
    0 -9 -8 < 868.97 494.36
    4 9 -7 < 18.99 0.31
    4 9 -6 o 1875.25 2035.05
    -1 -9 -6 o 1875.25 2035.05
    4 9 -5 < 290.53 54.76
    4 9 -4 o 50966.00 51582.80
    -2 -9 -4 o 50966.00 51582.80
    4 9 -3 < 391.82 0.56
    4 9 -2 o 1573.53 1640.60
    -3 -9 -2 o 1573.53 1640.60
    4 9 -1 < 239.21 129.25
    4 9 1 < -162.55 11.47
    4 9 2 o 9247.95 9654.62
    -5 -9 2 o 9247.95 9654.62
    4 9 3 < 247.88 343.29
    4 9 4 o 4714.64 4036.41
    -6 -9 4 o 4714.64 4036.41
    4 9 5 < 221.52 102.57
    4 9 6 o 13119.70 12232.30
    -7 -9 6 o 13119.70 12232.30
    4 9 7 < 163.61 17.79
    4 9 8 < 274.19 354.51
    -8 -9 8 < 274.19 354.51
    4 9 9 < 85.88 1.03
    4 10 -11 < -716.17 9.93
    4 10 -10 o 1738.41 2376.39
    1 -10 -10 o 1738.41 2376.39
    4 10 -9 < 148.07 400.78
    4 10 -8 o 1747.23 2377.72
    0 -10 -8 o 1747.23 2377.72
    4 10 -7 < 263.65 264.11
    4 10 -6 < 225.71 117.66
    -1 -10 -6 < 225.71 117.66
    4 10 -5 < 784.08 954.74
    4 10 -4 o 8755.33 8667.22
    -2 -10 -4 o 8755.33 8667.22
    4 10 -3 < 986.70 1040.66
    4 10 -2 o 2761.58 2573.64
    -3 -10 -2 o 2761.58 2573.64
    4 10 -1 < 86.04 7.84
    4 10 1 < 186.83 77.11
    4 10 2 o 2164.99 1984.80
    -5 -10 2 o 2164.99 1984.80
    4 10 3 < -128.24 44.61
    4 10 4 o 3129.39 2739.29
    -6 -10 4 o 3129.39 2739.29
    4 10 5 < -71.35 1.59
    4 10 6 o 5613.04 5236.34
    -7 -10 6 o 5613.04 5236.34
    4 10 7 < 85.68 254.49
    4 10 8 < 361.97 227.84
    -8 -10 8 < 361.97 227.84
    4 11 -10 < 824.34 893.69
    1 -11 -10 < 824.34 893.69
    4 11 -9 < 275.18 217.93
    4 11 -8 o 23899.40 23913.50
    0 -11 -8 o 23899.40 23913.50
    4 11 -7 < 28.52 2.57
    4 11 -6 < 636.50 513.39
    -1 -11 -6 < 636.50 513.39
    4 11 -5 < 392.43 61.83
    4 11 -4 < 43.90 230.79
    -2 -11 -4 < 43.90 230.79
    4 11 -3 < 43.31 30.42
    4 11 -2 o 86243.80 90412.30
    -3 -11 -2 o 86243.80 90412.30
    4 11 -1 < 516.86 356.63
    4 11 1 < 216.55 0.65
    4 11 2 < 904.50 1438.57
    -5 -11 2 < 904.50 1438.57
    4 11 3 < 474.18 341.72
    4 11 4 o 40266.00 35971.20
    -6 -11 4 o 40266.00 35971.20
    4 11 5 < -39.80 63.93
    4 11 6 o 2382.35 2309.07
    -7 -11 6 o 2382.35 2309.07
    4 11 7 < 172.02 1.77
    4 11 8 < 320.91 517.70
    -8 -11 8 < 320.91 517.70
    4 12 -10 < 932.18 1564.67
    1 -12 -10 < 932.18 1564.67
    4 12 -9 < 153.13 4.42
    4 12 -8 o 2031.58 2441.20
    0 -12 -8 o 2031.58 2441.20
    4 12 -7 < 670.64 679.40
    4 12 -6 < 163.08 40.21
    -1 -12 -6 < 163.08 40.21
    4 12 -5 < 972.06 1101.21
    4 12 -4 o 3988.42 4109.52
    -2 -12 -4 o 3988.42 4109.52
    4 12 -3 < 162.76 0.29
    4 12 -2 o 2351.53 2743.44
    -3 -12 -2 o 2351.53 2743.44
    4 12 -1 < 955.97 791.45
    4 12 1 < 345.97 40.87
    4 12 2 < 448.27 244.53
    -5 -12 2 < 448.27 244.53
    4 12 3 < -42.41 103.99
    4 12 4 o 1920.19 1880.74
    -6 -12 4 o 1920.19 1880.74
    4 12 5 < 362.98 188.67
    4 12 6 o 3613.92 3521.84
    -7 -12 6 o 3613.92 3521.84
    4 12 7 < 295.78 8.53
    4 12 8 < 408.84 88.06
    -8 -12 8 < 408.84 88.06
    4 13 -9 < 210.49 52.34
    4 13 -8 < 771.73 925.51
    0 -13 -8 < 771.73 925.51
    4 13 -7 < -42.19 35.62
    4 13 -6 < 1202.22 1392.17
    -1 -13 -6 < 1202.22 1392.17
    4 13 -5 < 78.69 24.06
    4 13 -4 o 22767.00 22846.00
    -2 -13 -4 o 22767.00 22846.00
    4 13 -3 < -111.42 6.54
    4 13 -2 o 3498.00 3172.02
    -3 -13 -2 o 3498.00 3172.02
    4 13 -1 < 951.11 919.05
    4 13 1 < -89.92 12.52
    4 13 2 o 5531.94 4770.18
    -5 -13 2 o 5531.94 4770.18
    4 13 3 < 268.07 47.13
    4 13 4 o 3880.27 3008.67
    -6 -13 4 o 3880.27 3008.67
    4 13 5 < 231.84 117.46
    4 13 6 o 6563.78 6380.31
    -7 -13 6 o 6563.78 6380.31
    4 13 7 < -160.37 0.37
    4 14 -9 < 74.66 156.08
    4 14 -8 < 535.47 323.98
    0 -14 -8 < 535.47 323.98
    4 14 -7 < 80.19 34.12
    4 14 -6 o 5827.59 5629.44
    -1 -14 -6 o 5827.59 5629.44
    4 14 -5 < 1.54 218.31
    4 14 -4 o 8126.54 8029.35
    -2 -14 -4 o 8126.54 8029.35
    4 14 -3 < 994.21 1185.83
    4 14 -2 < 254.87 266.01
    -3 -14 -2 < 254.87 266.01
    4 14 -1 < 172.08 35.58
    4 14 1 < -93.70 18.38
    4 14 2 o 2139.55 2131.67
    -5 -14 2 o 2139.55 2131.67
    4 14 3 < 265.40 7.68
    4 14 4 < 1077.50 567.06
    -6 -14 4 < 1077.50 567.06
    4 14 5 < -322.60 23.48
    4 14 6 o 2898.97 3777.06
    -7 -14 6 o 2898.97 3777.06
    4 14 7 < 25.49 88.42
    4 15 -8 o 9300.69 10485.70
    0 -15 -8 o 9300.69 10485.70
    4 15 -7 < 223.79 0.84
    4 15 -6 < -59.49 176.92
    -1 -15 -6 < -59.49 176.92
    4 15 -5 < 304.20 48.04
    4 15 -4 < 145.79 54.11
    -2 -15 -4 < 145.79 54.11
    4 15 -3 < 73.97 123.87
    4 15 -2 o 37224.30 38720.80
    -3 -15 -2 o 37224.30 38720.80
    4 15 -1 < 304.82 4.21
    4 15 1 < 520.85 258.67
    4 15 2 < 307.75 440.65
    -5 -15 2 < 307.75 440.65
    4 15 3 < 304.84 304.20
    4 15 4 o 17911.90 16557.60
    -6 -15 4 o 17911.90 16557.60
    4 15 5 < 65.13 82.98
    4 15 6 < 1104.48 1614.96
    -7 -15 6 < 1104.48 1614.96
    4 16 -7 < 357.26 307.37
    4 16 -6 < 1270.05 894.45
    -1 -16 -6 < 1270.05 894.45
    4 16 -5 < 108.45 131.25
    4 16 -4 < -136.74 101.82
    -2 -16 -4 < -136.74 101.82
    4 16 -3 < -7.13 40.32
    4 16 -2 o 1926.86 2044.36
    -3 -16 -2 o 1926.86 2044.36
    4 16 -1 < 110.36 131.67
    4 16 1 < 175.80 14.24
    4 16 2 < -172.45 161.59
    -5 -16 2 < -172.45 161.59
    4 16 3 < 116.21 6.07
    4 16 4 < 1312.13 1371.88
    -6 -16 4 < 1312.13 1371.88
    4 16 5 < 247.08 207.53
    4 17 -7 < 26.55 53.90
    4 17 -6 < 328.85 271.09
    -1 -17 -6 < 328.85 271.09
    4 17 -5 < 129.03 11.43
    4 17 -4 o 5233.88 5964.31
    -2 -17 -4 o 5233.88 5964.31
    4 17 -3 < 53.69 10.78
    4 17 -2 o 3201.81 3648.18
    -3 -17 -2 o 3201.81 3648.18
    4 17 -1 < 524.09 502.51
    4 17 1 < 58.26 41.36
    4 17 2 < 1051.71 1365.93
    -5 -17 2 < 1051.71 1365.93
    4 17 3 < 356.18 35.95
    4 17 4 o 2625.74 3185.47
    -6 -17 4 o 2625.74 3185.47
    4 17 5 < 8.46 202.01
    4 18 -6 o 2191.81 2948.60
    -1 -18 -6 o 2191.81 2948.60
    4 18 -5 < -98.91 0.22
    4 18 -4 o 3976.18 4903.87
    -2 -18 -4 o 3976.18 4903.87
    4 18 -3 < 363.06 478.51
    4 18 -2 < 279.55 149.89
    -3 -18 -2 < 279.55 149.89
    4 18 -1 < -111.79 23.49
    4 18 1 < 126.05 12.49
    4 18 2 o 2447.96 2990.57
    -5 -18 2 o 2447.96 2990.57
    4 18 3 < -44.16 1.48
    4 19 -4 < 588.05 696.78
    -2 -19 -4 < 588.05 696.78
    4 19 -3 < -40.55 133.80
    4 19 -2 o 6738.15 7685.40
    -3 -19 -2 o 6738.15 7685.40
    4 19 -1 < 82.79 1.58
    4 19 1 < 249.36 174.88
    4 19 2 < -30.97 27.21
    -5 -19 2 < -30.97 27.21
    4 20 -1 < 36.93 70.79
    5 0 -12 < 474.69 254.83
    1 0 -12 < 474.69 254.83
    5 0 -10 o 4454.72 4757.70
    0 0 -10 o 4454.72 4757.70
    5 0 -8 o 43749.30 44139.20
    -1 0 -8 o 43749.30 44139.20
    5 0 -6 o 5942.82 6410.36
    -2 0 -6 o 5942.82 6410.36
    5 0 -4 o 68914.20 77825.30
    -3 0 -4 o 68914.20 77825.30
    5 0 6 o 6378.55 5934.50
    -8 0 6 o 6378.55 5934.50
    5 0 8 o 3600.20 3979.09
    -9 0 8 o 3600.20 3979.09
    5 1 -12 o 5218.60 6551.61
    1 -1 -12 o 5218.60 6551.61
    5 1 -11 < -160.68 2.46
    5 1 -10 < 151.75 192.04
    0 -1 -10 < 151.75 192.04
    5 1 -9 < 235.52 359.25
    5 1 -8 o 1994.95 1802.28
    -1 -1 -8 o 1994.95 1802.28
    5 1 -7 o 1005.60 1002.37
    5 1 -6 o 37242.30 38388.00
    -2 -1 -6 o 37242.30 38388.00
    5 1 -5 o 3234.63 3297.26
    5 1 -4 o 22025.10 23458.50
    -3 -1 -4 o 22025.10 23458.50
    5 1 -3 o 1391.30 1516.59
    5 1 -2 < 692.61 496.76
    -4 -1 -2 < 692.61 496.76
    5 1 -1 < 802.93 575.05
    5 1 1 < 190.11 0.02
    5 1 2 o 40252.30 41712.50
    -6 -1 2 o 40252.30 41712.50
    5 1 3 < 416.53 137.32
    5 1 4 < 617.88 245.73
    -7 -1 4 < 617.88 245.73
    5 1 5 < 453.51 257.48
    5 1 6 o 5694.43 5376.63
    -8 -1 6 o 5694.43 5376.63
    5 1 7 < 372.37 93.99
    5 1 8 o 11405.40 11547.20
    -9 -1 8 o 11405.40 11547.20
    5 1 9 < 742.21 46.23
    5 2 -12 < 288.16 373.78
    1 -2 -12 < 288.16 373.78
    5 2 -11 < -77.74 15.29
    5 2 -10 o 2182.42 2197.17
    0 -2 -10 o 2182.42 2197.17
    5 2 -9 < 213.12 130.02
    5 2 -8 < 284.50 11.11
    -1 -2 -8 < 284.50 11.11
    5 2 -7 < 274.44 1.05
    5 2 -6 o 18934.80 21087.60
    -2 -2 -6 o 18934.80 21087.60
    5 2 -5 < -62.68 0.01
    5 2 -4 o 3132.37 3478.04
    -3 -2 -4 o 3132.37 3478.04
    5 2 -3 < -48.74 67.76
    5 2 -2 o 6967.92 7355.24
    -4 -2 -2 o 6967.92 7355.24
    5 2 -1 < -3.57 63.10
    5 2 1 < 40.55 23.99
    5 2 2 < 897.28 1049.64
    -6 -2 2 < 897.28 1049.64
    5 2 3 < 449.64 323.59
    5 2 4 o 7364.78 7874.15
    -7 -2 4 o 7364.78 7874.15
    5 2 5 < 247.47 27.67
    5 2 6 o 14969.90 14936.70
    -8 -2 6 o 14969.90 14936.70
    5 2 7 < 5.43 15.37
    5 2 8 < 200.58 294.40
    -9 -2 8 < 200.58 294.40
    5 2 9 < -105.14 2.43
    5 3 -12 o 9394.12 10755.70
    1 -3 -12 o 9394.12 10755.70
    5 3 -11 < 4.74 3.68
    5 3 -10 < 243.85 18.01
    0 -3 -10 < 243.85 18.01
    5 3 -9 < 155.70 117.58
    5 3 -8 < 933.29 560.74
    -1 -3 -8 < 933.29 560.74
    5 3 -7 o 1048.25 1010.83
    5 3 -6 o 67737.60 71823.70
    -2 -3 -6 o 67737.60 71823.70
    5 3 -5 o 1420.59 1858.39
    5 3 -4 o 2141.86 2110.36
    -3 -3 -4 o 2141.86 2110.36
    5 3 -3 o 2870.27 3092.15
    5 3 -2 < 951.02 708.64
    -4 -3 -2 < 951.02 708.64
    5 3 -1 < 591.37 471.38
    5 3 1 < 434.07 82.16
    5 3 2 o 20755.40 21591.30
    -6 -3 2 o 20755.40 21591.30
    5 3 3 < 172.15 103.83
    5 3 4 < 205.62 317.86
    -7 -3 4 < 205.62 317.86
    5 3 5 < 19.32 96.45
    5 3 6 o 7058.43 6630.07
    -8 -3 6 o 7058.43 6630.07
    5 3 7 < 66.99 80.32
    5 3 8 o 9787.75 10139.00
    -9 -3 8 o 9787.75 10139.00
    5 3 9 < 78.69 0.30
    5 4 -12 < 289.53 147.29
    1 -4 -12 < 289.53 147.29
    5 4 -11 < 194.29 212.34
    5 4 -10 o 2968.48 3168.65
    0 -4 -10 o 2968.48 3168.65
    5 4 -9 < 656.91 298.70
    5 4 -8 o 33314.60 32433.60
    -1 -4 -8 o 33314.60 32433.60
    5 4 -7 < -114.45 27.44
    5 4 -6 o 2579.76 2898.96
    -2 -4 -6 o 2579.76 2898.96
    5 4 -5 < 160.63 13.25
    5 4 -4 o 39263.60 41195.20
    -3 -4 -4 o 39263.60 41195.20
    5 4 -3 < 177.24 220.51
    5 4 -2 o 69635.60 74270.60
    -4 -4 -2 o 69635.60 74270.60
    5 4 -1 < 626.02 577.98
    5 4 1 o 1767.99 1703.43
    5 4 2 o 17294.10 16523.30
    -6 -4 2 o 17294.10 16523.30
    5 4 3 < -17.45 8.96
    5 4 4 o 2941.73 3033.31
    -7 -4 4 o 2941.73 3033.31
    5 4 5 < 302.70 9.87
    5 4 6 o 4841.97 4299.83
    -8 -4 6 o 4841.97 4299.83
    5 4 7 < -111.04 0.39
    5 4 8 o 3036.94 3468.58
    -9 -4 8 o 3036.94 3468.58
    5 4 9 < -79.44 0.02
    5 5 -12 o 2201.24 2766.01
    1 -5 -12 o 2201.24 2766.01
    5 5 -11 < 128.02 1.59
    5 5 -10 o 1664.53 1983.83
    0 -5 -10 o 1664.53 1983.83
    5 5 -9 < 350.05 170.87
    5 5 -8 o 3936.18 4148.89
    -1 -5 -8 o 3936.18 4148.89
    5 5 -7 o 1220.72 1163.33
    5 5 -6 o 6501.31 6978.83
    -2 -5 -6 o 6501.31 6978.83
    5 5 -5 < 127.73 184.46
    5 5 -4 o 43588.00 43755.20
    -3 -5 -4 o 43588.00 43755.20
    5 5 -3 < 607.46 556.65
    5 5 -2 o 2011.64 1952.60
    -4 -5 -2 o 2011.64 1952.60
    5 5 -1 < 696.45 638.93
    5 5 1 < 49.86 79.63
    5 5 2 o 69099.80 68930.10
    -6 -5 2 o 69099.80 68930.10
    5 5 3 < 327.86 137.15
    5 5 4 < 385.84 522.01
    -7 -5 4 < 385.84 522.01
    5 5 5 < 419.91 125.13
    5 5 6 o 2548.84 1992.76
    -8 -5 6 o 2548.84 1992.76
    5 5 7 < -95.24 22.73
    5 5 8 o 11058.20 11810.20
    -9 -5 8 o 11058.20 11810.20
    5 5 9 < 335.21 42.22
    5 6 -11 < 311.45 124.49
    5 6 -10 < 167.76 387.03
    0 -6 -10 < 167.76 387.03
    5 6 -9 < 159.85 140.41
    5 6 -8 o 1494.16 980.51
    -1 -6 -8 o 1494.16 980.51
    5 6 -7 < 372.86 485.44
    5 6 -6 o 10783.10 11622.80
    -2 -6 -6 o 10783.10 11622.80
    5 6 -5 < 393.22 44.95
    5 6 -4 < 491.51 579.52
    -3 -6 -4 < 491.51 579.52
    5 6 -3 < 315.79 473.86
    5 6 -2 o 7968.78 8057.14
    -4 -6 -2 o 7968.78 8057.14
    5 6 -1 < 868.06 1031.01
    5 6 1 < 79.99 200.09
    5 6 2 < 766.39 584.01
    -6 -6 2 < 766.39 584.01
    5 6 3 o 1026.39 876.43
    5 6 4 o 4626.79 3978.21
    -7 -6 4 o 4626.79 3978.21
    5 6 5 < 10.64 330.70
    5 6 6 o 8407.39 8120.86
    -8 -6 6 o 8407.39 8120.86
    5 6 7 < 259.92 2.82
    5 6 8 < 335.52 486.59
    -9 -6 8 < 335.52 486.59
    5 6 9 < 461.94 0.84
    5 7 -11 < 171.27 0.97
    5 7 -10 < 276.26 266.09
    0 -7 -10 < 276.26 266.09
    5 7 -9 < 329.52 24.08
    5 7 -8 < 508.65 563.64
    -1 -7 -8 < 508.65 563.64
    5 7 -7 < -37.09 79.86
    5 7 -6 o 73465.00 73413.10
    -2 -7 -6 o 73465.00 73413.10
    5 7 -5 o 1460.30 1366.49
    5 7 -4 o 2912.07 2708.41
    -3 -7 -4 o 2912.07 2708.41
    5 7 -3 < 560.67 307.85
    5 7 -2 o 2329.54 2580.69
    -4 -7 -2 o 2329.54 2580.69
    5 7 -1 < 69.92 14.83
    5 7 1 < 72.69 56.98
    5 7 2 o 10527.70 9807.59
    -6 -7 2 o 10527.70 9807.59
    5 7 3 < -28.36 0.42
    5 7 4 o 1890.16 1067.05
    -7 -7 4 o 1890.16 1067.05
    5 7 5 < 217.94 15.24
    5 7 6 o 7042.73 6106.35
    -8 -7 6 o 7042.73 6106.35
    5 7 7 < 32.46 65.33
    5 7 8 o 8169.81 10007.10
    -9 -7 8 o 8169.81 10007.10
    5 7 9 < 189.47 16.87
    5 8 -11 < 287.68 431.43
    5 8 -10 < 661.58 702.82
    0 -8 -10 < 661.58 702.82
    5 8 -9 < 746.01 484.20
    5 8 -8 o 11706.00 11545.90
    -1 -8 -8 o 11706.00 11545.90
    5 8 -7 < 460.24 109.90
    5 8 -6 o 4139.55 3931.85
    -2 -8 -6 o 4139.55 3931.85
    5 8 -5 < -45.60 0.00
    5 8 -4 o 13043.90 13535.50
    -3 -8 -4 o 13043.90 13535.50
    5 8 -3 < 123.68 185.77
    5 8 -2 o 3644.21 3820.45
    -4 -8 -2 o 3644.21 3820.45
    5 8 -1 < 925.84 901.46
    5 8 1 o 1648.51 1411.80
    5 8 2 o 5839.12 5978.78
    -6 -8 2 o 5839.12 5978.78
    5 8 3 < 228.39 91.21
    5 8 4 < 359.54 62.73
    -7 -8 4 < 359.54 62.73
    5 8 5 < 64.17 6.63
    5 8 6 o 3965.74 3867.87
    -8 -8 6 o 3965.74 3867.87
    5 8 7 < 41.29 40.09
    5 8 8 o 1432.33 1485.99
    -9 -8 8 o 1432.33 1485.99
    5 9 -11 < -124.77 0.46
    5 9 -10 o 1847.63 2263.24
    0 -9 -10 o 1847.63 2263.24
    5 9 -9 < 201.50 10.07
    5 9 -8 o 3977.16 4621.98
    -1 -9 -8 o 3977.16 4621.98
    5 9 -7 < 235.98 43.79
    5 9 -6 < 1096.21 1012.39
    -2 -9 -6 < 1096.21 1012.39
    5 9 -5 < -48.47 63.54
    5 9 -4 o 32444.70 32208.90
    -3 -9 -4 o 32444.70 32208.90
    5 9 -3 < 222.42 39.81
    5 9 -2 o 2489.55 2786.53
    -4 -9 -2 o 2489.55 2786.53
    5 9 -1 < 174.19 186.97
    5 9 1 < 9.95 5.21
    5 9 2 o 51119.80 50280.90
    -6 -9 2 o 51119.80 50280.90
    5 9 3 < 94.50 49.87
    5 9 4 < 650.06 653.32
    -7 -9 4 < 650.06 653.32
    5 9 5 < 452.90 1.72
    5 9 6 o 1467.50 999.44
    -8 -9 6 o 1467.50 999.44
    5 9 7 < 1.81 51.74
    5 9 8 o 7390.50 9039.43
    -9 -9 8 o 7390.50 9039.43
    5 10 -10 < 282.53 67.72
    0 -10 -10 < 282.53 67.72
    5 10 -9 < -61.30 171.99
    5 10 -8 o 5350.19 4980.03
    -1 -10 -8 o 5350.19 4980.03
    5 10 -7 < 320.41 368.65
    5 10 -6 o 4371.92 4210.82
    -2 -10 -6 o 4371.92 4210.82
    5 10 -5 < 203.46 2.61
    5 10 -4 o 2041.49 1714.03
    -3 -10 -4 o 2041.49 1714.03
    5 10 -3 < 614.82 624.83
    5 10 -2 o 2361.65 2190.53
    -4 -10 -2 o 2361.65 2190.53
    5 10 -1 o 1686.76 1227.56
    5 10 1 < 430.55 227.53
    5 10 2 o 1766.95 1349.37
    -6 -10 2 o 1766.95 1349.37
    5 10 3 < 802.65 712.37
    5 10 4 < 491.42 424.15
    -7 -10 4 < 491.42 424.15
    5 10 5 < 205.09 166.54
    5 10 6 o 4270.18 4188.69
    -8 -10 6 o 4270.18 4188.69
    5 10 7 < 67.89 36.03
    5 10 8 < 599.10 844.60
    -9 -10 8 < 599.10 844.60
    5 11 -10 < -40.54 176.81
    0 -11 -10 < -40.54 176.81
    5 11 -9 < 406.13 5.44
    5 11 -8 < 396.85 103.79
    -1 -11 -8 < 396.85 103.79
    5 11 -7 < -184.65 118.97
    5 11 -6 o 53704.60 48413.30
    -2 -11 -6 o 53704.60 48413.30
    5 11 -5 < 146.79 294.72
    5 11 -4 < 400.80 332.79
    -3 -11 -4 < 400.80 332.79
    5 11 -3 < -40.07 20.09
    5 11 -2 < 684.32 881.63
    -4 -11 -2 < 684.32 881.63
    5 11 -1 < 634.64 360.52
    5 11 1 < -17.98 34.12
    5 11 2 o 1952.89 2043.58
    -6 -11 2 o 1952.89 2043.58
    5 11 3 < 112.70 52.56
    5 11 4 < 1052.42 826.68
    -7 -11 4 < 1052.42 826.68
    5 11 5 < 579.58 0.70
    5 11 6 o 4242.08 4407.77
    -8 -11 6 o 4242.08 4407.77
    5 11 7 < -78.27 42.68
    5 12 -10 < 692.12 3.12
    0 -12 -10 < 692.12 3.12
    5 12 -9 < 696.83 439.77
    5 12 -8 o 3130.74 2732.18
    -1 -12 -8 o 3130.74 2732.18
    5 12 -7 < -146.48 1.73
    5 12 -6 o 3772.48 4004.13
    -2 -12 -6 o 3772.48 4004.13
    5 12 -5 < 74.12 10.82
    5 12 -4 < 864.15 718.55
    -3 -12 -4 < 864.15 718.55
    5 12 -3 < 458.99 63.99
    5 12 -2 < 88.17 101.14
    -4 -12 -2 < 88.17 101.14
    5 12 -1 < 149.28 197.15
    5 12 1 o 1845.25 1503.78
    5 12 2 < 721.69 449.41
    -6 -12 2 < 721.69 449.41
    5 12 3 < 126.21 17.56
    5 12 4 < 685.26 369.68
    -7 -12 4 < 685.26 369.68
    5 12 5 < 445.66 0.16
    5 12 6 o 2811.62 3155.38
    -8 -12 6 o 2811.62 3155.38
    5 12 7 < 105.25 84.63
    5 13 -9 < -82.05 1.34
    5 13 -8 o 1909.80 2236.52
    -1 -13 -8 o 1909.80 2236.52
    5 13 -7 < 410.01 0.19
    5 13 -6 o 1662.00 1310.97
    -2 -13 -6 o 1662.00 1310.97
    5 13 -5 < 395.31 880.80
    5 13 -4 o 16134.90 15959.60
    -3 -13 -4 o 16134.90 15959.60
    5 13 -3 < 261.37 58.82
    5 13 -2 < 1393.21 1495.87
    -4 -13 -2 < 1393.21 1495.87
    5 13 -1 < 96.26 125.97
    5 13 1 < 51.56 48.73
    5 13 2 o 22210.10 20483.60
    -6 -13 2 o 22210.10 20483.60
    5 13 3 < 565.43 0.90
    5 13 4 < 579.66 260.88
    -7 -13 4 < 579.66 260.88
    5 13 5 < -99.71 28.69
    5 13 6 < 776.57 666.05
    -8 -13 6 < 776.57 666.05
    5 14 -8 o 7454.94 7216.16
    -1 -14 -8 o 7454.94 7216.16
    5 14 -7 < 282.70 286.92
    5 14 -6 o 1427.66 1707.45
    -2 -14 -6 o 1427.66 1707.45
    5 14 -5 < 104.50 14.43
    5 14 -4 o 5884.92 6402.32
    -3 -14 -4 o 5884.92 6402.32
    5 14 -3 < 209.62 225.43
    5 14 -2 o 3440.59 3687.63
    -4 -14 -2 o 3440.59 3687.63
    5 14 -1 < 306.47 393.88
    5 14 1 < 25.97 8.27
    5 14 2 o 1483.63 1642.15
    -6 -14 2 o 1483.63 1642.15
    5 14 3 < 609.84 407.21
    5 14 4 < 84.71 94.50
    -7 -14 4 < 84.71 94.50
    5 14 5 < 505.23 66.04
    5 14 6 < 743.31 1379.71
    -8 -14 6 < 743.31 1379.71
    5 15 -8 < 154.05 110.95
    -1 -15 -8 < 154.05 110.95
    5 15 -7 < 478.85 259.55
    5 15 -6 o 18288.50 18131.90
    -2 -15 -6 o 18288.50 18131.90
    5 15 -5 < -226.88 5.27
    5 15 -4 < 97.32 301.79
    -3 -15 -4 < 97.32 301.79
    5 15 -3 < 380.15 120.17
    5 15 -2 < 429.08 170.85
    -4 -15 -2 < 429.08 170.85
    5 15 -1 < 355.10 354.50
    5 15 1 < 63.90 37.91
    5 15 2 o 2279.71 1933.63
    -6 -15 2 o 2279.71 1933.63
    5 15 3 < -19.05 43.57
    5 15 4 < 377.98 471.54
    -7 -15 4 < 377.98 471.54
    5 15 5 < 380.44 20.47
    5 16 -7 < 39.59 9.52
    5 16 -6 o 2016.74 2445.66
    -2 -16 -6 o 2016.74 2445.66
    5 16 -5 < -62.41 0.99
    5 16 -4 < 341.02 242.50
    -3 -16 -4 < 341.02 242.50
    5 16 -3 < 148.82 0.66
    5 16 -2 < 616.09 354.70
    -4 -16 -2 < 616.09 354.70
    5 16 -1 < 389.49 35.34
    5 16 1 < 603.48 704.89
    5 16 2 < 91.79 59.39
    -6 -16 2 < 91.79 59.39
    5 16 3 < -287.27 12.69
    5 16 4 < 677.99 649.38
    -7 -16 4 < 677.99 649.38
    5 17 -6 < 1453.81 1791.18
    -2 -17 -6 < 1453.81 1791.18
    5 17 -5 < 503.15 627.36
    5 17 -4 o 3348.10 3588.74
    -3 -17 -4 o 3348.10 3588.74
    5 17 -3 < 262.45 176.82
    5 17 -2 < 373.89 379.01
    -4 -17 -2 < 373.89 379.01
    5 17 -1 < 235.02 28.77
    5 17 1 < 18.57 33.95
    5 17 2 o 6984.11 7371.92
    -6 -17 2 o 6984.11 7371.92
    5 17 3 < 63.05 0.22
    5 17 4 < 362.29 113.98
    -7 -17 4 < 362.29 113.98
    5 18 -5 < -241.24 2.06
    5 18 -4 o 2694.94 3927.58
    -3 -18 -4 o 2694.94 3927.58
    5 18 -3 < 160.32 43.00
    5 18 -2 o 4746.80 6104.58
    -4 -18 -2 o 4746.80 6104.58
    5 18 -1 < 160.58 47.19
    5 18 1 < 1.65 182.31
    5 18 2 < 722.55 1293.22
    -6 -18 2 < 722.55 1293.22
    5 19 -3 < 212.85 173.46
    5 19 -2 < 361.01 15.24
    -4 -19 -2 < 361.01 15.24
    5 19 -1 < 352.72 252.36
    6 0 -12 o 8074.32 9443.12
    0 0 -12 o 8074.32 9443.12
    6 0 -10 o 3365.81 3273.33
    -1 0 -10 o 3365.81 3273.33
    6 0 -8 o 3609.19 4032.91
    -2 0 -8 o 3609.19 4032.91
    6 0 -6 o 31966.10 32292.40
    -3 0 -6 o 31966.10 32292.40
    6 0 -4 < 545.97 461.17
    -4 0 -4 < 545.97 461.17
    6 0 -2 o 2766.00 2293.82
    -5 0 -2 o 2766.00 2293.82
    6 0 2 < 941.68 1104.79
    -7 0 2 < 941.68 1104.79
    6 0 4 o 12737.40 12123.40
    -8 0 4 o 12737.40 12123.40
    6 0 6 o 1758.47 845.99
    -9 0 6 o 1758.47 845.99
    6 0 8 < 716.66 927.65
    -10 0 8 < 716.66 927.65
    6 1 -12 < 466.66 444.58
    0 -1 -12 < 466.66 444.58
    6 1 -11 < 432.88 418.66
    6 1 -10 o 5365.66 5456.43
    -1 -1 -10 o 5365.66 5456.43
    6 1 -9 < 636.20 661.21
    6 1 -8 o 13553.60 12571.20
    -2 -1 -8 o 13553.60 12571.20
    6 1 -7 < 438.46 405.54
    6 1 -6 o 1106.97 1495.22
    -3 -1 -6 o 1106.97 1495.22
    6 1 -5 < 349.52 1.78
    6 1 -4 o 5257.83 5171.09
    -4 -1 -4 o 5257.83 5171.09
    6 1 -3 < 558.71 673.57
    6 1 -2 o 47944.10 50637.30
    -5 -1 -2 o 47944.10 50637.30
    6 1 -1 o 1595.18 1608.59
    6 1 1 o 2776.76 2355.50
    6 1 2 < 337.00 336.12
    -7 -1 2 < 337.00 336.12
    6 1 3 < 763.51 712.21
    6 1 4 o 22675.30 22777.90
    -8 -1 4 o 22675.30 22777.90
    6 1 5 < 383.00 195.25
    6 1 6 o 4902.31 5380.87
    -9 -1 6 o 4902.31 5380.87
    6 1 7 < 216.07 0.37
    6 1 8 < 257.59 83.98
    -10 -1 8 < 257.59 83.98
    6 1 9 < -162.97 0.64
    6 2 -12 < 486.70 353.10
    0 -2 -12 < 486.70 353.10
    6 2 -11 < -300.78 0.76
    6 2 -10 o 20070.10 19097.70
    -1 -2 -10 o 20070.10 19097.70
    6 2 -9 < 116.79 9.12
    6 2 -8 < 903.50 931.74
    -2 -2 -8 < 903.50 931.74
    6 2 -7 < 271.44 99.95
    6 2 -6 o 5477.69 5921.95
    -3 -2 -6 o 5477.69 5921.95
    6 2 -5 < -130.31 33.55
    6 2 -4 o 59609.50 62295.30
    -4 -2 -4 o 59609.50 62295.30
    6 2 -3 < 522.36 777.58
    6 2 -2 o 3941.81 4193.47
    -5 -2 -2 o 3941.81 4193.47
    6 2 -1 < -22.03 34.15
    6 2 1 < -96.32 81.47
    6 2 2 o 52252.40 52727.90
    -7 -2 2 o 52252.40 52727.90
    6 2 3 < -90.56 9.68
    6 2 4 o 6657.78 5728.99
    -8 -2 4 o 6657.78 5728.99
    6 2 5 < 309.04 50.04
    6 2 6 o 3977.67 3993.60
    -9 -2 6 o 3977.67 3993.60
    6 2 7 < -334.14 0.08
    6 2 8 < 682.17 748.33
    -10 -2 8 < 682.17 748.33
    6 3 -12 < 288.66 129.18
    0 -3 -12 < 288.66 129.18
    6 3 -11 < 425.32 270.59
    6 3 -10 o 11412.20 11847.40
    -1 -3 -10 o 11412.20 11847.40
    6 3 -9 < 601.38 848.71
    6 3 -8 o 2171.08 2031.78
    -2 -3 -8 o 2171.08 2031.78
    6 3 -7 < 360.64 428.85
    6 3 -6 < 470.84 366.75
    -3 -3 -6 < 470.84 366.75
    6 3 -5 < 89.87 0.06
    6 3 -4 o 23249.70 25077.00
    -4 -3 -4 o 23249.70 25077.00
    6 3 -3 < 367.48 350.59
    6 3 -2 o 16953.90 17721.80
    -5 -3 -2 o 16953.90 17721.80
    6 3 -1 < 520.83 829.35
    6 3 1 < 432.24 526.13
    6 3 2 o 2560.02 2768.52
    -7 -3 2 o 2560.02 2768.52
    6 3 3 o 1062.32 876.09
    6 3 4 o 17314.90 16230.60
    -8 -3 4 o 17314.90 16230.60
    6 3 5 < -66.67 71.44
    6 3 6 o 6148.28 6571.47
    -9 -3 6 o 6148.28 6571.47
    6 3 7 < -14.31 30.87
    6 3 8 < 427.59 430.06
    -10 -3 8 < 427.59 430.06
    6 4 -11 < -86.89 0.23
    6 4 -10 o 3656.88 3663.51
    -1 -4 -10 o 3656.88 3663.51
    6 4 -9 < 121.12 152.23
    6 4 -8 o 2957.35 3331.62
    -2 -4 -8 o 2957.35 3331.62
    6 4 -7 < 387.49 353.15
    6 4 -6 o 26065.20 26525.80
    -3 -4 -6 o 26065.20 26525.80
    6 4 -5 < 820.98 626.72
    6 4 -4 o 6643.50 6544.04
    -4 -4 -4 o 6643.50 6544.04
    6 4 -3 o 1141.64 1123.12
    6 4 -2 o 2248.90 2193.98
    -5 -4 -2 o 2248.90 2193.98
    6 4 -1 < 331.06 11.72
    6 4 1 < -76.89 92.21
    6 4 2 o 10263.40 10696.20
    -7 -4 2 o 10263.40 10696.20
    6 4 3 < 0.59 16.56
    6 4 4 o 11946.70 10634.20
    -8 -4 4 o 11946.70 10634.20
    6 4 5 < -132.65 52.19
    6 4 6 < 1513.25 1220.83
    -9 -4 6 < 1513.25 1220.83
    6 4 7 < -107.27 78.04
    6 4 8 < 407.31 887.39
    -10 -4 8 < 407.31 887.39
    6 5 -11 < 125.82 356.40
    6 5 -10 o 1988.99 1850.76
    -1 -5 -10 o 1988.99 1850.76
    6 5 -9 < 76.51 42.94
    6 5 -8 o 24877.20 24058.90
    -2 -5 -8 o 24877.20 24058.90
    6 5 -7 < 402.56 121.98
    6 5 -6 o 2417.32 2081.27
    -3 -5 -6 o 2417.32 2081.27
    6 5 -5 < 451.33 48.65
    6 5 -4 < 996.05 1213.76
    -4 -5 -4 < 996.05 1213.76
    6 5 -3 < 848.63 211.52
    6 5 -2 o 79519.70 86206.60
    -5 -5 -2 o 79519.70 86206.60
    6 5 -1 o 1811.57 1844.59
    6 5 1 o 1357.94 1180.96
    6 5 2 < 416.34 327.27
    -7 -5 2 < 416.34 327.27
    6 5 3 < 54.49 142.34
    6 5 4 o 31465.50 28500.90
    -8 -5 4 o 31465.50 28500.90
    6 5 5 < 120.32 155.95
    6 5 6 o 3862.52 3559.34
    -9 -5 6 o 3862.52 3559.34
    6 5 7 < 500.89 3.21
    6 5 8 < 144.83 28.67
    -10 -5 8 < 144.83 28.67
    6 6 -11 < 131.53 2.14
    6 6 -10 o 13137.60 13642.50
    -1 -6 -10 o 13137.60 13642.50
    6 6 -9 < -163.62 52.90
    6 6 -8 < 381.78 571.38
    -2 -6 -8 < 381.78 571.38
    6 6 -7 < 403.19 632.59
    6 6 -6 o 2657.11 2662.60
    -3 -6 -6 o 2657.11 2662.60
    6 6 -5 o 1139.56 1740.81
    6 6 -4 o 42706.20 43627.80
    -4 -6 -4 o 42706.20 43627.80
    6 6 -3 < 672.86 189.99
    6 6 -2 o 1200.91 1633.79
    -5 -6 -2 o 1200.91 1633.79
    6 6 -1 o 1200.68 1296.18
    6 6 1 < -99.03 124.72
    6 6 2 o 33086.30 32843.50
    -7 -6 2 o 33086.30 32843.50
    6 6 3 < -23.57 100.83
    6 6 4 o 4290.66 4001.86
    -8 -6 4 o 4290.66 4001.86
    6 6 5 < 165.50 174.90
    6 6 6 o 3088.02 2486.75
    -9 -6 6 o 3088.02 2486.75
    6 6 7 < 361.45 48.82
    6 6 8 < 1215.51 1145.33
    -10 -6 8 < 1215.51 1145.33
    6 7 -11 < 169.84 23.88
    6 7 -10 o 10904.70 11425.70
    -1 -7 -10 o 10904.70 11425.70
    6 7 -9 < 482.42 368.66
    6 7 -8 < 458.27 293.12
    -2 -7 -8 < 458.27 293.12
    6 7 -7 < 304.38 136.76
    6 7 -6 < 678.29 502.68
    -3 -7 -6 < 678.29 502.68
    6 7 -5 < 36.77 16.45
    6 7 -4 o 25948.30 26738.10
    -4 -7 -4 o 25948.30 26738.10
    6 7 -3 < 48.85 67.70
    6 7 -2 o 4075.62 4118.36
    -5 -7 -2 o 4075.62 4118.36
    6 7 -1 < 56.56 22.28
    6 7 1 < 366.01 137.58
    6 7 2 o 3578.84 3809.48
    -7 -7 2 o 3578.84 3809.48
    6 7 3 < -35.34 265.62
    6 7 4 o 10566.40 9193.34
    -8 -7 4 o 10566.40 9193.34
    6 7 5 < -249.49 1.64
    6 7 6 o 6307.81 5947.56
    -9 -7 6 o 6307.81 5947.56
    6 7 7 < 20.11 0.02
    6 7 8 < 568.61 482.96
    -10 -7 8 < 568.61 482.96
    6 8 -11 < -23.30 4.83
    6 8 -10 o 4749.09 4877.63
    -1 -8 -10 o 4749.09 4877.63
    6 8 -9 < 31.18 150.51
    6 8 -8 < 679.38 855.08
    -2 -8 -8 < 679.38 855.08
    6 8 -7 < 602.03 563.86
    6 8 -6 o 3271.17 3412.32
    -3 -8 -6 o 3271.17 3412.32
    6 8 -5 < 670.60 882.74
    6 8 -4 o 10886.30 10554.80
    -4 -8 -4 o 10886.30 10554.80
    6 8 -3 o 1807.21 2000.09
    6 8 -2 o 1223.62 877.06
    -5 -8 -2 o 1223.62 877.06
    6 8 -1 < 11.92 185.23
    6 8 1 < 48.84 7.43
    6 8 2 o 9332.21 8659.39
    -7 -8 2 o 9332.21 8659.39
    6 8 3 < 211.68 104.73
    6 8 4 o 5937.51 5464.53
    -8 -8 4 o 5937.51 5464.53
    6 8 5 < 139.25 24.50
    6 8 6 < 646.14 753.02
    -9 -8 6 < 646.14 753.02
    6 8 7 < 350.51 129.00
    6 9 -10 < 878.88 427.20
    -1 -9 -10 < 878.88 427.20
    6 9 -9 < 0.80 10.55
    6 9 -8 o 22457.00 21395.60
    -2 -9 -8 o 22457.00 21395.60
    6 9 -7 < 222.09 0.03
    6 9 -6 o 1675.56 1982.54
    -3 -9 -6 o 1675.56 1982.54
    6 9 -5 < -35.81 40.82
    6 9 -4 < 752.81 805.84
    -4 -9 -4 < 752.81 805.84
    6 9 -3 < 95.03 4.06
    6 9 -2 o 72822.80 70533.90
    -5 -9 -2 o 72822.80 70533.90
    6 9 -1 < 436.99 111.65
    6 9 1 < -11.87 51.39
    6 9 2 < 418.90 519.48
    -7 -9 2 < 418.90 519.48
    6 9 3 < 139.09 32.77
    6 9 4 o 26974.20 25535.30
    -8 -9 4 o 26974.20 25535.30
    6 9 5 < 284.31 115.33
    6 9 6 o 2009.85 1748.59
    -9 -9 6 o 2009.85 1748.59
    6 9 7 < -6.65 10.69
    6 10 -10 o 3808.39 4642.41
    -1 -10 -10 o 3808.39 4642.41
    6 10 -9 < -19.47 74.45
    6 10 -8 < 357.58 444.50
    -2 -10 -8 < 357.58 444.50
    6 10 -7 < 412.94 739.10
    6 10 -6 o 1430.55 833.36
    -3 -10 -6 o 1430.55 833.36
    6 10 -5 o 2094.95 1816.28
    6 10 -4 o 17127.20 17688.80
    -4 -10 -4 o 17127.20 17688.80
    6 10 -3 < 223.51 186.38
    6 10 -2 < 786.91 592.69
    -5 -10 -2 < 786.91 592.69
    6 10 -1 < 354.07 538.36
    6 10 1 < 20.43 77.69
    6 10 2 o 15093.20 13509.80
    -7 -10 2 o 15093.20 13509.80
    6 10 3 < -83.91 74.23
    6 10 4 o 4643.03 4532.00
    -8 -10 4 o 4643.03 4532.00
    6 10 5 < 216.45 343.86
    6 10 6 < 977.09 1042.70
    -9 -10 6 < 977.09 1042.70
    6 10 7 < -91.46 33.47
    6 11 -10 o 7580.83 8303.50
    -1 -11 -10 o 7580.83 8303.50
    6 11 -9 < -1.60 76.13
    6 11 -8 < 250.18 10.13
    -2 -11 -8 < 250.18 10.13
    6 11 -7 < -30.17 0.20
    6 11 -6 < 29.85 89.32
    -3 -11 -6 < 29.85 89.32
    6 11 -5 < -47.73 66.81
    6 11 -4 o 20634.90 21298.00
    -4 -11 -4 o 20634.90 21298.00
    6 11 -3 < -47.03 0.45
    6 11 -2 < 1093.85 818.37
    -5 -11 -2 < 1093.85 818.37
    6 11 -1 < 384.59 161.87
    6 11 1 < 97.21 17.98
    6 11 2 o 2627.01 2577.97
    -7 -11 2 o 2627.01 2577.97
    6 11 3 < 170.12 97.82
    6 11 4 o 6106.32 5912.15
    -8 -11 4 o 6106.32 5912.15
    6 11 5 < -106.00 134.53
    6 11 6 o 3168.19 2674.13
    -9 -11 6 o 3168.19 2674.13
    6 12 -9 < 552.83 147.20
    6 12 -8 < 562.90 294.88
    -2 -12 -8 < 562.90 294.88
    6 12 -7 < 204.67 186.95
    6 12 -6 < 285.51 11.74
    -3 -12 -6 < 285.51 11.74
    6 12 -5 < -76.21 196.28
    6 12 -4 o 12803.00 12810.40
    -4 -12 -4 o 12803.00 12810.40
    6 12 -3 o 2223.03 2259.50
    6 12 -2 < 891.31 543.45
    -5 -12 -2 < 891.31 543.45
    6 12 -1 < 473.29 28.21
    6 12 1 < 109.50 12.77
    6 12 2 o 7818.76 7641.14
    -7 -12 2 o 7818.76 7641.14
    6 12 3 < 258.43 3.01
    6 12 4 o 3455.86 2897.35
    -8 -12 4 o 3455.86 2897.35
    6 12 5 < 130.94 4.23
    6 12 6 < 344.41 560.41
    -9 -12 6 < 344.41 560.41
    6 13 -9 < -239.75 288.08
    6 13 -8 o 10188.90 10293.60
    -2 -13 -8 o 10188.90 10293.60
    6 13 -7 < 664.25 20.32
    6 13 -6 < 622.57 830.59
    -3 -13 -6 < 622.57 830.59
    6 13 -5 < 314.85 83.34
    6 13 -4 < 263.20 491.82
    -4 -13 -4 < 263.20 491.82
    6 13 -3 < -132.87 67.78
    6 13 -2 o 27655.90 29135.10
    -5 -13 -2 o 27655.90 29135.10
    6 13 -1 < 64.38 0.71
    6 13 1 < 232.26 70.99
    6 13 2 < 6.97 249.83
    -7 -13 2 < 6.97 249.83
    6 13 3 < 259.14 366.15
    6 13 4 o 11679.20 12209.00
    -8 -13 4 o 11679.20 12209.00
    6 13 5 < -375.55 45.92
    6 13 6 < -445.88 743.80
    -9 -13 6 < -445.88 743.80
    6 14 -8 < 626.99 432.10
    -2 -14 -8 < 626.99 432.10
    6 14 -7 < 221.40 346.49
    6 14 -6 o 2318.92 2410.80
    -3 -14 -6 o 2318.92 2410.80
    6 14 -5 < 374.82 635.86
    6 14 -4 o 2315.22 2028.38
    -4 -14 -4 o 2315.22 2028.38
    6 14 -3 < 132.22 5.58
    6 14 -2 < 280.93 252.79
    -5 -14 -2 < 280.93 252.79
    6 14 -1 < 624.96 280.46
    6 14 1 < 127.28 49.89
    6 14 2 < 1135.43 1286.11
    -7 -14 2 < 1135.43 1286.11
    6 14 3 < 512.25 73.21
    6 14 4 o 2393.72 2786.14
    -8 -14 4 o 2393.72 2786.14
    6 14 5 < 99.45 148.60
    6 15 -7 < -514.47 25.56
    6 15 -6 < 544.52 55.45
    -3 -15 -6 < 544.52 55.45
    6 15 -5 < 326.12 62.74
    6 15 -4 o 7059.03 7685.75
    -4 -15 -4 o 7059.03 7685.75
    6 15 -3 < 49.54 25.79
    6 15 -2 < 816.57 720.15
    -5 -15 -2 < 816.57 720.15
    6 15 -1 < 1043.82 328.38
    6 15 1 < 356.71 247.59
    6 15 2 < 614.12 853.20
    -7 -15 2 < 614.12 853.20
    6 15 3 < 693.35 24.97
    6 15 4 o 2023.42 2697.21
    -8 -15 4 o 2023.42 2697.21
    6 16 -6 < 531.06 332.44
    -3 -16 -6 < 531.06 332.44
    6 16 -5 < 275.73 35.28
    6 16 -4 o 8748.92 9986.37
    -4 -16 -4 o 8748.92 9986.37
    6 16 -3 < 188.80 498.12
    6 16 -2 < 420.02 445.51
    -5 -16 -2 < 420.02 445.51
    6 16 -1 < 149.99 5.67
    6 16 1 < 35.70 35.62
    6 16 2 o 5415.15 6094.19
    -7 -16 2 o 5415.15 6094.19
    6 16 3 < 232.57 0.42
    6 17 -5 < -52.46 55.02
    6 17 -4 < 859.93 760.18
    -4 -17 -4 < 859.93 760.18
    6 17 -3 < -31.02 85.92
    6 17 -2 o 7187.64 8403.67
    -5 -17 -2 o 7187.64 8403.67
    6 17 -1 < 20.11 12.95
    6 17 1 < 291.75 62.03
    6 17 2 < 178.30 52.28
    -7 -17 2 < 178.30 52.28
    6 18 -4 < -178.67 883.33
    -4 -18 -4 < -178.67 883.33
    6 18 -3 < 178.95 141.46
    6 18 -2 < -165.02 183.61
    -5 -18 -2 < -165.02 183.61
    6 18 -1 < 267.33 96.81
    7 0 -10 o 3973.53 4735.11
    -2 0 -10 o 3973.53 4735.11
    7 0 -8 < 348.37 212.51
    -3 0 -8 < 348.37 212.51
    7 0 -6 o 16255.40 16665.40
    -4 0 -6 o 16255.40 16665.40
    7 0 -4 o 6567.65 6899.25
    -5 0 -4 o 6567.65 6899.25
    7 0 -2 < 856.67 621.46
    -6 0 -2 < 856.67 621.46
    7 0 2 < 1032.02 903.43
    -8 0 2 < 1032.02 903.43
    7 0 4 < -207.35 441.45
    -9 0 4 < -207.35 441.45
    7 0 6 o 9261.24 10800.00
    -10 0 6 o 9261.24 10800.00
    7 0 8 < 333.72 49.44
    -11 0 8 < 333.72 49.44
    7 1 -11 < 117.48 3.68
    7 1 -10 < 1057.28 898.04
    -2 -1 -10 < 1057.28 898.04
    7 1 -9 < 92.22 181.51
    7 1 -8 o 1381.11 1649.10
    -3 -1 -8 o 1381.11 1649.10
    7 1 -7 < 873.19 1115.34
    7 1 -6 o 19958.70 20508.00
    -4 -1 -6 o 19958.70 20508.00
    7 1 -5 o 1500.97 1944.04
    7 1 -4 o 1053.47 926.72
    -5 -1 -4 o 1053.47 926.72
    7 1 -3 o 1717.95 2331.70
    7 1 -2 o 1834.72 1709.20
    -6 -1 -2 o 1834.72 1709.20
    7 1 -1 o 986.12 852.24
    7 1 1 < -20.17 8.54
    7 1 2 o 16223.30 16434.50
    -8 -1 2 o 16223.30 16434.50
    7 1 3 < 220.61 63.43
    7 1 4 o 1092.74 933.99
    -9 -1 4 o 1092.74 933.99
    7 1 5 < 363.36 191.37
    7 1 6 o 2442.52 2785.61
    -10 -1 6 o 2442.52 2785.61
    7 1 7 < 230.25 157.07
    7 1 8 o 3128.22 5597.47
    -11 -1 8 o 3128.22 5597.47
    7 2 -11 < 35.70 23.30
    7 2 -10 < 796.19 774.88
    -2 -2 -10 < 796.19 774.88
    7 2 -9 < 162.29 75.14
    7 2 -8 o 41223.50 39095.60
    -3 -2 -8 o 41223.50 39095.60
    7 2 -7 < -66.57 82.93
    7 2 -6 o 2846.64 2943.48
    -4 -2 -6 o 2846.64 2943.48
    7 2 -5 < 353.61 0.75
    7 2 -4 o 8409.98 8920.35
    -5 -2 -4 o 8409.98 8920.35
    7 2 -3 < 131.96 16.81
    7 2 -2 o 70499.00 73047.70
    -6 -2 -2 o 70499.00 73047.70
    7 2 -1 < -74.66 87.83
    7 2 1 < 33.89 55.03
    7 2 2 o 1538.40 1757.99
    -8 -2 2 o 1538.40 1757.99
    7 2 3 < -67.10 71.75
    7 2 4 o 4156.82 4273.12
    -9 -2 4 o 4156.82 4273.12
    7 2 5 < 74.33 7.45
    7 2 6 o 5981.69 7278.22
    -10 -2 6 o 5981.69 7278.22
    7 2 7 < 321.00 10.11
    7 2 8 < 555.76 1690.55
    -11 -2 8 < 555.76 1690.55
    7 3 -11 < 27.93 0.79
    7 3 -10 < 352.99 69.56
    -2 -3 -10 < 352.99 69.56
    7 3 -9 < 169.90 98.81
    7 3 -8 o 1829.62 1985.60
    -3 -3 -8 o 1829.62 1985.60
    7 3 -7 < 1090.75 752.04
    7 3 -6 o 6195.85 6106.02
    -4 -3 -6 o 6195.85 6106.02
    7 3 -5 o 1187.70 964.12
    7 3 -4 o 1869.38 2361.27
    -5 -3 -4 o 1869.38 2361.27
    7 3 -3 < 955.79 1266.97
    7 3 -2 o 1525.70 1797.67
    -6 -3 -2 o 1525.70 1797.67
    7 3 -1 o 933.84 789.97
    7 3 1 < 354.55 72.65
    7 3 2 o 22567.20 22011.30
    -8 -3 2 o 22567.20 22011.30
    7 3 3 < 192.48 132.43
    7 3 4 o 1270.17 1564.44
    -9 -3 4 o 1270.17 1564.44
    7 3 5 < 567.20 145.44
    7 3 6 o 1924.20 2272.83
    -10 -3 6 o 1924.20 2272.83
    7 3 7 < 292.38 54.31
    7 3 8 o 2255.20 3582.92
    -11 -3 8 o 2255.20 3582.92
    7 4 -11 < 333.96 133.47
    7 4 -10 o 2629.81 3017.63
    -2 -4 -10 o 2629.81 3017.63
    7 4 -9 < 211.51 68.14
    7 4 -8 o 2290.10 1963.36
    -3 -4 -8 o 2290.10 1963.36
    7 4 -7 < 388.60 350.05
    7 4 -6 o 14848.10 14041.70
    -4 -4 -6 o 14848.10 14041.70
    7 4 -5 < -376.60 5.45
    7 4 -4 o 5005.16 5156.31
    -5 -4 -4 o 5005.16 5156.31
    7 4 -3 < -107.45 203.33
    7 4 -2 o 5041.12 4906.38
    -6 -4 -2 o 5041.12 4906.38
    7 4 -1 < 615.30 623.50
    7 4 1 < 899.29 379.20
    7 4 2 < 1051.94 791.97
    -8 -4 2 < 1051.94 791.97
    7 4 3 < 439.62 316.60
    7 4 4 < 913.13 280.63
    -9 -4 4 < 913.13 280.63
    7 4 5 < 20.91 172.00
    7 4 6 o 8523.45 9912.91
    -10 -4 6 o 8523.45 9912.91
    7 4 7 < 292.43 12.62
    7 5 -11 < 145.36 1.27
    7 5 -10 o 2776.73 2877.51
    -2 -5 -10 o 2776.73 2877.51
    7 5 -9 < 232.05 55.42
    7 5 -8 < 1026.49 1182.69
    -3 -5 -8 < 1026.49 1182.69
    7 5 -7 < -191.59 228.89
    7 5 -6 o 35768.40 35673.20
    -4 -5 -6 o 35768.40 35673.20
    7 5 -5 o 2042.52 2342.63
    7 5 -4 o 2973.03 3373.28
    -5 -5 -4 o 2973.03 3373.28
    7 5 -3 o 1224.39 954.58
    7 5 -2 o 2708.98 2436.42
    -6 -5 -2 o 2708.98 2436.42
    7 5 -1 < 213.71 113.95
    7 5 1 < -11.87 65.28
    7 5 2 o 4130.71 3317.84
    -8 -5 2 o 4130.71 3317.84
    7 5 3 < -41.40 9.53
    7 5 4 < 413.10 326.76
    -9 -5 4 < 413.10 326.76
    7 5 5 < 12.72 98.88
    7 5 6 o 3242.48 2594.95
    -10 -5 6 o 3242.48 2594.95
    7 5 7 < 245.25 105.35
    7 6 -11 < -26.34 211.57
    7 6 -10 < -16.97 156.98
    -2 -6 -10 < -16.97 156.98
    7 6 -9 < 286.23 588.00
    7 6 -8 o 25765.20 24856.20
    -3 -6 -8 o 25765.20 24856.20
    7 6 -7 < 179.84 27.51
    7 6 -6 o 4435.53 4532.09
    -4 -6 -6 o 4435.53 4532.09
    7 6 -5 < 235.46 83.82
    7 6 -4 o 3059.86 3152.35
    -5 -6 -4 o 3059.86 3152.35
    7 6 -3 < 26.93 92.85
    7 6 -2 o 33275.80 34788.70
    -6 -6 -2 o 33275.80 34788.70
    7 6 -1 < 547.28 453.67
    7 6 1 o 1726.40 1213.90
    7 6 2 < 453.75 534.95
    -8 -6 2 < 453.75 534.95
    7 6 3 < 307.93 262.27
    7 6 4 o 2747.27 2631.12
    -9 -6 4 o 2747.27 2631.12
    7 6 5 < -20.96 4.60
    7 6 6 o 6045.48 6969.14
    -10 -6 6 o 6045.48 6969.14
    7 6 7 < 82.10 50.50
    7 7 -11 < -847.17 7.11
    7 7 -10 < 95.94 162.96
    -2 -7 -10 < 95.94 162.96
    7 7 -9 < -180.38 48.62
    7 7 -8 o 1903.14 2056.67
    -3 -7 -8 o 1903.14 2056.67
    7 7 -7 < 285.46 243.61
    7 7 -6 < 967.54 781.38
    -4 -7 -6 < 967.54 781.38
    7 7 -5 < 196.56 76.92
    7 7 -4 o 7475.52 7727.89
    -5 -7 -4 o 7475.52 7727.89
    7 7 -3 < 290.96 76.83
    7 7 -2 < 1101.91 671.38
    -6 -7 -2 < 1101.91 671.38
    7 7 -1 < 451.31 357.00
    7 7 1 < -93.01 9.14
    7 7 2 o 14416.40 13813.20
    -8 -7 2 o 14416.40 13813.20
    7 7 3 < 387.99 23.07
    7 7 4 < 1132.54 748.62
    -9 -7 4 < 1132.54 748.62
    7 7 5 < 166.17 31.73
    7 7 6 < 1497.31 1687.96
    -10 -7 6 < 1497.31 1687.96
    7 7 7 < 511.48 0.52
    7 8 -10 < 702.65 710.47
    -2 -8 -10 < 702.65 710.47
    7 8 -9 < 264.39 261.72
    7 8 -8 o 6917.53 6088.02
    -3 -8 -8 o 6917.53 6088.02
    7 8 -7 < 361.25 426.29
    7 8 -6 o 6714.63 7184.76
    -4 -8 -6 o 6714.63 7184.76
    7 8 -5 < 266.67 5.09
    7 8 -4 < 592.30 470.91
    -5 -8 -4 < 592.30 470.91
    7 8 -3 < 720.02 387.29
    7 8 -2 o 5358.65 5430.18
    -6 -8 -2 o 5358.65 5430.18
    7 8 -1 < 937.88 871.94
    7 8 1 < 280.21 315.88
    7 8 2 < 331.52 230.95
    -8 -8 2 < 331.52 230.95
    7 8 3 < 648.66 515.14
    7 8 4 < 746.18 423.84
    -9 -8 4 < 746.18 423.84
    7 8 5 < 920.17 309.79
    7 8 6 o 5500.54 6808.70
    -10 -8 6 o 5500.54 6808.70
    7 8 7 < 57.46 0.19
    7 9 -10 o 2554.88 2442.94
    -2 -9 -10 o 2554.88 2442.94
    7 9 -9 < 585.49 0.55
    7 9 -8 o 1411.19 1111.36
    -3 -9 -8 o 1411.19 1111.36
    7 9 -7 < 476.04 0.11
    7 9 -6 o 30922.30 30321.10
    -4 -9 -6 o 30922.30 30321.10
    7 9 -5 < 207.20 69.44
    7 9 -4 o 3701.58 3640.17
    -5 -9 -4 o 3701.58 3640.17
    7 9 -3 < 107.62 361.53
    7 9 -2 o 2213.48 2085.40
    -6 -9 -2 o 2213.48 2085.40
    7 9 -1 < 352.35 31.93
    7 9 1 < 195.87 65.20
    7 9 2 < 956.82 1144.67
    -8 -9 2 < 956.82 1144.67
    7 9 3 < 111.79 3.00
    7 9 4 < 358.36 132.01
    -9 -9 4 < 358.36 132.01
    7 9 5 < 94.02 0.17
    7 9 6 o 1862.10 1878.09
    -10 -9 6 o 1862.10 1878.09
    7 10 -10 < -115.83 114.39
    -2 -10 -10 < -115.83 114.39
    7 10 -9 < 201.69 537.88
    7 10 -8 o 11025.30 9920.88
    -3 -10 -8 o 11025.30 9920.88
    7 10 -7 < 47.73 38.36
    7 10 -6 o 3250.84 3225.33
    -4 -10 -6 o 3250.84 3225.33
    7 10 -5 < 111.42 14.83
    7 10 -4 < -138.93 60.66
    -5 -10 -4 < -138.93 60.66
    7 10 -3 < 275.57 51.11
    7 10 -2 o 15700.80 15723.10
    -6 -10 -2 o 15700.80 15723.10
    7 10 -1 < 570.16 499.89
    7 10 1 o 1938.38 1668.76
    7 10 2 < -283.35 142.91
    -8 -10 2 < -283.35 142.91
    7 10 3 < 652.73 288.05
    7 10 4 < 1185.94 1039.75
    -9 -10 4 < 1185.94 1039.75
    7 10 5 < 153.50 0.26
    7 10 6 o 2712.49 4174.24
    -10 -10 6 o 2712.49 4174.24
    7 11 -9 < -40.01 2.00
    7 11 -8 < 1204.41 1513.80
    -3 -11 -8 < 1204.41 1513.80
    7 11 -7 < -86.84 45.40
    7 11 -6 < 427.09 328.83
    -4 -11 -6 < 427.09 328.83
    7 11 -5 < -359.15 175.20
    7 11 -4 o 5140.77 6055.72
    -5 -11 -4 o 5140.77 6055.72
    7 11 -3 < 178.68 95.09
    7 11 -2 < 724.58 575.64
    -6 -11 -2 < 724.58 575.64
    7 11 -1 < 245.25 108.88
    7 11 1 < 259.40 81.21
    7 11 2 o 11712.90 11424.10
    -8 -11 2 o 11712.90 11424.10
    7 11 3 < -20.80 5.26
    7 11 4 < 941.25 807.06
    -9 -11 4 < 941.25 807.06
    7 11 5 < -96.36 2.67
    7 12 -9 < -44.80 41.11
    7 12 -8 o 9254.54 8603.02
    -3 -12 -8 o 9254.54 8603.02
    7 12 -7 < 297.42 673.00
    7 12 -6 o 1956.04 2115.46
    -4 -12 -6 o 1956.04 2115.46
    7 12 -5 < 91.30 3.14
    7 12 -4 < 39.27 193.60
    -5 -12 -4 < 39.27 193.60
    7 12 -3 < 134.27 216.55
    7 12 -2 o 9160.44 9741.14
    -6 -12 -2 o 9160.44 9741.14
    7 12 -1 < 463.88 478.00
    7 12 1 < 0.37 37.68
    7 12 2 < 598.19 106.60
    -8 -12 2 < 598.19 106.60
    7 12 3 < 9.10 281.12
    7 12 4 < 279.66 643.45
    -9 -12 4 < 279.66 643.45
    7 12 5 < 312.45 336.82
    7 13 -8 < 178.25 592.53
    -3 -13 -8 < 178.25 592.53
    7 13 -7 < 387.27 268.68
    7 13 -6 o 14139.80 14329.70
    -4 -13 -6 o 14139.80 14329.70
    7 13 -5 < -91.57 3.06
    7 13 -4 < 569.06 330.58
    -5 -13 -4 < 569.06 330.58
    7 13 -3 < 194.27 64.49
    7 13 -2 < 839.20 611.29
    -6 -13 -2 < 839.20 611.29
    7 13 -1 < 309.10 303.07
    7 13 1 < 28.79 35.35
    7 13 2 < 641.46 861.51
    -8 -13 2 < 641.46 861.51
    7 13 3 < -148.19 43.81
    7 13 4 < -265.56 37.01
    -9 -13 4 < -265.56 37.01
    7 14 -7 < 21.12 4.23
    7 14 -6 o 2282.00 2856.49
    -4 -14 -6 o 2282.00 2856.49
    7 14 -5 < -263.91 16.03
    7 14 -4 < -226.08 407.73
    -5 -14 -4 < -226.08 407.73
    7 14 -3 < 10.11 16.94
    7 14 -2 < 453.33 549.70
    -6 -14 -2 < 453.33 549.70
    7 14 -1 < 201.35 128.72
    7 14 1 < 763.18 634.04
    7 14 2 < 14.42 92.70
    -8 -14 2 < 14.42 92.70
    7 14 3 < 243.17 98.19
    7 14 4 < -295.62 166.43
    -9 -14 4 < -295.62 166.43
    7 15 -6 < 158.79 309.96
    -4 -15 -6 < 158.79 309.96
    7 15 -5 < 382.20 405.05
    7 15 -4 o 2550.55 2929.20
    -5 -15 -4 o 2550.55 2929.20
    7 15 -3 < 739.40 256.71
    7 15 -2 < -81.41 135.52
    -6 -15 -2 < -81.41 135.52
    7 15 -1 < 318.55 21.88
    7 15 1 < 445.99 23.00
    7 15 2 o 3224.78 4911.11
    -8 -15 2 o 3224.78 4911.11
    7 15 3 < 94.07 1.13
    7 16 -5 < -100.83 1.55
    7 16 -4 < 488.47 561.03
    -5 -16 -4 < 488.47 561.03
    7 16 -3 < 312.07 66.63
    7 16 -2 o 6154.42 7734.45
    -6 -16 -2 o 6154.42 7734.45
    7 16 -1 < 33.20 145.82
    7 16 1 < 99.34 0.59
    7 16 2 < -73.00 80.27
    -8 -16 2 < -73.00 80.27
    7 17 -4 < 221.40 112.16
    -5 -17 -4 < 221.40 112.16
    7 17 -3 < -141.75 67.60
    7 17 -2 < 24.90 163.60
    -6 -17 -2 < 24.90 163.60
    7 17 -1 < 192.15 506.02
    8 0 -10 o 19044.40 18067.80
    -3 0 -10 o 19044.40 18067.80
    8 0 -8 < 868.94 859.36
    -4 0 -8 < 868.94 859.36
    8 0 -6 o 1991.68 1401.91
    -5 0 -6 o 1991.68 1401.91
    8 0 -4 o 58009.50 58548.20
    -6 0 -4 o 58009.50 58548.20
    8 0 -2 o 2730.20 2758.96
    -7 0 -2 o 2730.20 2758.96
    8 0 2 o 34595.80 32715.60
    -9 0 2 o 34595.80 32715.60
    8 0 4 o 2299.26 2961.41
    -10 0 4 o 2299.26 2961.41
    8 0 6 < -9.79 145.99
    -11 0 6 < -9.79 145.99
    8 1 -11 < 140.56 350.89
    8 1 -10 o 2114.00 2153.25
    -3 -1 -10 o 2114.00 2153.25
    8 1 -9 < 242.57 511.87
    8 1 -8 < -40.97 71.73
    -4 -1 -8 < -40.97 71.73
    8 1 -7 < 274.53 570.21
    8 1 -6 o 4135.76 4167.43
    -5 -1 -6 o 4135.76 4167.43
    8 1 -5 < 77.26 41.22
    8 1 -4 o 4067.74 4510.83
    -6 -1 -4 o 4067.74 4510.83
    8 1 -3 < 272.85 207.57
    8 1 -2 o 10567.40 10919.90
    -7 -1 -2 o 10567.40 10919.90
    8 1 -1 o 1412.21 1071.54
    8 1 1 o 1320.13 1088.78
    8 1 2 < 551.66 453.70
    -9 -1 2 < 551.66 453.70
    8 1 3 o 1148.60 720.52
    8 1 4 o 4755.71 5371.31
    -10 -1 4 o 4755.71 5371.31
    8 1 5 < 171.35 158.20
    8 1 6 < 417.15 252.07
    -11 -1 6 < 417.15 252.07
    8 1 7 < 259.60 6.08
    8 2 -11 < 315.20 0.11
    8 2 -10 o 2270.04 2512.02
    -3 -2 -10 o 2270.04 2512.02
    8 2 -9 < -641.47 6.62
    8 2 -8 < 446.44 279.16
    -4 -2 -8 < 446.44 279.16
    8 2 -7 < -106.42 80.42
    8 2 -6 o 29328.60 30249.80
    -5 -2 -6 o 29328.60 30249.80
    8 2 -5 < -73.48 67.59
    8 2 -4 o 9287.29 9695.68
    -6 -2 -4 o 9287.29 9695.68
    8 2 -3 < 29.96 115.50
    8 2 -2 o 1385.11 1558.08
    -7 -2 -2 o 1385.11 1558.08
    8 2 -1 < -61.68 186.39
    8 2 1 < 7.18 1.93
    8 2 2 o 11772.40 11815.30
    -9 -2 2 o 11772.40 11815.30
    8 2 3 < -215.17 16.92
    8 2 4 o 5850.60 6419.89
    -10 -2 4 o 5850.60 6419.89
    8 2 5 < 259.01 2.87
    8 2 6 < -90.77 61.80
    -11 -2 6 < -90.77 61.80
    8 2 7 < -99.60 14.55
    8 3 -11 < 247.52 273.19
    8 3 -10 < 886.42 725.32
    -3 -3 -10 < 886.42 725.32
    8 3 -9 < 154.14 401.40
    8 3 -8 o 2162.56 2219.60
    -4 -3 -8 o 2162.56 2219.60
    8 3 -7 < 68.06 202.01
    8 3 -6 o 9626.11 9701.39
    -5 -3 -6 o 9626.11 9701.39
    8 3 -5 < -36.08 69.61
    8 3 -4 o 2208.44 2227.89
    -6 -3 -4 o 2208.44 2227.89
    8 3 -3 < 734.99 202.97
    8 3 -2 o 24495.70 25011.40
    -7 -3 -2 o 24495.70 25011.40
    8 3 -1 < 844.59 762.03
    8 3 1 o 1375.67 900.76
    8 3 2 o 1006.63 868.62
    -9 -3 2 o 1006.63 868.62
    8 3 3 < 367.77 349.03
    8 3 4 o 5648.67 6253.97
    -10 -3 4 o 5648.67 6253.97
    8 3 5 < 707.02 213.03
    8 3 6 < 234.43 104.73
    -11 -3 6 < 234.43 104.73
    8 3 7 < 168.57 50.39
    8 4 -11 < 388.89 12.53
    8 4 -10 o 11675.40 11866.00
    -3 -4 -10 o 11675.40 11866.00
    8 4 -9 < 102.69 29.18
    8 4 -8 < -215.65 256.08
    -4 -4 -8 < -215.65 256.08
    8 4 -7 < -205.16 265.65
    8 4 -6 < 978.53 611.77
    -5 -4 -6 < 978.53 611.77
    8 4 -5 < 845.61 939.23
    8 4 -4 o 50150.70 51840.40
    -6 -4 -4 o 50150.70 51840.40
    8 4 -3 < 157.09 135.66
    8 4 -2 o 2413.75 2998.18
    -7 -4 -2 o 2413.75 2998.18
    8 4 -1 < 429.94 328.04
    8 4 1 < -3.51 37.79
    8 4 2 o 26087.30 26793.50
    -9 -4 2 o 26087.30 26793.50
    8 4 3 < -145.95 28.87
    8 4 4 o 3171.24 3802.49
    -10 -4 4 o 3171.24 3802.49
    8 4 5 < 381.25 77.80
    8 4 6 < 34.06 127.71
    -11 -4 6 < 34.06 127.71
    8 5 -10 o 4207.36 4607.32
    -3 -5 -10 o 4207.36 4607.32
    8 5 -9 < 232.62 531.97
    8 5 -8 o 1747.58 1428.11
    -4 -5 -8 o 1747.58 1428.11
    8 5 -7 < 556.76 315.91
    8 5 -6 o 3082.04 2987.53
    -5 -5 -6 o 3082.04 2987.53
    8 5 -5 < -124.93 0.30
    8 5 -4 o 8838.89 9242.21
    -6 -5 -4 o 8838.89 9242.21
    8 5 -3 < 48.21 60.48
    8 5 -2 o 1867.84 1674.05
    -7 -5 -2 o 1867.84 1674.05
    8 5 -1 < 329.21 238.19
    8 5 1 < 579.85 515.22
    8 5 2 < 741.59 501.80
    -9 -5 2 < 741.59 501.80
    8 5 3 < 641.14 489.43
    8 5 4 o 3913.47 4622.57
    -10 -5 4 o 3913.47 4622.57
    8 5 5 < 214.85 14.12
    8 5 6 < -155.70 127.34
    -11 -5 6 < -155.70 127.34
    8 6 -10 o 2273.19 2481.14
    -3 -6 -10 o 2273.19 2481.14
    8 6 -9 < 169.15 64.79
    8 6 -8 < 602.66 86.54
    -4 -6 -8 < 602.66 86.54
    8 6 -7 < 129.64 280.20
    8 6 -6 o 12635.00 13463.10
    -5 -6 -6 o 12635.00 13463.10
    8 6 -5 < 589.84 458.74
    8 6 -4 o 6140.34 6254.93
    -6 -6 -4 o 6140.34 6254.93
    8 6 -3 o 1402.32 1643.20
    8 6 -2 < 960.33 1017.53
    -7 -6 -2 < 960.33 1017.53
    8 6 -1 < 674.26 213.60
    8 6 1 < 63.42 0.58
    8 6 2 o 6876.26 6807.12
    -9 -6 2 o 6876.26 6807.12
    8 6 3 < 246.08 5.24
    8 6 4 o 4989.84 5083.15
    -10 -6 4 o 4989.84 5083.15
    8 6 5 < 48.90 58.12
    8 6 6 < 10.38 16.79
    -11 -6 6 < 10.38 16.79
    8 7 -10 < 582.65 73.54
    -3 -7 -10 < 582.65 73.54
    8 7 -9 < 409.64 10.04
    8 7 -8 o 4894.47 5015.37
    -4 -7 -8 o 4894.47 5015.37
    8 7 -7 < 176.97 11.83
    8 7 -6 o 6478.38 6921.38
    -5 -7 -6 o 6478.38 6921.38
    8 7 -5 < 58.21 49.64
    8 7 -4 o 1423.28 1583.98
    -6 -7 -4 o 1423.28 1583.98
    8 7 -3 < 136.43 30.27
    8 7 -2 o 20158.40 19712.80
    -7 -7 -2 o 20158.40 19712.80
    8 7 -1 < 450.38 228.89
    8 7 1 < 359.25 350.83
    8 7 2 < 1361.96 797.07
    -9 -7 2 < 1361.96 797.07
    8 7 3 < 306.58 12.66
    8 7 4 o 5438.80 5620.20
    -10 -7 4 o 5438.80 5620.20
    8 7 5 < 14.37 109.74
    8 7 6 < 461.18 181.58
    -11 -7 6 < 461.18 181.58
    8 8 -10 o 5163.75 5692.31
    -3 -8 -10 o 5163.75 5692.31
    8 8 -9 < 222.25 38.13
    8 8 -8 < -99.34 133.20
    -4 -8 -8 < -99.34 133.20
    8 8 -7 < 378.06 427.57
    8 8 -6 o 1225.66 1487.76
    -5 -8 -6 o 1225.66 1487.76
    8 8 -5 < 536.55 1038.37
    8 8 -4 o 18601.40 19351.00
    -6 -8 -4 o 18601.40 19351.00
    8 8 -3 < 554.21 663.45
    8 8 -2 < 1035.47 1076.24
    -7 -8 -2 < 1035.47 1076.24
    8 8 -1 < 283.87 269.08
    8 8 1 < 355.35 301.35
    8 8 2 o 11755.40 12336.20
    -9 -8 2 o 11755.40 12336.20
    8 8 3 < 27.03 66.85
    8 8 4 o 2795.73 3298.54
    -10 -8 4 o 2795.73 3298.54
    8 8 5 < 668.84 169.49
    8 9 -9 < 211.89 92.45
    8 9 -8 o 2251.46 2513.69
    -4 -9 -8 o 2251.46 2513.69
    8 9 -7 < 73.48 98.91
    8 9 -6 < 1268.15 1095.37
    -5 -9 -6 < 1268.15 1095.37
    8 9 -5 < 294.08 14.74
    8 9 -4 o 7683.48 8999.03
    -6 -9 -4 o 7683.48 8999.03
    8 9 -3 < 38.31 7.50
    8 9 -2 < 259.47 155.79
    -7 -9 -2 < 259.47 155.79
    8 9 -1 < -258.11 0.11
    8 9 1 < 242.10 27.65
    8 9 2 < 304.59 352.24
    -9 -9 2 < 304.59 352.24
    8 9 3 < 223.54 131.09
    8 9 4 o 2387.50 2887.61
    -10 -9 4 o 2387.50 2887.61
    8 9 5 < 115.09 13.47
    8 10 -9 < 115.89 76.94
    8 10 -8 < 128.45 31.91
    -4 -10 -8 < 128.45 31.91
    8 10 -7 < 267.43 328.55
    8 10 -6 o 4122.15 4709.33
    -5 -10 -6 o 4122.15 4709.33
    8 10 -5 < 441.98 546.95
    8 10 -4 o 15226.90 15688.40
    -6 -10 -4 o 15226.90 15688.40
    8 10 -3 o 1572.38 1396.15
    8 10 -2 < 750.75 806.74
    -7 -10 -2 < 750.75 806.74
    8 10 -1 < 558.36 376.96
    8 10 1 < 116.21 71.78
    8 10 2 o 9315.66 9797.24
    -9 -10 2 o 9315.66 9797.24
    8 10 3 < 315.09 2.05
    8 10 4 < 2082.44 3091.25
    -10 -10 4 < 2082.44 3091.25
    8 10 5 < -12.98 29.95
    8 11 -8 o 3292.98 3864.05
    -4 -11 -8 o 3292.98 3864.05
    8 11 -7 < 123.92 44.58
    8 11 -6 o 4924.28 5029.32
    -5 -11 -6 o 4924.28 5029.32
    8 11 -5 < 255.83 60.50
    8 11 -4 < 717.05 974.53
    -6 -11 -4 < 717.05 974.53
    8 11 -3 < 35.38 3.59
    8 11 -2 o 13887.40 14420.20
    -7 -11 -2 o 13887.40 14420.20
    8 11 -1 < 312.97 11.62
    8 11 1 < 113.81 11.92
    8 11 2 < 460.30 610.73
    -9 -11 2 < 460.30 610.73
    8 11 3 < 42.78 131.05
    8 11 4 o 2503.41 3660.01
    -10 -11 4 o 2503.41 3660.01
    8 12 -8 < 447.95 17.19
    -4 -12 -8 < 447.95 17.19
    8 12 -7 < 283.86 267.03
    8 12 -6 o 4161.65 4179.87
    -5 -12 -6 o 4161.65 4179.87
    8 12 -5 < 574.93 884.67
    8 12 -4 o 8771.51 10117.70
    -6 -12 -4 o 8771.51 10117.70
    8 12 -3 < 20.64 34.87
    8 12 -2 < 623.11 551.49
    -7 -12 -2 < 623.11 551.49
    8 12 -1 < 681.35 381.49
    8 12 1 < 536.78 204.53
    8 12 2 o 5987.59 7855.04
    -9 -12 2 o 5987.59 7855.04
    8 12 3 < 292.54 60.49
    8 12 4 < 1498.66 2154.53
    -10 -12 4 < 1498.66 2154.53
    8 13 -7 < 504.40 0.02
    8 13 -6 < -141.43 318.30
    -5 -13 -6 < -141.43 318.30
    8 13 -5 < -15.86 91.93
    8 13 -4 o 3051.10 4126.34
    -6 -13 -4 o 3051.10 4126.34
    8 13 -3 < 165.48 17.83
    8 13 -2 < 193.90 115.77
    -7 -13 -2 < 193.90 115.77
    8 13 -1 < -8.09 159.41
    8 13 1 < 494.61 151.55
    8 13 2 < 575.71 182.76
    -9 -13 2 < 575.71 182.76
    8 13 3 < 293.70 9.23
    8 14 -6 < 289.22 357.71
    -5 -14 -6 < 289.22 357.71
    8 14 -5 < -82.16 66.34
    8 14 -4 o 9861.15 10787.00
    -6 -14 -4 o 9861.15 10787.00
    8 14 -3 < 769.59 844.18
    8 14 -2 < 653.33 519.42
    -7 -14 -2 < 653.33 519.42
    8 14 -1 < 283.56 99.61
    8 14 1 < 143.61 22.76
    8 14 2 o 4130.34 6562.47
    -9 -14 2 o 4130.34 6562.47
    8 15 -5 < -330.16 46.20
    8 15 -4 < 420.61 388.29
    -6 -15 -4 < 420.61 388.29
    8 15 -3 < 178.73 20.19
    8 15 -2 o 4187.23 5628.40
    -7 -15 -2 o 4187.23 5628.40
    8 15 -1 < 453.87 39.48
    8 15 1 < 275.67 34.67
    8 16 -3 < 4.04 0.26
    8 16 -2 < 35.91 331.69
    -7 -16 -2 < 35.91 331.69
    8 16 -1 < -521.06 15.93
    9 0 -10 < 226.36 325.21
    -4 0 -10 < 226.36 325.21
    9 0 -8 o 27755.50 29817.80
    -5 0 -8 o 27755.50 29817.80
    9 0 -6 < 1507.68 1532.65
    -6 0 -6 < 1507.68 1532.65
    9 0 -4 o 2669.28 2190.51
    -7 0 -4 o 2669.28 2190.51
    9 0 -2 o 30776.80 31826.80
    -8 0 -2 o 30776.80 31826.80
    9 0 2 < -124.29 38.24
    -10 0 2 < -124.29 38.24
    9 0 4 o 3138.70 3181.36
    -11 0 4 o 3138.70 3181.36
    9 1 -10 o 3329.38 3932.95
    -4 -1 -10 o 3329.38 3932.95
    9 1 -9 < -99.61 46.20
    9 1 -8 o 1898.44 2288.93
    -5 -1 -8 o 1898.44 2288.93
    9 1 -7 < 396.29 471.60
    9 1 -6 o 2195.32 2310.74
    -6 -1 -6 o 2195.32 2310.74
    9 1 -5 < 1095.68 1511.19
    9 1 -4 o 1888.62 2309.42
    -7 -1 -4 o 1888.62 2309.42
    9 1 -3 < 744.11 908.78
    9 1 -2 o 3093.94 3396.56
    -8 -1 -2 o 3093.94 3396.56
    9 1 -1 < 854.73 694.05
    9 1 1 < 59.38 50.79
    9 1 2 < 488.29 89.19
    -10 -1 2 < 488.29 89.19
    9 1 3 < 222.62 34.18
    9 1 4 o 3320.13 4298.50
    -11 -1 4 o 3320.13 4298.50
    9 1 5 < 814.78 123.26
    9 2 -10 o 2185.16 2915.97
    -4 -2 -10 o 2185.16 2915.97
    9 2 -9 < 9.15 47.46
    9 2 -8 o 2543.19 2107.83
    -5 -2 -8 o 2543.19 2107.83
    9 2 -7 < 462.00 16.81
    9 2 -6 o 9212.11 9263.60
    -6 -2 -6 o 9212.11 9263.60
    9 2 -5 < 3.51 58.11
    9 2 -4 o 2430.95 2588.68
    -7 -2 -4 o 2430.95 2588.68
    9 2 -3 < -4.63 54.84
    9 2 -2 o 4545.23 4452.64
    -8 -2 -2 o 4545.23 4452.64
    9 2 -1 < 314.95 64.62
    9 2 1 < -102.16 34.33
    9 2 2 < 210.06 120.47
    -10 -2 2 < 210.06 120.47
    9 2 3 < 156.64 19.55
    9 2 4 o 2277.15 3038.85
    -11 -2 4 o 2277.15 3038.85
    9 2 5 < -246.67 28.92
    9 3 -10 o 6059.78 6398.35
    -4 -3 -10 o 6059.78 6398.35
    9 3 -9 < 81.73 38.28
    9 3 -8 o 2102.24 2484.84
    -5 -3 -8 o 2102.24 2484.84
    9 3 -7 < 194.85 338.70
    9 3 -6 o 8378.91 8578.79
    -6 -3 -6 o 8378.91 8578.79
    9 3 -5 < 659.64 708.23
    9 3 -4 o 5996.22 6135.34
    -7 -3 -4 o 5996.22 6135.34
    9 3 -3 o 1443.54 1506.15
    9 3 -2 o 4709.08 5114.95
    -8 -3 -2 o 4709.08 5114.95
    9 3 -1 < -120.97 333.30
    9 3 1 < 103.29 176.81
    9 3 2 < 527.34 100.21
    -10 -3 2 < 527.34 100.21
    9 3 3 < -110.99 5.92
    9 3 4 o 3328.37 3822.12
    -11 -3 4 o 3328.37 3822.12
    9 3 5 < 145.58 73.38
    9 4 -10 < 451.06 111.70
    -4 -4 -10 < 451.06 111.70
    9 4 -9 < 272.73 202.19
    9 4 -8 o 26181.90 25355.40
    -5 -4 -8 o 26181.90 25355.40
    9 4 -7 < -11.87 29.37
    9 4 -6 o 1729.00 1613.03
    -6 -4 -6 o 1729.00 1613.03
    9 4 -5 < 431.73 16.24
    9 4 -4 < 1008.40 937.14
    -7 -4 -4 < 1008.40 937.14
    9 4 -3 < 38.84 2.40
    9 4 -2 o 30746.80 31805.60
    -8 -4 -2 o 30746.80 31805.60
    9 4 -1 < 270.97 197.62
    9 4 1 < 291.53 511.48
    9 4 2 < 34.80 25.64
    -10 -4 2 < 34.80 25.64
    9 4 3 < 233.67 208.78
    9 4 4 o 2245.50 2953.11
    -11 -4 4 o 2245.50 2953.11
    9 4 5 < -141.96 7.70
    9 5 -10 < 1064.95 1167.97
    -4 -5 -10 < 1064.95 1167.97
    9 5 -9 < -140.90 43.90
    9 5 -8 < 1231.69 1908.09
    -5 -5 -8 < 1231.69 1908.09
    9 5 -7 < 149.45 320.24
    9 5 -6 < 271.57 501.48
    -6 -5 -6 < 271.57 501.48
    9 5 -5 < 402.46 329.25
    9 5 -4 < 56.14 117.99
    -7 -5 -4 < 56.14 117.99
    9 5 -3 < 448.22 435.65
    9 5 -2 o 3528.00 3753.33
    -8 -5 -2 o 3528.00 3753.33
    9 5 -1 < 725.20 442.96
    9 5 1 < 25.01 5.30
    9 5 2 o 1179.12 1043.91
    -10 -5 2 o 1179.12 1043.91
    9 5 3 < -87.37 32.05
    9 5 4 o 3815.12 4553.41
    -11 -5 4 o 3815.12 4553.41
    9 5 5 < 9.84 46.03
    9 6 -9 < -180.87 108.32
    9 6 -8 o 3370.64 3079.86
    -5 -6 -8 o 3370.64 3079.86
    9 6 -7 < 79.26 486.73
    9 6 -6 o 4299.94 5000.05
    -6 -6 -6 o 4299.94 5000.05
    9 6 -5 < -158.29 11.18
    9 6 -4 o 1313.14 1451.02
    -7 -6 -4 o 1313.14 1451.02
    9 6 -3 < -80.72 126.62
    9 6 -2 o 3799.89 3768.15
    -8 -6 -2 o 3799.89 3768.15
    9 6 -1 < 347.91 342.83
    9 6 1 < 339.78 215.44
    9 6 2 < 479.93 54.15
    -10 -6 2 < 479.93 54.15
    9 6 3 < 274.80 203.76
    9 6 4 o 1599.24 2551.54
    -11 -6 4 o 1599.24 2551.54
    9 6 5 < 168.96 220.58
    9 7 -9 < -31.55 2.42
    9 7 -8 < 1410.83 2356.71
    -5 -7 -8 < 1410.83 2356.71
    9 7 -7 < 79.55 32.99
    9 7 -6 o 7829.80 9423.16
    -6 -7 -6 o 7829.80 9423.16
    9 7 -5 < 428.85 299.32
    9 7 -4 o 3926.93 4072.53
    -7 -7 -4 o 3926.93 4072.53
    9 7 -3 < 277.95 443.34
    9 7 -2 o 2494.93 3076.21
    -8 -7 -2 o 2494.93 3076.21
    9 7 -1 < 508.77 21.00
    9 7 1 < 243.70 44.50
    9 7 2 < 32.67 103.71
    -10 -7 2 < 32.67 103.71
    9 7 3 < 91.78 6.86
    9 7 4 o 1534.22 2344.56
    -11 -7 4 o 1534.22 2344.56
    9 8 -9 < 352.15 490.11
    9 8 -8 o 11414.50 10691.70
    -5 -8 -8 o 11414.50 10691.70
    9 8 -7 < 162.61 99.28
    9 8 -6 o 1419.64 1582.30
    -6 -8 -6 o 1419.64 1582.30
    9 8 -5 < 436.30 10.47
    9 8 -4 < 55.50 86.72
    -7 -8 -4 < 55.50 86.72
    9 8 -3 < -151.85 8.71
    9 8 -2 o 11172.30 11672.20
    -8 -8 -2 o 11172.30 11672.20
    9 8 -1 < 636.71 295.62
    9 8 1 < 487.99 673.45
    9 8 2 < 281.25 1.96
    -10 -8 2 < 281.25 1.96
    9 8 3 < 391.71 393.95
    9 8 4 o 1316.08 2190.78
    -11 -8 4 o 1316.08 2190.78
    9 9 -8 < 707.22 1322.32
    -5 -9 -8 < 707.22 1322.32
    9 9 -7 < -362.78 38.14
    9 9 -6 < 218.03 506.79
    -6 -9 -6 < 218.03 506.79
    9 9 -5 < 402.73 3.67
    9 9 -4 < 517.49 436.82
    -7 -9 -4 < 517.49 436.82
    9 9 -3 < 149.04 34.38
    9 9 -2 o 2179.79 2605.12
    -8 -9 -2 o 2179.79 2605.12
    9 9 -1 < 194.65 162.15
    9 9 1 < 211.60 0.68
    9 9 2 < 594.89 768.32
    -10 -9 2 < 594.89 768.32
    9 9 3 < 242.74 29.94
    9 9 4 o 2075.11 2691.43
    -11 -9 4 o 2075.11 2691.43
    9 10 -8 o 5449.73 6270.94
    -5 -10 -8 o 5449.73 6270.94
    9 10 -7 < 78.99 433.76
    9 10 -6 o 1707.06 2281.82
    -6 -10 -6 o 1707.06 2281.82
    9 10 -5 < 238.96 45.16
    9 10 -4 < 289.48 219.18
    -7 -10 -4 < 289.48 219.18
    9 10 -3 < -37.62 175.89
    9 10 -2 o 7035.91 7719.67
    -8 -10 -2 o 7035.91 7719.67
    9 10 -1 < 584.21 378.92
    9 10 1 < 367.61 235.81
    9 10 2 < 406.45 37.53
    -10 -10 2 < 406.45 37.53
    9 10 3 < 705.15 216.81
    9 11 -7 < 144.09 36.55
    9 11 -6 o 4596.83 6179.26
    -6 -11 -6 o 4596.83 6179.26
    9 11 -5 < 465.04 16.07
    9 11 -4 o 3698.96 4827.31
    -7 -11 -4 o 3698.96 4827.31
    9 11 -3 < 179.74 27.68
    9 11 -2 o 2091.15 2489.23
    -8 -11 -2 o 2091.15 2489.23
    9 11 -1 < 298.26 179.37
    9 11 1 < -257.20 7.52
    9 11 2 < 437.48 139.64
    -10 -11 2 < 437.48 139.64
    9 11 3 < 23.20 18.52
    9 12 -7 < -557.61 3.23
    9 12 -6 o 1675.22 1819.57
    -6 -12 -6 o 1675.22 1819.57
    9 12 -5 < 111.31 31.39
    9 12 -4 < 8.94 213.73
    -7 -12 -4 < 8.94 213.73
    9 12 -3 < -216.18 0.23
    9 12 -2 o 4523.09 5150.77
    -8 -12 -2 o 4523.09 5150.77
    9 12 -1 < 237.43 146.24
    9 12 1 < 649.77 499.75
    9 12 2 < -1.01 7.62
    -10 -12 2 < -1.01 7.62
    9 13 -6 < 108.76 331.87
    -6 -13 -6 < 108.76 331.87
    9 13 -5 < 72.26 153.57
    9 13 -4 < 433.64 87.38
    -7 -13 -4 < 433.64 87.38
    9 13 -3 < 290.50 228.61
    9 13 -2 < 880.31 1222.24
    -8 -13 -2 < 880.31 1222.24
    9 13 -1 < 504.42 37.47
    9 13 1 < 214.16 27.63
    9 14 -4 < 133.98 53.39
    -7 -14 -4 < 133.98 53.39
    9 14 -3 < 174.43 100.72
    9 14 -2 o 3403.23 5739.22
    -8 -14 -2 o 3403.23 5739.22
    9 14 -1 < 603.91 154.61
    10 0 -8 < 436.66 374.36
    -6 0 -8 < 436.66 374.36
    10 0 -6 o 11003.10 11990.10
    -7 0 -6 o 11003.10 11990.10
    10 0 -4 < 969.35 1146.09
    -8 0 -4 < 969.35 1146.09
    10 0 -2 < 103.91 52.91
    -9 0 -2 < 103.91 52.91
    10 0 2 o 5872.55 6918.01
    -11 0 2 o 5872.55 6918.01
    10 0 4 < 1366.78 2534.94
    -12 0 4 < 1366.78 2534.94
    10 1 -9 < -60.73 369.19
    10 1 -8 < 888.72 547.96
    -6 -1 -8 < 888.72 547.96
    10 1 -7 < 227.55 236.23
    10 1 -6 o 7269.65 7189.89
    -7 -1 -6 o 7269.65 7189.89
    10 1 -5 < 85.14 61.41
    10 1 -4 < 793.38 730.34
    -8 -1 -4 < 793.38 730.34
    10 1 -3 < 190.01 33.00
    10 1 -2 < 488.44 266.61
    -9 -1 -2 < 488.44 266.61
    10 1 -1 < 519.93 396.32
    10 1 1 < 781.15 699.67
    10 1 2 o 1308.68 1503.55
    -11 -1 2 o 1308.68 1503.55
    10 1 3 < 503.73 358.67
    10 1 4 < 386.40 932.53
    -12 -1 4 < 386.40 932.53
    10 2 -9 < -217.19 0.42
    10 2 -8 < 550.41 128.79
    -6 -2 -8 < 550.41 128.79
    10 2 -7 < 199.64 24.86
    10 2 -6 < 815.06 964.91
    -7 -2 -6 < 815.06 964.91
    10 2 -5 < 295.58 54.10
    10 2 -4 o 18857.80 19810.00
    -8 -2 -4 o 18857.80 19810.00
    10 2 -3 < -267.33 99.61
    10 2 -2 < 353.99 163.41
    -9 -2 -2 < 353.99 163.41
    10 2 -1 < -349.52 0.50
    10 2 1 < 421.21 84.97
    10 2 2 o 10689.40 11189.30
    -11 -2 2 o 10689.40 11189.30
    10 2 3 < 144.78 0.84
    10 2 4 < 487.05 1680.32
    -12 -2 4 < 487.05 1680.32
    10 3 -9 < 394.09 318.30
    10 3 -8 o 2999.35 2821.95
    -6 -3 -8 o 2999.35 2821.95
    10 3 -7 < 164.46 390.75
    10 3 -6 o 6150.43 6306.66
    -7 -3 -6 o 6150.43 6306.66
    10 3 -5 < -257.85 51.97
    10 3 -4 < 658.70 909.74
    -8 -3 -4 < 658.70 909.74
    10 3 -3 < -224.75 40.38
    10 3 -2 < 60.39 13.44
    -9 -3 -2 < 60.39 13.44
    10 3 -1 < 554.35 234.15
    10 3 1 < 354.32 286.13
    10 3 2 o 1706.27 1762.88
    -11 -3 2 o 1706.27 1762.88
    10 3 3 < 438.78 307.65
    10 3 4 < 789.52 1009.30
    -12 -3 4 < 789.52 1009.30
    10 4 -9 < 91.52 10.45
    10 4 -8 < 678.08 437.74
    -6 -4 -8 < 678.08 437.74
    10 4 -7 < 387.74 76.99
    10 4 -6 o 9478.91 10876.50
    -7 -4 -6 o 9478.91 10876.50
    10 4 -5 < 41.24 246.02
    10 4 -4 o 5182.20 5495.08
    -8 -4 -4 o 5182.20 5495.08
    10 4 -3 < 279.60 500.36
    10 4 -2 < 20.96 147.64
    -9 -4 -2 < 20.96 147.64
    10 4 -1 < 190.82 165.11
    10 4 1 < 89.44 4.65
    10 4 2 o 8253.04 8845.20
    -11 -4 2 o 8253.04 8845.20
    10 4 3 < 63.90 1.06
    10 4 4 < 1060.42 2001.29
    -12 -4 4 < 1060.42 2001.29
    10 5 -9 < 585.42 87.83
    10 5 -8 < 191.92 87.48
    -6 -5 -8 < 191.92 87.48
    10 5 -7 < -125.47 67.28
    10 5 -6 o 8517.35 9225.11
    -7 -5 -6 o 8517.35 9225.11
    10 5 -5 < 197.78 62.55
    10 5 -4 < 1144.68 1220.65
    -8 -5 -4 < 1144.68 1220.65
    10 5 -3 < 41.29 41.85
    10 5 -2 o 1327.84 1475.97
    -9 -5 -2 o 1327.84 1475.97
    10 5 -1 < 489.54 259.80
    10 5 1 < 354.01 330.36
    10 5 2 o 1300.37 1596.55
    -11 -5 2 o 1300.37 1596.55
    10 5 3 < -22.88 140.76
    10 6 -8 < 7.13 152.77
    -6 -6 -8 < 7.13 152.77
    10 6 -7 < 359.83 174.86
    10 6 -6 < 1034.37 1248.68
    -7 -6 -6 < 1034.37 1248.68
    10 6 -5 < 247.29 501.27
    10 6 -4 o 13806.30 14449.30
    -8 -6 -4 o 13806.30 14449.30
    10 6 -3 < 324.55 170.22
    10 6 -2 < 88.11 15.41
    -9 -6 -2 < 88.11 15.41
    10 6 -1 < 284.44 237.28
    10 6 1 < -10.22 123.39
    10 6 2 o 8974.86 10668.30
    -11 -6 2 o 8974.86 10668.30
    10 6 3 < -67.15 8.29
    10 7 -8 o 3389.82 3623.19
    -6 -7 -8 o 3389.82 3623.19
    10 7 -7 < 84.61 219.45
    10 7 -6 o 2281.66 2772.01
    -7 -7 -6 o 2281.66 2772.01
    10 7 -5 < 315.14 1.51
    10 7 -4 < 399.43 1003.50
    -8 -7 -4 < 399.43 1003.50
    10 7 -3 < -168.19 0.53
    10 7 -2 < 633.75 703.80
    -9 -7 -2 < 633.75 703.80
    10 7 -1 < 135.20 25.57
    10 7 1 < 67.63 33.17
    10 7 2 o 1300.06 1341.25
    -11 -7 2 o 1300.06 1341.25
    10 7 3 < -67.63 124.15
    10 8 -8 < 209.97 108.69
    -6 -8 -8 < 209.97 108.69
    10 8 -7 < 636.60 171.72
    10 8 -6 o 3755.34 4404.82
    -7 -8 -6 o 3755.34 4404.82
    10 8 -5 < 42.52 237.44
    10 8 -4 o 4529.12 5220.17
    -8 -8 -4 o 4529.12 5220.17
    10 8 -3 < 728.53 770.59
    10 8 -2 < 144.09 14.22
    -9 -8 -2 < 144.09 14.22
    10 8 -1 < 610.38 485.42
    10 8 1 < 170.16 0.30
    10 8 2 o 4661.53 6815.02
    -11 -8 2 o 4661.53 6815.02
    10 9 -7 < 395.92 40.76
    10 9 -6 o 7026.80 8153.89
    -7 -9 -6 o 7026.80 8153.89
    10 9 -5 < 339.37 75.20
    10 9 -4 < 1111.31 1034.29
    -8 -9 -4 < 1111.31 1034.29
    10 9 -3 < 164.41 3.50
    10 9 -2 < 1314.17 1591.68
    -9 -9 -2 < 1314.17 1591.68
    10 9 -1 < 297.11 23.12
    10 9 1 < 138.82 49.87
    10 9 2 < 1008.26 1186.68
    -11 -9 2 < 1008.26 1186.68
    10 10 -6 < 1428.57 1956.94
    -7 -10 -6 < 1428.57 1956.94
    10 10 -5 < 682.15 718.47
    10 10 -4 o 6700.50 7690.56
    -8 -10 -4 o 6700.50 7690.56
    10 10 -3 < 242.34 216.12
    10 10 -2 < -17.82 98.08
    -9 -10 -2 < -17.82 98.08
    10 10 -1 < 130.90 115.35
    10 10 1 < 28.89 164.15
    10 11 -5 < 583.66 71.99
    10 11 -4 < 847.97 801.16
    -8 -11 -4 < 847.97 801.16
    10 11 -3 < 116.90 4.82
    10 11 -2 < 524.73 414.55
    -9 -11 -2 < 524.73 414.55
    10 11 -1 < -108.81 19.67
    10 12 -4 o 2532.64 4692.39
    -8 -12 -4 o 2532.64 4692.39
    10 12 -3 < 539.53 626.59
    10 12 -2 < 487.59 45.38
    -9 -12 -2 < 487.59 45.38
    10 12 -1 < 93.23 208.88
    11 0 -8 < 104.61 206.36
    -7 0 -8 < 104.61 206.36
    11 0 -6 < 1408.45 959.47
    -8 0 -6 < 1408.45 959.47
    11 0 -4 < 701.84 490.11
    -9 0 -4 < 701.84 490.11
    11 0 -2 o 2447.16 2696.53
    -10 0 -2 o 2447.16 2696.53
    11 0 2 < 652.95 262.96
    -12 0 2 < 652.95 262.96
    11 1 -8 < 1216.63 1830.03
    -7 -1 -8 < 1216.63 1830.03
    11 1 -7 < 84.08 161.21
    11 1 -6 < 213.47 179.85
    -8 -1 -6 < 213.47 179.85
    11 1 -5 < 218.01 476.06
    11 1 -4 o 6436.08 6611.56
    -9 -1 -4 o 6436.08 6611.56
    11 1 -3 < 841.29 790.49
    11 1 -2 o 4837.82 5321.06
    -10 -1 -2 o 4837.82 5321.06
    11 1 -1 < 173.12 314.46
    11 1 1 < -200.86 39.23
    11 1 2 < 656.65 365.35
    -12 -1 2 < 656.65 365.35
    11 2 -8 o 8707.34 10216.40
    -7 -2 -8 o 8707.34 10216.40
    11 2 -7 < 277.00 17.22
    11 2 -6 < 61.40 25.76
    -8 -2 -6 < 61.40 25.76
    11 2 -5 < 156.22 0.06
    11 2 -4 < 1094.82 1355.95
    -9 -2 -4 < 1094.82 1355.95
    11 2 -3 < 78.11 0.80
    11 2 -2 o 10543.40 10988.90
    -10 -2 -2 o 10543.40 10988.90
    11 2 -1 < 92.58 13.72
    11 2 1 < 243.48 35.85
    11 2 2 < 60.07 120.15
    -12 -2 2 < 60.07 120.15
    11 3 -8 < 1170.83 1553.23
    -7 -3 -8 < 1170.83 1553.23
    11 3 -7 < 260.96 152.14
    11 3 -6 < -64.49 84.82
    -8 -3 -6 < -64.49 84.82
    11 3 -5 < -244.06 312.76
    11 3 -4 o 4194.82 4440.12
    -9 -3 -4 o 4194.82 4440.12
    11 3 -3 < 237.56 286.37
    11 3 -2 o 5158.24 5768.18
    -10 -3 -2 o 5158.24 5768.18
    11 3 -1 < 201.59 306.53
    11 3 1 < -57.09 77.05
    11 3 2 < 462.32 486.66
    -12 -3 2 < 462.32 486.66
    11 4 -7 < 568.90 161.82
    11 4 -6 < 635.13 943.02
    -8 -4 -6 < 635.13 943.02
    11 4 -5 < 116.15 13.73
    11 4 -4 < 903.16 390.68
    -9 -4 -4 < 903.16 390.68
    11 4 -3 < 130.20 14.74
    11 4 -2 o 3718.00 3801.34
    -10 -4 -2 o 3718.00 3801.34
    11 4 -1 < -21.55 79.58
    11 4 1 < 392.42 91.55
    11 4 2 < 343.40 186.35
    -12 -4 2 < 343.40 186.35
    11 5 -7 < 161.12 68.52
    11 5 -6 < 641.25 737.28
    -8 -5 -6 < 641.25 737.28
    11 5 -5 < 126.82 345.45
    11 5 -4 o 8935.22 9843.94
    -9 -5 -4 o 8935.22 9843.94
    11 5 -3 < 263.39 367.22
    11 5 -2 o 3700.45 4558.94
    -10 -5 -2 o 3700.45 4558.94
    11 5 -1 < 210.61 127.94
    11 5 1 < 76.41 33.26
    11 6 -7 < -264.02 34.13
    11 6 -6 < 26.71 31.67
    -8 -6 -6 < 26.71 31.67
    11 6 -5 < 205.22 23.66
    11 6 -4 < 772.90 989.32
    -9 -6 -4 < 772.90 989.32
    11 6 -3 < 321.48 0.04
    11 6 -2 o 6593.12 7419.29
    -10 -6 -2 o 6593.12 7419.29
    11 6 -1 < 450.53 91.05
    11 6 1 < 86.69 227.46
    11 7 -6 < 753.31 876.24
    -8 -7 -6 < 753.31 876.24
    11 7 -5 < 166.49 78.54
    11 7 -4 o 1614.59 2528.30
    -9 -7 -4 o 1614.59 2528.30
    11 7 -3 < -32.51 12.27
    11 7 -2 o 3094.91 3814.52
    -10 -7 -2 o 3094.91 3814.52
    11 7 -1 < 352.48 137.79
    11 7 1 < -78.16 6.02
    11 8 -6 < -257.73 92.31
    -8 -8 -6 < -257.73 92.31
    11 8 -5 < 150.80 156.33
    11 8 -4 < 231.28 317.89
    -9 -8 -4 < 231.28 317.89
    11 8 -3 < 612.40 89.01
    11 8 -2 o 2515.49 3225.64
    -10 -8 -2 o 2515.49 3225.64
    11 8 -1 < -54.97 151.12
    11 9 -5 < -5.21 1.95
    11 9 -4 o 5827.22 7315.85
    -9 -9 -4 o 5827.22 7315.85
    11 9 -3 < -356.36 150.99
    11 9 -2 o 2557.55 3547.69
    -10 -9 -2 o 2557.55 3547.69
    11 9 -1 < -253.05 17.40
    12 0 -6 < -16.50 1013.67
    -9 0 -6 < -16.50 1013.67
    12 0 -4 o 4327.93 4984.14
    -10 0 -4 o 4327.93 4984.14
    12 0 -2 < 557.35 876.58
    -11 0 -2 < 557.35 876.58
    12 1 -6 < 2782.73 5721.01
    -9 -1 -6 < 2782.73 5721.01
    12 1 -5 < 121.21 35.54
    12 1 -4 < 344.76 360.28
    -10 -1 -4 < 344.76 360.28
    12 1 -3 < 145.31 4.01
    12 1 -2 < 430.77 403.26
    -11 -1 -2 < 430.77 403.26
    12 1 -1 < 371.35 97.74
    12 2 -5 < 131.90 8.37
    12 2 -4 < 1169.43 1228.06
    -10 -2 -4 < 1169.43 1228.06
    12 2 -3 < -29.64 29.69
    12 2 -2 < 380.96 404.58
    -11 -2 -2 < 380.96 404.58
    12 2 -1 < -17.77 55.05
    12 3 -5 < -135.74 88.34
    12 3 -4 < 602.99 570.71
    -10 -3 -4 < 602.99 570.71
    12 3 -3 < 210.65 5.25
    12 3 -2 < 182.67 113.58
    -11 -3 -2 < 182.67 113.58
    12 3 -1 < 371.68 115.29
    12 4 -5 < 453.52 131.54
    12 4 -4 o 3559.81 4740.11
    -10 -4 -4 o 3559.81 4740.11
    12 4 -3 < 287.76 84.47
    12 4 -2 < 402.83 277.58
    -11 -4 -2 < 402.83 277.58
    12 5 -4 < 151.22 66.56
    -10 -5 -4 < 151.22 66.56
    12 5 -3 < 560.80 0.09
_refine_special_details     ?
_reflns_number_total     6402
_reflns_number_gt     2543
_reflns_threshold_expression     'I>3\s(I)'
_refine_ls_structure_factor_coef     F
_refine_ls_R_factor_all     0.1054
_refine_ls_R_factor_gt     0.0366
_refine_ls_wR_factor_gt     0.0336
_refine_ls_wR_factor_ref     0.0380
_refine_ls_goodness_of_fit_ref     1.04
_refine_ls_restrained_S_all     ?
_refine_ls_number_reflns     6402
_refine_ls_number_parameters     129
_refine_ls_number_restraints     0
_refine_ls_number_constraints     0
_refine_ls_hydrogen_treatment     ?
_refine_ls_weighting_scheme     sigma
_refine_ls_weighting_details     'w=1/(\s^2^(F)+0.0001F^2^)'
_refine_ls_shift/su_max     0.0098
_refine_ls_shift/su_mean     0.0008
_refine_diff_density_max     1.85
_refine_diff_density_min     -1.89
_refine_ls_extinction_method
                        'B-C type 1 Gaussian isotropic (Becker & Coppens, 1974)'
_refine_ls_extinction_coef      32E1(2)
_refine_ls_abs_structure_details     ?
_refine_ls_abs_structure_Flack     ?
_refine_ls_abs_structure_Rogers     ?
loop_
    _atom_type_symbol
    _atom_type_scat_dispersion_real
    _atom_type_scat_dispersion_imag
    _atom_type_scat_source
    Ce -0.2486 2.6331 'International Tables Vol C tables 4.2.6.8 and 6.1.1.1'
    Cs -0.3680 2.1192 'International Tables Vol C tables 4.2.6.8 and 6.1.1.1'
    F 0.0171 0.0103 'International Tables Vol C tables 4.2.6.8 and 6.1.1.1'
_computing_data_collection     'X-AREA (Stoe & Cie, 2002)'
_computing_cell_refinement     'X-AREA (Stoe & Cie, 2002)'
_computing_data_reduction     'X-AREA (Stoe & Cie, 2002)'
_computing_structure_solution     'SIR97 (Altomare <i>et al.</i>, 1999)'
_computing_structure_refinement
                                 'JANA2006 (Pet\<r\'i\<cek <i>et al.</i>, 2006)'
_computing_molecular_graphics     'DIAMOND (Brandenburg, 2000)'
_computing_publication_material     'publCIF (Westrip, 2010)'
loop_
    _atom_site_type_symbol
    _atom_site_label
    _atom_site_fract_x
    _atom_site_fract_y
    _atom_site_fract_z
    _atom_site_U_iso_or_equiv
    _atom_site_adp_type
    _atom_site_calc_flag
    _atom_site_refinement_flags
    _atom_site_occupancy
    _atom_site_disorder_assembly
    _atom_site_disorder_group
    Ce Ce1 0.55769(5) 0.74670(6) 0.03297(5) 0.01796(12) Uani d . 1 . .
    Ce Ce2 0.98279(5) 0.75627(6) 0.38963(5) 0.01810(12) Uani d . 1 . .
    Cs Cs1 0.72055(8) 0.47560(6) 0.29747(8) 0.0279(2) Uani d . 1 . .
    Cs Cs2 0.23935(7) 0.52409(6) 0.21659(8) 0.0285(2) Uani d . 1 . .
    F F1 1.0580(7) 0.8988(5) 0.3904(9) 0.031(2) Uani d . 1 . .
    F F2 1.0275(8) 0.6097(5) 0.4251(9) 0.030(2) Uani d . 1 . .
    F F3 0.5084(7) 0.8919(4) -0.0200(8) 0.0306(19) Uani d . 1 . .
    F F4 0.2716(6) 0.7548(6) -0.0383(6) 0.0332(13) Uani d . 1 . .
    F F5 0.4735(6) 0.7877(4) 0.2572(7) 0.0309(17) Uani d . 1 . .
    F F6 0.8051(7) 0.8239(4) 0.1490(7) 0.0286(17) Uani d . 1 . .
    F F7 0.7769(7) 0.6649(4) -0.0219(7) 0.0280(16) Uani d . 1 . .
    F F8 0.4839(7) 0.6055(5) 0.0505(8) 0.0311(19) Uani d . 1 . .
    F F9 0.7275(7) 0.6849(4) 0.2977(8) 0.0309(15) Uani d . 1 . .
    F F10 1.0714(7) 0.7753(4) 0.6611(6) 0.032(2) Uani d . 1 . .
loop_
    _atom_site_aniso_label
    _atom_site_aniso_U_11
    _atom_site_aniso_U_22
    _atom_site_aniso_U_33
    _atom_site_aniso_U_12
    _atom_site_aniso_U_13
    _atom_site_aniso_U_23
    _atom_site_aniso_type_symbol
    Ce1 0.01799(17) 0.0192(2) 0.01669(18) -0.0006(3) 0.00442(13) -0.0005(3) Ce
    Ce2 0.01748(17) 0.0193(3) 0.01749(18) 0.0000(2) 0.00426(13) -0.0001(3) Ce
    Cs1 0.0277(2) 0.0267(4) 0.0302(3) 0.0012(3) 0.0091(2) 0.0004(3) Cs
    Cs2 0.0279(3) 0.0285(4) 0.0285(3) -0.0021(3) 0.0060(2) -0.0004(2) Cs
    F1 0.026(3) 0.031(4) 0.035(3) -0.003(2) 0.008(2) 0.001(3) F
    F2 0.033(3) 0.016(3) 0.041(4) 0.006(2) 0.010(3) 0.001(3) F
    F3 0.031(3) 0.025(3) 0.037(3) 0.000(2) 0.012(3) 0.005(3) F
    F4 0.0222(16) 0.049(3) 0.0287(17) 0.006(4) 0.0073(15) 0.004(5) F
    F5 0.022(2) 0.040(3) 0.031(3) 0.007(2) 0.008(2) 0.005(3) F
    F6 0.025(2) 0.025(3) 0.032(3) -0.003(2) -0.001(2) 0.004(2) F
    F7 0.022(2) 0.029(3) 0.034(3) 0.003(2) 0.010(2) 0.003(2) F
    F8 0.031(3) 0.025(3) 0.036(3) -0.004(2) 0.006(2) 0.005(3) F
    F9 0.028(2) 0.022(2) 0.036(3) -0.002(2) -0.004(2) 0.008(3) F
    F10 0.030(2) 0.050(5) 0.016(2) 0.001(2) 0.0065(18) 0.005(2) F
loop_
    _geom_bond_atom_site_label_1
    _geom_bond_atom_site_label_2
    _geom_bond_site_symmetry_1
    _geom_bond_site_symmetry_2
    _geom_bond_distance
    _geom_bond_publ_flag
    Ce1 F3 . . 2.133(6) yes
    Ce1 F4 . . 2.304(5) yes
    Ce1 F5 . . 2.256(6) yes
    Ce1 F5 . 4_564 2.311(6) yes
    Ce1 F6 . . 2.320(5) yes
    Ce1 F7 . . 2.306(6) yes
    Ce1 F8 . . 2.119(7) yes
    Ce1 F9 . . 2.487(6) yes
    Ce1 F9 . 4_564 2.882(7) ?
    Ce2 F1 . . 2.123(7) yes
    Ce2 F2 . . 2.128(7) yes
    Ce2 F4 . 4_665 2.329(5) yes
    Ce2 F6 . . 2.395(6) yes
    Ce2 F6 . 4_565 3.150(7) ?
    Ce2 F7 . 4_565 2.322(6) yes
    Ce2 F9 . . 2.304(6) yes
    Ce2 F10 . . 2.242(5) yes
    Ce2 F10 . 4_564 2.279(6) yes
    Cs1 F1 . 2_745 2.928(8) yes
    Cs1 F2 . . 3.152(6) yes
    Cs1 F2 . 3_766 2.982(6) yes
    Cs1 F3 . 2_645 3.222(7) yes
    Cs1 F3 . 4_565 3.229(7) yes
    Cs1 F5 . 2_645 3.099(6) yes
    Cs1 F8 . . 3.095(6) yes
    Cs1 F8 . 3_665 3.218(6) yes
    Cs1 F9 . . 2.982(5) yes
    Cs2 F1 . 2_645 2.998(6) yes
    Cs2 F1 . 4_464 2.998(7) yes
    Cs2 F2 . 1_455 3.042(8) yes
    Cs2 F3 . 2_645 3.437(6) yes
    Cs2 F3 . 4_565 2.981(6) yes
    Cs2 F6 . 2_645 3.125(6) yes
    Cs2 F7 . 3_665 3.140(6) yes
    Cs2 F8 . . 2.980(7) yes
    Cs2 F10 . 4_464 3.162(6) yes
    F1 F4 . 4_665 2.786(10) no
    F1 F6 . . 2.750(8) no
    F1 F7 . 4_565 2.776(9) no
    F1 F8 . 4_665 3.458(8) no
    F1 F10 . . 2.865(9) no
    F1 F10 . 4_564 3.166(10) no
    F2 F2 . 3_766 3.445(10) no
    F2 F4 . 4_665 2.761(10) no
    F2 F6 . 4_565 3.107(10) no
    F2 F9 . . 2.679(8) no
    F2 F10 . . 3.051(9) no
    F2 F10 . 4_564 2.864(9) no
    F3 F3 . 3_675 3.106(9) no
    F3 F4 . . 2.749(10) no
    F3 F5 . . 2.848(9) no
    F3 F5 . 4_564 3.146(9) no
    F3 F6 . . 2.700(8) no
    F3 F9 . 4_564 2.881(10) no
    F4 F5 . . 2.676(7) no
    F4 F5 . 4_564 2.762(9) no
    F4 F8 . . 2.745(10) no
    F4 F10 . 1_454 2.680(6) no
    F4 F10 . 4_464 2.684(8) no
    F5 F6 . . 3.157(9) no
    F5 F7 . 4_565 2.817(7) no
    F5 F8 . . 3.142(9) no
    F5 F8 . 4_565 2.891(9) no
    F5 F9 . . 2.521(8) no
    F5 F10 . 4_464 3.357(8) no
    F6 F7 . . 2.664(8) no
    F6 F7 . 4_565 2.853(9) no
    F6 F9 . . 2.514(9) no
    F6 F9 . 4_564 2.878(9) no
    F6 F10 . 4_564 2.607(8) no
    F7 F8 . . 2.788(9) no
    F7 F9 . . 2.847(9) no
    F7 F9 . 4_564 2.598(8) no
    F7 F10 . 4_564 2.684(7) no
    F8 F8 . 3_665 3.153(9) no
    F8 F9 . . 2.760(8) no
    F9 F10 . 4_564 3.390(9) no
loop_
    _geom_angle_atom_site_label_1
    _geom_angle_atom_site_label_2
    _geom_angle_atom_site_label_3
    _geom_angle_site_symmetry_1
    _geom_angle_site_symmetry_2
    _geom_angle_site_symmetry_3
    _geom_angle
    _geom_angle_publ_flag
    F3 Ce1 F4 . . . 76.4(3) no
    F3 Ce1 F5 . . . 80.9(2) no
    F3 Ce1 F5 . . 4_564 90.0(2) no
    F3 Ce1 F6 . . . 74.5(2) no
    F3 Ce1 F7 . . . 124.6(2) no
    F3 Ce1 F8 . . . 153.0(2) no
    F3 Ce1 F9 . . . 124.6(2) no
    F3 Ce1 F9 . . 4_564 68.3(2) no
    F4 Ce1 F5 . . . 71.86(18) no
    F4 Ce1 F5 . . 4_564 73.51(19) no
    F4 Ce1 F6 . . . 146.4(3) no
    F4 Ce1 F7 . . . 142.0(2) no
    F4 Ce1 F8 . . . 76.6(3) no
    F4 Ce1 F9 . . . 124.6(2) no
    F4 Ce1 F9 . . 4_564 117.07(18) no
    F5 Ce1 F5 . . 4_564 145.35(18) no
    F5 Ce1 F6 . . . 87.2(2) no
    F5 Ce1 F7 . . . 136.69(19) no
    F5 Ce1 F8 . . . 91.8(2) no
    F5 Ce1 F9 . . . 64.0(2) no
    F5 Ce1 F9 . . 4_564 143.25(19) no
    F5 Ce1 F6 4_564 . . 122.6(2) no
    F5 Ce1 F7 4_564 . . 75.19(19) no
    F5 Ce1 F8 4_564 . . 81.4(2) no
    F5 Ce1 F9 4_564 . . 142.4(2) no
    F5 Ce1 F9 4_564 . 4_564 56.81(18) no
    F6 Ce1 F7 . . . 70.3(2) no
    F6 Ce1 F8 . . . 131.4(2) no
    F6 Ce1 F9 . . . 62.9(2) no
    F6 Ce1 F9 . . 4_564 66.2(2) no
    F7 Ce1 F8 . . . 78.0(2) no
    F7 Ce1 F9 . . . 72.8(2) no
    F7 Ce1 F9 . . 4_564 58.87(18) no
    F8 Ce1 F9 . . . 73.1(2) no
    F8 Ce1 F9 . . 4_564 124.7(2) no
    F9 Ce1 F9 . . 4_564 118.33(19) no
    F1 Ce2 F2 . . . 153.7(2) no
    F1 Ce2 F4 . . 4_665 77.3(3) no
    F1 Ce2 F6 . . . 74.7(2) no
    F1 Ce2 F6 . . 4_565 122.3(2) no
    F1 Ce2 F7 . . 4_565 77.1(2) no
    F1 Ce2 F9 . . . 131.9(2) no
    F1 Ce2 F10 . . . 82.0(3) no
    F1 Ce2 F10 . . 4_564 91.9(3) no
    F2 Ce2 F4 . . 4_665 76.4(3) no
    F2 Ce2 F6 . . . 124.2(2) no
    F2 Ce2 F6 . . 4_565 69.0(2) no
    F2 Ce2 F7 . . 4_565 123.1(3) no
    F2 Ce2 F9 . . . 74.2(2) no
    F2 Ce2 F10 . . . 88.5(2) no
    F2 Ce2 F10 . . 4_564 81.0(3) no
    F4 Ce2 F6 4_665 . . 128.6(2) no
    F4 Ce2 F6 4_665 . 4_565 115.26(18) no
    F4 Ce2 F7 4_665 . 4_565 138.0(2) no
    F4 Ce2 F9 4_665 . . 149.3(3) no
    F4 Ce2 F10 4_665 . . 71.9(2) no
    F4 Ce2 F10 4_665 . 4_564 71.13(18) no
    F6 Ce2 F6 . . 4_565 116.07(18) no
    F6 Ce2 F7 . . 4_565 74.4(2) no
    F6 Ce2 F9 . . . 64.7(2) no
    F6 Ce2 F10 . . . 142.5(2) no
    F6 Ce2 F10 . . 4_564 67.8(2) no
    F6 Ce2 F7 4_565 . 4_565 55.83(18) no
    F6 Ce2 F9 4_565 . . 61.40(19) no
    F6 Ce2 F10 4_565 . . 54.76(18) no
    F6 Ce2 F10 4_565 . 4_564 145.75(19) no
    F7 Ce2 F9 4_565 . . 68.3(2) no
    F7 Ce2 F10 4_565 . . 72.0(2) no
    F7 Ce2 F10 4_565 . 4_564 142.19(19) no
    F9 Ce2 F10 . . . 115.9(2) no
    F9 Ce2 F10 . . 4_564 95.4(2) no
    F10 Ce2 F10 . . 4_564 142.9(2) no
    F1 Cs1 F2 2_745 . . 81.20(19) no
    F1 Cs1 F2 2_745 . 3_766 82.0(2) no
    F1 Cs1 F3 2_745 . 2_645 136.22(19) no
    F1 Cs1 F3 2_745 . 4_565 166.16(19) no
    F1 Cs1 F5 2_745 . 2_645 88.34(18) no
    F1 Cs1 F8 2_745 . . 103.73(19) no
    F1 Cs1 F8 2_745 . 3_665 68.29(17) no
    F1 Cs1 F9 2_745 . . 111.1(2) no
    F2 Cs1 F2 . . 3_766 68.27(17) no
    F2 Cs1 F3 . . 2_645 124.79(18) no
    F2 Cs1 F3 . . 4_565 88.55(17) no
    F2 Cs1 F5 . . 2_645 156.99(15) no
    F2 Cs1 F8 . . . 101.01(16) no
    F2 Cs1 F8 . . 3_665 136.56(19) no
    F2 Cs1 F9 . . . 51.69(16) no
    F2 Cs1 F3 3_766 . 2_645 77.96(18) no
    F2 Cs1 F3 3_766 . 4_565 102.87(18) no
    F2 Cs1 F5 3_766 . 2_645 90.09(16) no
    F2 Cs1 F8 3_766 . . 167.23(17) no
    F2 Cs1 F8 3_766 . 3_665 132.64(17) no
    F2 Cs1 F9 3_766 . . 113.41(16) no
    F3 Cs1 F3 2_645 . 4_565 57.57(16) no
    F3 Cs1 F5 2_645 . 2_645 53.52(16) no
    F3 Cs1 F8 2_645 . . 104.26(16) no
    F3 Cs1 F8 2_645 . 3_665 98.44(16) no
    F3 Cs1 F9 2_645 . . 112.58(18) no
    F3 Cs1 F5 4_565 . 2_645 104.46(16) no
    F3 Cs1 F8 4_565 . . 69.01(17) no
    F3 Cs1 F8 4_565 . 3_665 114.83(15) no
    F3 Cs1 F9 4_565 . . 55.10(18) no
    F5 Cs1 F8 2_645 . . 101.36(15) no
    F5 Cs1 F8 2_645 . 3_665 54.44(16) no
    F5 Cs1 F9 2_645 . . 150.79(15) no
    F8 Cs1 F8 . . 3_665 59.89(16) no
    F8 Cs1 F9 . . . 53.97(16) no
    F8 Cs1 F9 3_665 . . 111.41(16) no
    F1 Cs2 F1 2_645 . 4_464 75.84(19) no
    F1 Cs2 F2 2_645 . 1_455 81.94(19) no
    F1 Cs2 F3 2_645 . 2_645 101.58(17) no
    F1 Cs2 F3 2_645 . 4_565 150.6(2) no
    F1 Cs2 F6 2_645 . 2_645 53.32(16) no
    F1 Cs2 F7 2_645 . 3_665 53.71(18) no
    F1 Cs2 F8 2_645 . . 134.27(19) no
    F1 Cs2 F10 2_645 . 4_464 101.15(17) no
    F1 Cs2 F2 4_464 . 1_455 98.94(19) no
    F1 Cs2 F3 4_464 . 2_645 163.34(19) no
    F1 Cs2 F3 4_464 . 4_565 130.44(18) no
    F1 Cs2 F6 4_464 . 2_645 126.19(17) no
    F1 Cs2 F7 4_464 . 3_665 83.52(17) no
    F1 Cs2 F8 4_464 . . 70.68(17) no
    F1 Cs2 F10 4_464 . 4_464 55.35(17) no
    F2 Cs2 F3 1_455 . 2_645 96.96(17) no
    F2 Cs2 F3 1_455 . 4_565 80.87(18) no
    F2 Cs2 F6 1_455 . 2_645 90.96(18) no
    F2 Cs2 F7 1_455 . 3_665 133.81(17) no
    F2 Cs2 F8 1_455 . . 132.82(18) no
    F2 Cs2 F10 1_455 . 4_464 54.94(17) no
    F3 Cs2 F3 2_645 . 4_565 57.36(16) no
    F3 Cs2 F6 2_645 . 2_645 48.29(14) no
    F3 Cs2 F7 2_645 . 3_665 81.88(15) no
    F3 Cs2 F8 2_645 . . 101.76(16) no
    F3 Cs2 F10 2_645 . 4_464 140.30(14) no
    F3 Cs2 F6 4_565 . 2_645 103.30(16) no
    F3 Cs2 F7 4_565 . 3_665 131.37(16) no
    F3 Cs2 F8 4_565 . . 73.91(18) no
    F3 Cs2 F10 4_565 . 4_464 88.18(15) no
    F6 Cs2 F7 2_645 . 3_665 54.18(16) no
    F6 Cs2 F8 2_645 . . 133.07(17) no
    F6 Cs2 F10 2_645 . 4_464 142.19(16) no
    F7 Cs2 F8 3_665 . . 91.80(17) no
    F7 Cs2 F10 3_665 . 4_464 137.52(13) no
    F8 Cs2 F10 . . 4_464 84.64(17) no
    Ce2 F1 Cs1 . . 2_755 125.5(3) no
    Ce2 F1 Cs2 . . 2_655 110.4(2) no
    Ce2 F1 Cs2 . . 4_665 115.6(3) no
    Ce2 F1 F4 . . 4_665 54.7(2) no
    Ce2 F1 F6 . . . 57.14(19) no
    Ce2 F1 F7 . . 4_565 54.6(2) no
    Ce2 F1 F8 . . 4_665 104.8(3) no
    Ce2 F1 F10 . . . 50.81(19) no
    Ce2 F1 F10 . . 4_564 45.99(18) no
    Cs1 F1 Cs2 2_755 . 2_655 101.4(2) no
    Cs1 F1 Cs2 2_755 . 4_665 97.03(18) no
    Cs1 F1 F4 2_755 . 4_665 87.6(2) no
    Cs1 F1 F6 2_755 . . 102.2(3) no
    Cs1 F1 F7 2_755 . 4_565 162.4(3) no
    Cs1 F1 F8 2_755 . 4_665 59.84(16) no
    Cs1 F1 F10 2_755 . . 139.3(3) no
    Cs1 F1 F10 2_755 . 4_564 80.6(2) no
    Cs2 F1 Cs2 2_655 . 4_665 104.2(2) no
    Cs2 F1 F4 2_655 . 4_665 164.8(3) no
    Cs2 F1 F6 2_655 . . 65.71(18) no
    Cs2 F1 F7 2_655 . 4_565 65.76(18) no
    Cs2 F1 F8 2_655 . 4_665 144.5(3) no
    Cs2 F1 F10 2_655 . . 118.0(3) no
    Cs2 F1 F10 2_655 . 4_564 115.8(2) no
    Cs2 F1 F4 4_665 . 4_665 86.7(2) no
    Cs2 F1 F6 4_665 . . 159.7(3) no
    Cs2 F1 F7 4_665 . 4_565 97.8(3) no
    Cs2 F1 F8 4_665 . 4_665 54.42(15) no
    Cs2 F1 F10 4_665 . . 65.24(19) no
    Cs2 F1 F10 4_665 . 4_564 139.7(2) no
    F4 F1 F6 4_665 . . 100.5(3) no
    F4 F1 F7 4_665 . 4_565 102.7(3) no
    F4 F1 F8 4_665 . 4_665 50.8(2) no
    F4 F1 F10 4_665 . . 56.7(2) no
    F4 F1 F10 4_665 . 4_564 53.06(19) no
    F6 F1 F7 . . 4_565 62.2(2) no
    F6 F1 F8 . . 4_665 143.1(3) no
    F6 F1 F10 . . . 102.9(3) no
    F6 F1 F10 . . 4_564 51.7(2) no
    F7 F1 F8 4_565 . 4_665 137.5(3) no
    F7 F1 F10 4_565 . . 56.8(2) no
    F7 F1 F10 4_565 . 4_564 94.0(3) no
    F8 F1 F10 4_665 . . 81.2(2) no
    F8 F1 F10 4_665 . 4_564 92.0(2) no
    F10 F1 F10 . . 4_564 90.4(3) no
    Ce2 F2 Cs1 . . . 116.7(2) no
    Ce2 F2 Cs1 . . 3_766 125.0(3) no
    Ce2 F2 Cs2 . . 1_655 114.7(3) no
    Ce2 F2 F2 . . 3_766 155.1(3) no
    Ce2 F2 F4 . . 4_665 55.1(2) no
    Ce2 F2 F6 . . 4_565 71.2(2) no
    Ce2 F2 F9 . . . 55.89(18) no
    Ce2 F2 F10 . . . 47.28(17) no
    Ce2 F2 F10 . . 4_564 51.8(2) no
    Cs1 F2 Cs1 . . 3_766 111.7(2) no
    Cs1 F2 Cs2 . . 1_655 95.48(19) no
    Cs1 F2 F2 . . 3_766 53.51(14) no
    Cs1 F2 F4 . . 4_665 166.1(3) no
    Cs1 F2 F6 . . 4_565 80.7(2) no
    Cs1 F2 F9 . . . 60.88(17) no
    Cs1 F2 F10 . . . 130.2(3) no
    Cs1 F2 F10 . . 4_564 109.3(2) no
    Cs1 F2 Cs2 3_766 . 1_655 84.12(17) no
    Cs1 F2 F2 3_766 . 3_766 58.21(15) no
    Cs1 F2 F4 3_766 . 4_665 81.1(2) no
    Cs1 F2 F6 3_766 . 4_565 93.0(2) no
    Cs1 F2 F9 3_766 . . 151.4(3) no
    Cs1 F2 F10 3_766 . . 81.74(19) no
    Cs1 F2 F10 3_766 . 4_564 130.1(3) no
    Cs2 F2 F2 1_655 . 3_766 89.9(2) no
    Cs2 F2 F4 1_655 . 4_665 80.1(2) no
    Cs2 F2 F6 1_655 . 4_565 174.1(3) no
    Cs2 F2 F9 1_655 . . 122.9(3) no
    Cs2 F2 F10 1_655 . . 134.2(3) no
    Cs2 F2 F10 1_655 . 4_564 64.7(2) no
    F2 F2 F4 3_766 . 4_665 139.0(3) no
    F2 F2 F6 3_766 . 4_565 84.2(2) no
    F2 F2 F9 3_766 . . 108.3(3) no
    F2 F2 F10 3_766 . . 117.8(3) no
    F2 F2 F10 3_766 . 4_564 149.3(3) no
    F4 F2 F6 4_665 . 4_565 104.6(3) no
    F4 F2 F9 4_665 . . 110.4(3) no
    F4 F2 F10 4_665 . . 54.7(2) no
    F4 F2 F10 4_665 . 4_564 56.9(2) no
    F6 F2 F9 4_565 . . 59.1(2) no
    F6 F2 F10 4_565 . . 50.09(19) no
    F6 F2 F10 4_565 . 4_564 120.8(3) no
    F9 F2 F10 . . . 84.2(2) no
    F9 F2 F10 . . 4_564 75.3(2) no
    F10 F2 F10 . . 4_564 92.8(2) no
    Ce1 F3 Cs1 . . 2_655 110.3(3) no
    Ce1 F3 Cs1 . . 4_564 124.6(3) no
    Ce1 F3 Cs2 . . 2_655 109.0(2) no
    Ce1 F3 Cs2 . . 4_564 127.9(2) no
    Ce1 F3 F3 . . 3_675 161.8(3) no
    Ce1 F3 F4 . . . 54.6(2) no
    Ce1 F3 F5 . . . 51.44(19) no
    Ce1 F3 F5 . . 4_564 47.28(16) no
    Ce1 F3 F6 . . . 55.92(18) no
    Ce1 F3 F9 . . 4_564 68.3(2) no
    Cs1 F3 Cs1 2_655 . 4_564 122.4(2) no
    Cs1 F3 Cs2 2_655 . 2_655 72.60(14) no
    Cs1 F3 Cs2 2_655 . 4_564 81.08(15) no
    Cs1 F3 F3 2_655 . 3_675 61.33(18) no
    Cs1 F3 F4 2_655 . . 77.1(2) no
    Cs1 F3 F5 2_655 . . 61.03(19) no
    Cs1 F3 F5 2_655 . 4_564 132.2(2) no
    Cs1 F3 F6 2_655 . . 114.8(3) no
    Cs1 F3 F9 2_655 . 4_564 176.8(2) no
    Cs1 F3 Cs2 4_564 . 2_655 74.44(13) no
    Cs1 F3 Cs2 4_564 . 4_564 78.80(16) no
    Cs1 F3 F3 4_564 . 3_675 61.10(18) no
    Cs1 F3 F4 4_564 . . 149.1(3) no
    Cs1 F3 F5 4_564 . . 151.4(2) no
    Cs1 F3 F5 4_564 . 4_564 99.7(2) no
    Cs1 F3 F6 4_564 . . 85.8(2) no
    Cs1 F3 F9 4_564 . 4_564 58.10(17) no
    Cs2 F3 Cs2 2_655 . 4_564 122.6(2) no
    Cs2 F3 F3 2_655 . 3_675 53.91(14) no
    Cs2 F3 F4 2_655 . . 136.5(3) no
    Cs2 F3 F5 2_655 . . 80.86(19) no
    Cs2 F3 F5 2_655 . 4_564 147.0(2) no
    Cs2 F3 F6 2_655 . . 59.80(17) no
    Cs2 F3 F9 2_655 . 4_564 104.9(2) no
    Cs2 F3 F3 4_564 . 3_675 68.73(17) no
    Cs2 F3 F4 4_564 . . 81.45(19) no
    Cs2 F3 F5 4_564 . . 127.7(2) no
    Cs2 F3 F5 4_564 . 4_564 86.59(18) no
    Cs2 F3 F6 4_564 . . 162.4(3) no
    Cs2 F3 F9 4_564 . 4_564 102.1(2) no
    F3 F3 F4 3_675 . . 131.3(3) no
    F3 F3 F5 3_675 . . 114.2(3) no
    F3 F3 F5 3_675 . 4_564 150.6(3) no
    F3 F3 F6 3_675 . . 111.0(2) no
    F3 F3 F9 3_675 . 4_564 119.1(3) no
    F4 F3 F5 . . . 57.1(2) no
    F4 F3 F5 . . 4_564 55.4(2) no
    F4 F3 F6 . . . 108.7(3) no
    F4 F3 F9 . . 4_564 103.9(3) no
    F5 F3 F5 . . 4_564 93.2(2) no
    F5 F3 F6 . . . 69.3(2) no
    F5 F3 F9 . . 4_564 116.8(3) no
    F5 F3 F6 4_564 . . 87.7(2) no
    F5 F3 F9 4_564 . 4_564 49.21(18) no
    F6 F3 F9 . . 4_564 62.0(2) no
    Ce1 F4 Ce2 . . 4_464 173.3(4) no
    Ce1 F4 F1 . . 4_464 125.2(4) no
    Ce1 F4 F2 . . 4_464 138.2(4) no
    Ce1 F4 F3 . . . 48.98(18) no
    Ce1 F4 F5 . . . 53.23(16) no
    Ce1 F4 F5 . . 4_564 53.36(16) no
    Ce1 F4 F8 . . . 48.67(18) no
    Ce1 F4 F10 . . 1_454 127.4(3) no
    Ce1 F4 F10 . . 4_464 126.2(2) no
    Ce2 F4 F1 4_464 . 4_464 48.04(19) no
    Ce2 F4 F2 4_464 . 4_464 48.52(18) no
    Ce2 F4 F3 4_464 . . 137.6(4) no
    Ce2 F4 F5 4_464 . . 128.2(3) no
    Ce2 F4 F5 4_464 . 4_564 124.8(2) no
    Ce2 F4 F8 4_464 . . 124.7(4) no
    Ce2 F4 F10 4_464 . 1_454 53.56(16) no
    Ce2 F4 F10 4_464 . 4_464 52.57(15) no
    F1 F4 F2 4_464 . 4_464 96.5(2) no
    F1 F4 F3 4_464 . . 168.0(3) no
    F1 F4 F5 4_464 . . 123.7(3) no
    F1 F4 F5 4_464 . 4_564 98.5(3) no
    F1 F4 F8 4_464 . . 77.4(3) no
    F1 F4 F10 4_464 . 1_454 70.8(2) no
    F1 F4 F10 4_464 . 4_464 63.1(3) no
    F2 F4 F3 4_464 . . 90.3(3) no
    F2 F4 F5 4_464 . . 104.6(3) no
    F2 F4 F5 4_464 . 4_564 128.9(3) no
    F2 F4 F8 4_464 . . 167.5(3) no
    F2 F4 F10 4_464 . 1_454 63.5(2) no
    F2 F4 F10 4_464 . 4_464 68.1(2) no
    F3 F4 F5 . . . 63.3(2) no
    F3 F4 F5 . . 4_564 69.6(2) no
    F3 F4 F8 . . . 97.6(2) no
    F3 F4 F10 . . 1_454 103.9(3) no
    F3 F4 F10 . . 4_464 128.8(3) no
    F5 F4 F5 . . 4_564 106.6(2) no
    F5 F4 F8 . . . 70.8(2) no
    F5 F4 F10 . . 1_454 163.6(4) no
    F5 F4 F10 . . 4_464 77.6(2) no
    F5 F4 F8 4_564 . . 63.3(2) no
    F5 F4 F10 4_564 . 1_454 76.2(2) no
    F5 F4 F10 4_564 . 4_464 158.1(4) no
    F8 F4 F10 . . 1_454 123.2(3) no
    F8 F4 F10 . . 4_464 99.3(3) no
    F10 F4 F10 1_454 . 4_464 106.1(2) no
    Ce1 F5 Ce1 . . 4_565 135.5(3) no
    Ce1 F5 Cs1 . . 2_655 111.0(2) no
    Ce1 F5 F3 . . . 47.69(18) no
    Ce1 F5 F3 . . 4_565 106.9(2) no
    Ce1 F5 F4 . . . 54.91(17) no
    Ce1 F5 F4 . . 4_565 146.6(3) no
    Ce1 F5 F6 . . . 47.24(15) no
    Ce1 F5 F7 . . 4_565 101.7(2) no
    Ce1 F5 F8 . . . 42.39(17) no
    Ce1 F5 F8 . . 4_565 155.2(3) no
    Ce1 F5 F9 . . . 62.5(2) no
    Ce1 F5 F10 . . 4_464 103.2(2) no
    Ce1 F5 Cs1 4_565 . 2_655 110.3(2) no
    Ce1 F5 F3 4_565 . . 150.7(3) no
    Ce1 F5 F3 4_565 . 4_565 42.70(15) no
    Ce1 F5 F4 4_565 . . 149.7(3) no
    Ce1 F5 F4 4_565 . 4_565 53.13(16) no
    Ce1 F5 F6 4_565 . . 105.16(19) no
    Ce1 F5 F7 4_565 . 4_565 52.32(16) no
    Ce1 F5 F8 4_565 . . 110.0(2) no
    Ce1 F5 F8 4_565 . 4_565 46.43(17) no
    Ce1 F5 F9 4_565 . . 73.1(2) no
    Ce1 F5 F10 4_565 . 4_464 102.6(2) no
    Cs1 F5 F3 2_655 . . 65.45(18) no
    Cs1 F5 F3 2_655 . 4_565 139.2(3) no
    Cs1 F5 F4 2_655 . . 80.3(2) no
    Cs1 F5 F4 2_655 . 4_565 84.7(2) no
    Cs1 F5 F6 2_655 . . 106.0(2) no
    Cs1 F5 F7 2_655 . 4_565 103.7(2) no
    Cs1 F5 F8 2_655 . . 135.8(2) no
    Cs1 F5 F8 2_655 . 4_565 64.89(17) no
    Cs1 F5 F9 2_655 . . 155.3(3) no
    Cs1 F5 F10 2_655 . 4_464 75.28(16) no
    F3 F5 F3 . . 4_565 154.5(3) no
    F3 F5 F4 . . . 59.6(2) no
    F3 F5 F4 . . 4_565 146.3(3) no
    F3 F5 F6 . . . 53.13(19) no
    F3 F5 F7 . . 4_565 99.3(2) no
    F3 F5 F8 . . . 87.2(2) no
    F3 F5 F8 . . 4_565 116.3(3) no
    F3 F5 F9 . . . 99.2(3) no
    F3 F5 F10 . . 4_464 104.0(2) no
    F3 F5 F4 4_565 . . 111.0(3) no
    F3 F5 F4 4_565 . 4_565 55.0(2) no
    F3 F5 F6 4_565 . . 110.5(2) no
    F3 F5 F7 4_565 . 4_565 82.3(2) no
    F3 F5 F8 4_565 . . 69.5(2) no
    F3 F5 F8 4_565 . 4_565 86.3(2) no
    F3 F5 F9 4_565 . . 59.9(2) no
    F3 F5 F10 4_565 . 4_464 82.2(2) no
    F4 F5 F4 . . 4_565 102.0(2) no
    F4 F5 F6 . . . 98.4(2) no
    F4 F5 F7 . . 4_565 155.1(3) no
    F4 F5 F8 . . . 55.6(2) no
    F4 F5 F8 . . 4_565 140.2(3) no
    F4 F5 F9 . . . 109.4(3) no
    F4 F5 F10 . . 4_464 51.32(17) no
    F4 F5 F6 4_565 . . 158.3(2) no
    F4 F5 F7 4_565 . 4_565 102.8(2) no
    F4 F5 F8 4_565 . . 105.8(3) no
    F4 F5 F8 4_565 . 4_565 58.0(2) no
    F4 F5 F9 4_565 . . 114.1(3) no
    F4 F5 F10 4_565 . 4_464 50.83(16) no
    F6 F5 F7 . . 4_565 56.7(2) no
    F6 F5 F8 . . . 80.0(2) no
    F6 F5 F8 . . 4_565 108.8(2) no
    F6 F5 F9 . . . 51.1(2) no
    F6 F5 F10 . . 4_464 149.6(2) no
    F7 F5 F8 4_565 . . 114.9(2) no
    F7 F5 F8 4_565 . 4_565 58.5(2) no
    F7 F5 F9 4_565 . . 57.9(2) no
    F7 F5 F10 4_565 . 4_464 153.6(3) no
    F8 F5 F8 . . 4_565 155.8(3) no
    F8 F5 F9 . . . 57.1(2) no
    F8 F5 F10 . . 4_464 79.02(19) no
    F8 F5 F9 4_565 . . 110.2(3) no
    F8 F5 F10 4_565 . 4_464 99.3(2) no
    F9 F5 F10 . . 4_464 128.8(3) no
    Ce1 F6 Ce2 . . . 117.4(3) no
    Ce1 F6 Ce2 . . 4_564 93.16(19) no
    Ce1 F6 Cs2 . . 2_655 114.4(2) no
    Ce1 F6 F1 . . . 158.2(3) no
    Ce1 F6 F2 . . 4_564 119.1(3) no
    Ce1 F6 F3 . . . 49.59(17) no
    Ce1 F6 F5 . . . 45.54(15) no
    Ce1 F6 F7 . . . 54.58(17) no
    Ce1 F6 F7 . . 4_565 99.0(3) no
    Ce1 F6 F9 . . . 61.76(19) no
    Ce1 F6 F9 . . 4_564 66.33(18) no
    Ce1 F6 F10 . . 4_564 114.4(3) no
    Ce2 F6 Ce2 . . 4_564 98.51(19) no
    Ce2 F6 Cs2 . . 2_655 99.35(19) no
    Ce2 F6 F1 . . . 48.14(18) no
    Ce2 F6 F2 . . 4_564 107.8(2) no
    Ce2 F6 F3 . . . 151.6(3) no
    Ce2 F6 F5 . . . 94.9(2) no
    Ce2 F6 F7 . . . 94.0(2) no
    Ce2 F6 F7 . . 4_565 51.62(16) no
    Ce2 F6 F9 . . . 55.94(18) no
    Ce2 F6 F9 . . 4_564 142.1(3) no
    Ce2 F6 F10 . . 4_564 54.00(16) no
    Ce2 F6 Cs2 4_564 . 2_655 134.6(2) no
    Ce2 F6 F1 4_564 . . 104.6(2) no
    Ce2 F6 F2 4_564 . 4_564 39.77(15) no
    Ce2 F6 F3 4_564 . . 106.7(2) no
    Ce2 F6 F5 4_564 . . 137.6(2) no
    Ce2 F6 F7 4_564 . . 46.15(17) no
    Ce2 F6 F7 4_564 . 4_565 150.0(2) no
    Ce2 F6 F9 4_564 . . 106.7(2) no
    Ce2 F6 F9 4_564 . 4_564 44.67(15) no
    Ce2 F6 F10 4_564 . 4_564 44.62(15) no
    Cs2 F6 F1 2_655 . . 60.97(19) no
    Cs2 F6 F2 2_655 . 4_564 94.9(2) no
    Cs2 F6 F3 2_655 . . 71.90(19) no
    Cs2 F6 F5 2_655 . . 81.50(19) no
    Cs2 F6 F7 2_655 . . 166.0(2) no
    Cs2 F6 F7 2_655 . 4_565 63.18(17) no
    Cs2 F6 F9 2_655 . . 117.9(3) no
    Cs2 F6 F9 2_655 . 4_564 113.5(2) no
    Cs2 F6 F10 2_655 . 4_564 131.1(2) no
    F1 F6 F2 . . 4_564 82.7(2) no
    F1 F6 F3 . . . 132.8(3) no
    F1 F6 F5 . . . 114.1(3) no
    F1 F6 F7 . . . 132.7(3) no
    F1 F6 F7 . . 4_565 59.4(2) no
    F1 F6 F9 . . . 100.3(3) no
    F1 F6 F9 . . 4_564 135.5(3) no
    F1 F6 F10 . . 4_564 72.4(2) no
    F2 F6 F3 4_564 . . 100.0(3) no
    F2 F6 F5 4_564 . . 157.3(2) no
    F2 F6 F7 4_564 . . 85.0(3) no
    F2 F6 F7 4_564 . 4_565 141.6(3) no
    F2 F6 F9 4_564 . . 144.2(3) no
    F2 F6 F9 4_564 . 4_564 53.0(2) no
    F2 F6 F10 4_564 . 4_564 63.8(2) no
    F3 F6 F5 . . . 57.6(2) no
    F3 F6 F7 . . . 94.2(2) no
    F3 F6 F7 . . 4_565 102.0(3) no
    F3 F6 F9 . . . 103.4(3) no
    F3 F6 F9 . . 4_564 62.1(2) no
    F3 F6 F10 . . 4_564 150.3(3) no
    F5 F6 F7 . . . 93.1(2) no
    F5 F6 F7 . . 4_565 55.62(19) no
    F5 F6 F9 . . . 51.3(2) no
    F5 F6 F9 . . 4_564 107.8(2) no
    F5 F6 F10 . . 4_564 134.0(3) no
    F7 F6 F7 . . 4_565 123.9(3) no
    F7 F6 F9 . . . 66.6(2) no
    F7 F6 F9 . . 4_564 55.8(2) no
    F7 F6 F10 . . 4_564 61.2(2) no
    F7 F6 F9 4_565 . . 57.5(2) no
    F7 F6 F9 4_565 . 4_564 162.9(3) no
    F7 F6 F10 4_565 . 4_564 105.6(2) no
    F9 F6 F9 . . 4_564 117.5(3) no
    F9 F6 F10 . . 4_564 82.9(3) no
    F9 F6 F10 4_564 . 4_564 89.1(3) no
    Ce1 F7 Ce2 . . 4_564 120.3(2) no
    Ce1 F7 Cs2 . . 3_665 127.3(2) no
    Ce1 F7 F1 . . 4_564 168.5(3) no
    Ce1 F7 F5 . . 4_564 52.49(17) no
    Ce1 F7 F6 . . . 55.10(18) no
    Ce1 F7 F6 . . 4_564 115.5(2) no
    Ce1 F7 F8 . . . 48.02(18) no
    Ce1 F7 F9 . . . 56.55(18) no
    Ce1 F7 F9 . . 4_564 71.7(2) no
    Ce1 F7 F10 . . 4_564 112.1(3) no
    Ce2 F7 Cs2 4_564 . 3_665 100.6(2) no
    Ce2 F7 F1 4_564 . 4_564 48.22(19) no
    Ce2 F7 F5 4_564 . 4_564 106.3(2) no
    Ce2 F7 F6 4_564 . . 78.0(2) no
    Ce2 F7 F6 4_564 . 4_564 53.95(18) no
    Ce2 F7 F8 4_564 . . 166.6(3) no
    Ce2 F7 F9 4_564 . . 123.4(2) no
    Ce2 F7 F9 4_564 . 4_564 55.52(19) no
    Ce2 F7 F10 4_564 . 4_564 52.62(17) no
    Cs2 F7 F1 3_665 . 4_564 60.53(18) no
    Cs2 F7 F5 3_665 . 4_564 86.83(19) no
    Cs2 F7 F6 3_665 . . 177.4(2) no
    Cs2 F7 F6 3_665 . 4_564 62.65(17) no
    Cs2 F7 F8 3_665 . . 86.0(2) no
    Cs2 F7 F9 3_665 . . 125.8(2) no
    Cs2 F7 F9 3_665 . 4_564 114.8(2) no
    Cs2 F7 F10 3_665 . 4_564 119.1(2) no
    F1 F7 F5 4_564 . 4_564 125.1(3) no
    F1 F7 F6 4_564 . . 117.2(3) no
    F1 F7 F6 4_564 . 4_564 58.5(2) no
    F1 F7 F8 4_564 . . 143.1(3) no
    F1 F7 F9 4_564 . . 128.2(3) no
    F1 F7 F9 4_564 . 4_564 97.6(3) no
    F1 F7 F10 4_564 . 4_564 63.3(2) no
    F5 F7 F6 4_564 . . 95.6(2) no
    F5 F7 F6 4_564 . 4_564 67.7(2) no
    F5 F7 F8 4_564 . . 62.1(2) no
    F5 F7 F9 4_564 . . 106.6(3) no
    F5 F7 F9 4_564 . 4_564 55.3(2) no
    F5 F7 F10 4_564 . 4_564 147.2(3) no
    F6 F7 F6 . . 4_564 117.6(3) no
    F6 F7 F8 . . . 95.8(3) no
    F6 F7 F9 . . . 54.2(2) no
    F6 F7 F9 . . 4_564 66.3(2) no
    F6 F7 F10 . . 4_564 58.4(2) no
    F6 F7 F8 4_564 . . 121.4(2) no
    F6 F7 F9 4_564 . . 170.4(3) no
    F6 F7 F9 4_564 . 4_564 54.7(2) no
    F6 F7 F10 4_564 . 4_564 104.9(3) no
    F8 F7 F9 . . . 58.6(2) no
    F8 F7 F9 . . 4_564 111.2(3) no
    F8 F7 F10 . . 4_564 133.7(3) no
    F9 F7 F9 . . 4_564 115.8(3) no
    F9 F7 F10 . . 4_564 75.5(2) no
    F9 F7 F10 4_564 . 4_564 93.7(2) no
    Ce1 F8 Cs1 . . . 117.9(2) no
    Ce1 F8 Cs1 . . 3_665 111.9(2) no
    Ce1 F8 Cs2 . . . 130.2(3) no
    Ce1 F8 F1 . . 4_464 106.0(2) no
    Ce1 F8 F4 . . . 54.7(2) no
    Ce1 F8 F5 . . . 45.86(17) no
    Ce1 F8 F5 . . 4_564 52.21(18) no
    Ce1 F8 F7 . . . 54.00(19) no
    Ce1 F8 F8 . . 3_665 147.1(3) no
    Ce1 F8 F9 . . . 59.58(19) no
    Cs1 F8 Cs1 . . 3_665 120.1(2) no
    Cs1 F8 Cs2 . . . 80.98(17) no
    Cs1 F8 F1 . . 4_464 131.9(2) no
    Cs1 F8 F4 . . . 154.6(3) no
    Cs1 F8 F5 . . . 102.8(2) no
    Cs1 F8 F5 . . 4_564 140.3(3) no
    Cs1 F8 F7 . . . 83.54(19) no
    Cs1 F8 F8 . . 3_665 61.99(16) no
    Cs1 F8 F9 . . . 60.92(16) no
    Cs1 F8 Cs2 3_665 . . 91.41(16) no
    Cs1 F8 F1 3_665 . 4_464 51.88(15) no
    Cs1 F8 F4 3_665 . . 82.68(19) no
    Cs1 F8 F5 3_665 . . 136.2(2) no
    Cs1 F8 F5 3_665 . 4_564 60.67(16) no
    Cs1 F8 F7 3_665 . . 101.4(2) no
    Cs1 F8 F8 3_665 . 3_665 58.11(15) no
    Cs1 F8 F9 3_665 . . 163.2(3) no
    Cs2 F8 F1 . . 4_464 54.90(16) no
    Cs2 F8 F4 . . . 87.8(2) no
    Cs2 F8 F5 . . . 86.7(2) no
    Cs2 F8 F5 . . 4_564 137.0(2) no
    Cs2 F8 F7 . . . 163.5(3) no
    Cs2 F8 F8 . . 3_665 82.6(2) no
    Cs2 F8 F9 . . . 105.1(3) no
    F1 F8 F4 4_464 . . 51.8(2) no
    F1 F8 F5 4_464 . . 93.6(2) no
    F1 F8 F5 4_464 . 4_564 82.3(2) no
    F1 F8 F7 4_464 . . 141.6(3) no
    F1 F8 F8 4_464 . 3_665 91.5(2) no
    F1 F8 F9 4_464 . . 141.9(3) no
    F4 F8 F5 . . . 53.57(19) no
    F4 F8 F5 . . 4_564 58.6(2) no
    F4 F8 F7 . . . 104.0(3) no
    F4 F8 F8 . . 3_665 139.2(3) no
    F4 F8 F9 . . . 100.8(3) no
    F5 F8 F5 . . 4_564 92.5(2) no
    F5 F8 F7 . . . 91.1(2) no
    F5 F8 F8 . . 3_665 162.5(3) no
    F5 F8 F9 . . . 50.06(18) no
    F5 F8 F7 4_564 . . 59.4(2) no
    F5 F8 F8 4_564 . 3_665 104.8(3) no
    F5 F8 F9 4_564 . . 106.9(3) no
    F7 F8 F8 . . 3_665 95.3(3) no
    F7 F8 F9 . . . 61.7(2) no
    F8 F8 F9 3_665 . . 120.0(2) no
    Ce1 F9 Ce1 . . 4_565 103.6(2) no
    Ce1 F9 Ce2 . . . 114.4(3) no
    Ce1 F9 Cs1 . . . 110.27(19) no
    Ce1 F9 F2 . . . 139.8(3) no
    Ce1 F9 F3 . . 4_565 108.9(2) no
    Ce1 F9 F5 . . . 53.54(18) no
    Ce1 F9 F6 . . . 55.29(17) no
    Ce1 F9 F6 . . 4_565 150.8(3) no
    Ce1 F9 F7 . . . 50.68(16) no
    Ce1 F9 F7 . . 4_565 101.9(2) no
    Ce1 F9 F8 . . . 47.29(17) no
    Ce1 F9 F10 . . 4_564 88.3(2) no
    Ce1 F9 Ce2 4_565 . . 100.8(2) no
    Ce1 F9 Cs1 4_565 . . 109.0(2) no
    Ce1 F9 F2 4_565 . . 115.2(3) no
    Ce1 F9 F3 4_565 . 4_565 43.46(17) no
    Ce1 F9 F5 4_565 . . 50.11(18) no
    Ce1 F9 F6 4_565 . . 108.1(2) no
    Ce1 F9 F6 4_565 . 4_565 47.52(16) no
    Ce1 F9 F7 4_565 . . 154.3(2) no
    Ce1 F9 F7 4_565 . 4_565 49.44(18) no
    Ce1 F9 F8 4_565 . . 105.5(2) no
    Ce1 F9 F10 4_565 . 4_564 141.3(2) no
    Ce2 F9 Cs1 . . . 117.2(2) no
    Ce2 F9 F2 . . . 49.88(18) no
    Ce2 F9 F3 . . 4_565 129.8(3) no
    Ce2 F9 F5 . . . 117.3(3) no
    Ce2 F9 F6 . . . 59.41(18) no
    Ce2 F9 F6 . . 4_565 73.93(19) no
    Ce2 F9 F7 . . . 91.3(2) no
    Ce2 F9 F7 . . 4_565 56.16(18) no
    Ce2 F9 F8 . . . 150.9(3) no
    Ce2 F9 F10 . . 4_564 42.01(14) no
    Cs1 F9 F2 . . . 67.43(18) no
    Cs1 F9 F3 . . 4_565 66.80(18) no
    Cs1 F9 F5 . . . 124.4(3) no
    Cs1 F9 F6 . . . 142.6(3) no
    Cs1 F9 F6 . . 4_565 87.5(2) no
    Cs1 F9 F7 . . . 84.64(19) no
    Cs1 F9 F7 . . 4_565 145.4(3) no
    Cs1 F9 F8 . . . 65.10(17) no
    Cs1 F9 F10 . . 4_564 100.6(2) no
    F2 F9 F3 . . 4_565 106.4(3) no
    F2 F9 F5 . . . 161.8(3) no
    F2 F9 F6 . . . 100.7(3) no
    F2 F9 F6 . . 4_565 67.9(2) no
    F2 F9 F7 . . . 90.0(3) no
    F2 F9 F7 . . 4_565 95.7(3) no
    F2 F9 F8 . . . 124.9(3) no
    F2 F9 F10 . . 4_564 54.8(2) no
    F3 F9 F5 4_565 . . 70.9(2) no
    F3 F9 F6 4_565 . . 147.4(3) no
    F3 F9 F6 4_565 . 4_565 55.9(2) no
    F3 F9 F7 4_565 . . 137.0(3) no
    F3 F9 F7 4_565 . 4_565 91.5(3) no
    F3 F9 F8 4_565 . . 78.9(2) no
    F3 F9 F10 4_565 . 4_564 161.2(2) no
    F5 F9 F6 . . . 77.7(2) no
    F5 F9 F6 . . 4_565 97.4(3) no
    F5 F9 F7 . . . 104.2(3) no
    F5 F9 F7 . . 4_565 66.7(2) no
    F5 F9 F8 . . . 72.9(2) no
    F5 F9 F10 . . 4_564 127.3(3) no
    F6 F9 F6 . . 4_565 122.1(3) no
    F6 F9 F7 . . . 59.2(2) no
    F6 F9 F7 . . 4_565 67.8(2) no
    F6 F9 F8 . . . 100.1(3) no
    F6 F9 F10 . . 4_564 49.8(2) no
    F6 F9 F7 4_565 . . 157.8(3) no
    F6 F9 F7 4_565 . 4_565 58.0(2) no
    F6 F9 F8 4_565 . . 134.0(3) no
    F6 F9 F10 4_565 . 4_564 111.7(2) no
    F7 F9 F7 . . 4_565 126.9(3) no
    F7 F9 F8 . . . 59.6(2) no
    F7 F9 F10 . . 4_564 50.06(18) no
    F7 F9 F8 4_565 . . 139.4(3) no
    F7 F9 F10 4_565 . 4_564 92.3(2) no
    F8 F9 F10 . . 4_564 109.4(3) no
    Ce2 F10 Ce2 . . 4_565 138.6(3) no
    Ce2 F10 Cs2 . . 4_665 106.3(2) no
    Ce2 F10 F1 . . . 47.22(17) no
    Ce2 F10 F1 . . 4_565 118.6(3) no
    Ce2 F10 F2 . . . 44.21(16) no
    Ce2 F10 F2 . . 4_565 142.4(3) no
    Ce2 F10 F4 . . 1_656 157.3(3) no
    Ce2 F10 F4 . . 4_665 55.57(16) no
    Ce2 F10 F5 . . 4_665 105.4(2) no
    Ce2 F10 F6 . . 4_565 80.6(2) no
    Ce2 F10 F7 . . 4_565 55.37(17) no
    Ce2 F10 F9 . . 4_565 106.3(2) no
    Ce2 F10 Cs2 4_565 . 4_665 106.1(2) no
    Ce2 F10 F1 4_565 . . 147.4(3) no
    Ce2 F10 F1 4_565 . 4_565 42.08(17) no
    Ce2 F10 F2 4_565 . . 113.0(3) no
    Ce2 F10 F2 4_565 . 4_565 47.22(18) no
    Ce2 F10 F4 4_565 . 1_656 55.32(16) no
    Ce2 F10 F4 4_565 . 4_665 152.2(3) no
    Ce2 F10 F5 4_565 . 4_665 104.9(2) no
    Ce2 F10 F6 4_565 . 4_565 58.2(2) no
    Ce2 F10 F7 4_565 . 4_565 96.2(2) no
    Ce2 F10 F9 4_565 . 4_565 42.60(14) no
    Cs2 F10 F1 4_665 . . 59.42(18) no
    Cs2 F10 F1 4_665 . 4_565 134.3(2) no
    Cs2 F10 F2 4_665 . . 140.5(3) no
    Cs2 F10 F2 4_665 . 4_565 60.40(18) no
    Cs2 F10 F4 4_665 . 1_656 79.2(2) no
    Cs2 F10 F4 4_665 . 4_665 85.3(2) no
    Cs2 F10 F5 4_665 . 4_665 80.24(16) no
    Cs2 F10 F6 4_665 . 4_565 146.5(3) no
    Cs2 F10 F7 4_665 . 4_565 96.0(2) no
    Cs2 F10 F9 4_665 . 4_565 100.21(19) no
    F1 F10 F1 . . 4_565 165.7(3) no
    F1 F10 F2 . . . 88.8(2) no
    F1 F10 F2 . . 4_565 106.5(3) no
    F1 F10 F4 . . 1_656 135.6(3) no
    F1 F10 F4 . . 4_665 60.2(2) no
    F1 F10 F5 . . 4_665 101.2(2) no
    F1 F10 F6 . . 4_565 116.1(2) no
    F1 F10 F7 . . 4_565 59.9(2) no
    F1 F10 F9 . . 4_565 107.6(2) no
    F1 F10 F2 4_565 . . 77.1(2) no
    F1 F10 F2 4_565 . 4_565 86.6(2) no
    F1 F10 F4 4_565 . 1_656 56.2(2) no
    F1 F10 F4 4_565 . 4_665 112.4(3) no
    F1 F10 F5 4_565 . 4_665 80.1(2) no
    F1 F10 F6 4_565 . 4_565 55.9(2) no
    F1 F10 F7 4_565 . 4_565 115.7(3) no
    F1 F10 F9 4_565 . 4_565 76.1(2) no
    F2 F10 F2 . . 4_565 159.0(3) no
    F2 F10 F4 . . 1_656 118.6(3) no
    F2 F10 F4 . . 4_665 57.1(2) no
    F2 F10 F5 . . 4_665 84.2(2) no
    F2 F10 F6 . . 4_565 66.1(2) no
    F2 F10 F7 . . 4_565 85.8(2) no
    F2 F10 F9 . . 4_565 112.3(2) no
    F2 F10 F4 4_565 . 1_656 59.6(2) no
    F2 F10 F4 4_565 . 4_665 143.2(3) no
    F2 F10 F5 4_565 . 4_665 106.2(2) no
    F2 F10 F6 4_565 . 4_565 93.8(3) no
    F2 F10 F7 4_565 . 4_565 89.5(3) no
    F2 F10 F9 4_565 . 4_565 49.86(18) no
    F4 F10 F4 1_656 . 4_665 104.0(2) no
    F4 F10 F5 1_656 . 4_665 53.02(19) no
    F4 F10 F6 1_656 . 4_565 107.2(3) no
    F4 F10 F7 1_656 . 4_565 147.1(3) no
    F4 F10 F9 1_656 . 4_565 94.1(2) no
    F4 F10 F5 4_665 . 4_665 51.12(17) no
    F4 F10 F6 4_665 . 4_565 122.9(3) no
    F4 F10 F7 4_665 . 4_565 108.0(2) no
    F4 F10 F9 4_665 . 4_565 161.8(2) no
    F5 F10 F6 4_665 . 4_565 130.4(3) no
    F5 F10 F7 4_665 . 4_565 158.8(3) no
    F5 F10 F9 4_665 . 4_565 146.7(2) no
    F6 F10 F7 4_565 . 4_565 60.4(2) no
    F6 F10 F9 4_565 . 4_565 47.38(19) no
    F7 F10 F9 4_565 . 4_565 54.4(2) no
