# Supplementary material for: Twinned caesium cerium(IV) penta­fluoride
Source: Acta Crystallogr Sect E Struct Rep Online. 2014 Feb 19;70(Pt 3):i12–3. doi: 10.1107/S1600536814003286 (PMC3998492; doi:10.1107/S1600536814003286)
Supplement: Supplementary file 2 [file e-70-00i12-Isup2.hkl]

#
# h,k,l, Fc-squared, Fo-squared, sigma(Fo-squared) and status flag
#
data_I
_shelx_title                             '   '
_shelx_refln_list_code                   4
_shelx_F_calc_maximum                    653.35
_exptl_crystal_F_000                     1264
_reflns_d_resolution_high                0.6709

loop_
 _symmetry_equiv_pos_as_xyz
 'x, y, z'
 '-x, y+1/2, -z+1/2'
 '-x, -y, -z'
 'x, -y+1/2, z+1/2'

_cell_length_a                           8.3125(5)
_cell_length_b                           14.2434(6)
_cell_length_c                           8.4507(5)
_cell_angle_alpha                        90
_cell_angle_beta                         104.566(5)
_cell_angle_gamma                        90

_shelx_F_squared_multiplier              1.000

loop_
 _refln_index_h
 _refln_index_k
 _refln_index_l
 _refln_F_squared_calc
 _refln_F_squared_meas
 _refln_F_squared_sigma
 _refln_observed_status
 _jana_refln_twin_domain
  -1   0   2   2394.08   2128.11    836.55 <   -2
   0   0   2   2394.08   2128.11    836.55 <    1
  -2   0   4  16455.20  15486.50    545.35 o   -2
   0   0   4  16455.20  15486.50    545.35 o    1
  -3   0   6  18164.40  20126.90    561.77 o   -2
   0   0   6  18164.40  20126.90    561.77 o    1
  -4   0   8    619.41    443.09    544.09 <   -2
   0   0   8    619.41    443.09    544.09 <    1
  -5   0  10   4766.06   4721.03    563.68 o   -2
   0   0  10   4766.06   4721.03    563.68 o    1
  -6   0  12   9462.50   8778.42    669.62 o   -2
   0   0  12   9462.50   8778.42    669.62 o    1
  -1  -1   2  12815.20  11671.80    552.28 o   -2
   0   1   2  12815.20  11671.80    552.28 o    1
   0   1   3   1098.11   1067.63    407.28 <    1
  -2  -1   4    335.74    246.95    341.87 <   -2
   0   1   4    335.74    246.95    341.87 <    1
   0   1   5    755.34    767.82    327.98 <    1
  -3  -1   6  39335.30  40874.60    392.07 o   -2
   0   1   6  39335.30  40874.60    392.07 o    1
   0   1   7    105.32    565.55    344.20 <    1
  -4  -1   8  19616.40  20511.00    365.17 o   -2
   0   1   8  19616.40  20511.00    365.17 o    1
   0   1   9    899.50   1234.22    354.35 o    1
  -5  -1  10    192.20    232.25    356.17 <   -2
   0   1  10    192.20    232.25    356.17 <    1
   0   1  11    866.67    834.31    367.85 <    1
  -6  -1  12    445.55    436.07    488.21 <   -2
   0   1  12    445.55    436.07    488.21 <    1
  -1  -2   2 199610.00 207415.00    881.14 o   -2
   0   2   2 199610.00 207415.00    881.14 o    1
   0   2   3      1.94    -57.46    401.61 <    1
  -2  -2   4  23269.40  21313.30    399.88 o   -2
   0   2   4  23269.40  21313.30    399.88 o    1
   0   2   5   2571.62   2718.19    344.68 o    1
  -3  -2   6    383.68    268.63    316.44 <   -2
   0   2   6    383.68    268.63    316.44 <    1
   0   2   7    306.78    419.67    303.72 <    1
  -4  -2   8  14902.30  14528.70    372.05 o   -2
   0   2   8  14902.30  14528.70    372.05 o    1
   0   2   9      9.75   -151.21    365.32 <    1
  -5  -2  10   2201.90   2321.45    380.27 o   -2
   0   2  10   2201.90   2321.45    380.27 o    1
   0   2  11     40.48    -39.21    465.19 <    1
  -6  -2  12    353.82    469.83    457.27 <   -2
   0   2  12    353.82    469.83    457.27 <    1
   0   3   1   1964.50   1792.89    765.29 <    1
  -1  -3   2  24971.80  22679.80    587.37 o   -2
   0   3   2  24971.80  22679.80    587.37 o    1
   0   3   3     55.70     65.18    368.15 <    1
  -2  -3   4  22026.90  21420.30    383.22 o   -2
   0   3   4  22026.90  21420.30    383.22 o    1
   0   3   5      1.76     48.84    330.10 <    1
  -3  -3   6   8844.85   8501.53    394.89 o   -2
   0   3   6   8844.85   8501.53    394.89 o    1
   0   3   7    243.25    516.66    324.20 <    1
  -4  -3   8  35391.70  39237.00    405.96 o   -2
   0   3   8  35391.70  39237.00    405.96 o    1
   0   3   9    273.64    493.73    382.73 <    1
  -5  -3  10     18.07    161.06    375.64 <   -2
   0   3  10     18.07    161.06    375.64 <    1
   0   3  11    557.14    642.09    443.72 <    1
  -6  -3  12    129.43    261.74    662.52 <   -2
   0   3  12    129.43    261.74    662.52 <    1
   0  -4   0 386176.00 393970.00   2145.20 o   -2
   0   4   0 386176.00 393970.00   2145.20 o    1
   0   4   1    457.04    426.67    560.78 <    1
  -1  -4   2  10757.00  11285.80    498.31 o   -2
   0   4   2  10757.00  11285.80    498.31 o    1
   0   4   3    223.30    328.42    396.05 <    1
  -2  -4   4   5902.21   5528.52    354.00 o   -2
   0   4   4   5902.21   5528.52    354.00 o    1
   0   4   5   1090.97   1266.42    336.56 o    1
  -3  -4   6  10376.70  10734.80    371.07 o   -2
   0   4   6  10376.70  10734.80    371.07 o    1
   0   4   7   2091.47   2240.82    319.56 o    1
  -4  -4   8    811.57    613.96    350.45 <   -2
   0   4   8    811.57    613.96    350.45 <    1
   0   4   9    492.77    275.89    428.34 <    1
  -5  -4  10   3174.08   3216.85    417.62 o   -2
   0   4  10   3174.08   3216.85    417.62 o    1
   0   4  11      7.21    427.41    498.60 <    1
   0   5   1   1266.45   1315.38    465.77 <    1
  -1  -5   2    168.02    415.18    445.93 <   -2
   0   5   2    168.02    415.18    445.93 <    1
   0   5   3   2463.06   2322.76    411.51 o    1
  -2  -5   4   9323.70   9365.38    392.95 o   -2
   0   5   4   9323.70   9365.38    392.95 o    1
   0   5   5    146.11    182.56    342.88 <    1
  -3  -5   6  89055.90  92652.20    461.83 o   -2
   0   5   6  89055.90  92652.20    461.83 o    1
   0   5   7      0.11   -146.16    373.94 <    1
  -4  -5   8   4222.52   4974.78    362.47 o   -2
   0   5   8   4222.52   4974.78    362.47 o    1
   0   5   9    754.70    870.97    424.26 <    1
  -5  -5  10   1987.33   1815.98    454.41 o   -2
   0   5  10   1987.33   1815.98    454.41 o    1
   0   5  11    301.96    423.49    464.62 <    1
   0  -6   0  31731.80  29137.10    774.22 o   -2
   0   6   0  31731.80  29137.10    774.22 o    1
   0   6   1    582.51    453.64    458.32 <    1
  -1  -6   2 122631.00 119359.00    691.76 o   -2
   0   6   2 122631.00 119359.00    691.76 o    1
   0   6   3   1980.75   1643.27    402.21 o    1
  -2  -6   4  10537.90  10339.90    372.29 o   -2
   0   6   4  10537.90  10339.90    372.29 o    1
   0   6   5    286.07     59.12    364.60 <    1
  -3  -6   6   1346.17   1142.70    338.87 o   -2
   0   6   6   1346.17   1142.70    338.87 o    1
   0   6   7     16.30   -292.75    334.19 <    1
  -4  -6   8   7621.56   7319.23    411.30 o   -2
   0   6   8   7621.56   7319.23    411.30 o    1
   0   6   9    498.92    498.58    412.11 <    1
  -5  -6  10    387.80    316.26    400.22 <   -2
   0   6  10    387.80    316.26    400.22 <    1
   0   6  11     95.56    239.97    464.39 <    1
   0   7   1   3408.07   3249.86    443.42 o    1
  -1  -7   2  62335.80  59194.60    615.27 o   -2
   0   7   2  62335.80  59194.60    615.27 o    1
   0   7   3   1193.41   1186.61    403.38 <    1
  -2  -7   4  33679.60  33012.70    437.98 o   -2
   0   7   4  33679.60  33012.70    437.98 o    1
   0   7   5    405.47    357.37    349.38 <    1
  -3  -7   6   3115.44   3374.06    355.71 o   -2
   0   7   6   3115.44   3374.06    355.71 o    1
   0   7   7    113.01     25.75    379.69 <    1
  -4  -7   8  39387.10  41751.50    436.28 o   -2
   0   7   8  39387.10  41751.50    436.28 o    1
   0   7   9      1.14    -47.94    423.32 <    1
  -5  -7  10    266.59    254.18    447.91 <   -2
   0   7  10    266.59    254.18    447.91 <    1
   0   7  11     82.27   -126.21    507.07 <    1
   0  -8   0 150221.00 155447.00   1152.54 o   -2
   0   8   0 150221.00 155447.00   1152.54 o    1
   0   8   1    248.09    354.92    442.92 <    1
  -1  -8   2  15066.20  14980.20    488.81 o   -2
   0   8   2  15066.20  14980.20    488.81 o    1
   0   8   3    924.32   1078.47    408.34 <    1
  -2  -8   4    175.43   -113.34    401.75 <   -2
   0   8   4    175.43   -113.34    401.75 <    1
   0   8   5     18.45    -52.68    370.11 <    1
  -3  -8   6   4967.17   5498.63    400.83 o   -2
   0   8   6   4967.17   5498.63    400.83 o    1
   0   8   7   9441.10   9144.70    423.33 o    1
  -4  -8   8   1383.32   1263.02    393.00 o   -2
   0   8   8   1383.32   1263.02    393.00 o    1
   0   8   9     40.10    235.49    457.00 <    1
  -5  -8  10    703.93    656.74    529.84 <   -2
   0   8  10    703.93    656.74    529.84 <    1
   0   8  11     11.26     67.31    530.21 <    1
   0   9   1   2238.60   2148.90    465.06 o    1
  -1  -9   2   2039.87   2379.16    481.76 o   -2
   0   9   2   2039.87   2379.16    481.76 o    1
   0   9   3   2278.90   2047.88    423.67 o    1
  -2  -9   4  15298.90  15282.70    390.13 o   -2
   0   9   4  15298.90  15282.70    390.13 o    1
   0   9   5    896.55    857.61    373.14 <    1
  -3  -9   6  71998.80  74446.40    492.39 o   -2
   0   9   6  71998.80  74446.40    492.39 o    1
   0   9   7      8.18     28.36    399.27 <    1
  -4  -9   8    494.66    887.70    431.80 <   -2
   0   9   8    494.66    887.70    431.80 <    1
   0   9   9    265.76    488.83    493.93 <    1
  -5  -9  10   2266.83   1863.65    532.55 o   -2
   0   9  10   2266.83   1863.65    532.55 o    1
   0   9  11    106.44    -71.94   1104.48 <    1
   0 -10   0  30796.60  30318.20    812.37 o   -2
   0  10   0  30796.60  30318.20    812.37 o    1
   0  10   1    212.20    363.95    467.45 <    1
  -1 -10   2  16767.80  17597.00    481.69 o   -2
   0  10   2  16767.80  17597.00    481.69 o    1
   0  10   3     37.41    331.27    389.05 <    1
  -2 -10   4    468.14    278.98    371.40 <   -2
   0  10   4    468.14    278.98    371.40 <    1
   0  10   5   2552.13   2423.56    387.82 o    1
  -3 -10   6   2104.02   2324.97    432.23 o   -2
   0  10   6   2104.02   2324.97    432.23 o    1
   0  10   7    578.25    586.70    440.37 <    1
  -4 -10   8   2380.57   1821.04    426.62 o   -2
   0  10   8   2380.57   1821.04    426.62 o    1
   0  10   9   1384.60   1610.66    504.00 o    1
  -5 -10  10     67.81    260.39    661.79 <   -2
   0  10  10     67.81    260.39    661.79 <    1
   0  11   1   3420.25   2981.74    439.99 o    1
  -1 -11   2  21413.50  20466.10    492.08 o   -2
   0  11   2  21413.50  20466.10    492.08 o    1
   0  11   3    546.43    432.51    446.82 <    1
  -2 -11   4  25320.00  26084.20    451.50 o   -2
   0  11   4  25320.00  26084.20    451.50 o    1
   0  11   5    260.40    280.52    393.11 <    1
  -3 -11   6    158.34    243.80    410.02 <   -2
   0  11   6    158.34    243.80    410.02 <    1
   0  11   7     64.09    113.70    475.73 <    1
  -4 -11   8  23940.80  25718.50    532.91 o   -2
   0  11   8  23940.80  25718.50    532.91 o    1
   0  11   9    213.08    327.66    503.46 <    1
  -5 -11  10    177.07   -206.50    591.66 <   -2
   0  11  10    177.07   -206.50    591.66 <    1
   0 -12   0  25051.50  24955.90    467.66 o   -2
   0  12   0  25051.50  24955.90    467.66 o    1
   0  12   1    751.61    754.78    438.96 <    1
  -1 -12   2  22228.60  22400.70    518.53 o   -2
   0  12   2  22228.60  22400.70    518.53 o    1
   0  12   3    114.27    268.81    383.20 <    1
  -2 -12   4   1135.54   1130.50    419.74 <   -2
   0  12   4   1135.54   1130.50    419.74 <    1
   0  12   5    359.26    320.91    437.65 <    1
  -3 -12   6   1359.80   1627.63    413.57 o   -2
   0  12   6   1359.80   1627.63    413.57 o    1
   0  12   7   3834.69   3419.78    439.79 o    1
  -4 -12   8   2443.93   2002.39    495.35 o   -2
   0  12   8   2443.93   2002.39    495.35 o    1
   0  12   9      1.27    124.56    588.90 <    1
  -5 -12  10      3.13    847.11   1138.58 <   -2
   0  12  10      3.13    847.11   1138.58 <    1
   0  13   1   5453.00   5565.27    441.88 o    1
  -1 -13   2    221.91    402.62    470.57 <   -2
   0  13   2    221.91    402.62    470.57 <    1
   0  13   3    124.55    306.00    439.02 <    1
  -2 -13   4   5027.85   5291.40    416.09 o   -2
   0  13   4   5027.85   5291.40    416.09 o    1
   0  13   5    149.50    256.83    447.96 <    1
  -3 -13   6  33273.50  35782.30    512.94 o   -2
   0  13   6  33273.50  35782.30    512.94 o    1
   0  13   7     57.47    277.16    469.98 <    1
  -4 -13   8    926.46    876.60    523.20 <   -2
   0  13   8    926.46    876.60    523.20 <    1
   0  13   9    136.05    522.07    495.20 <    1
   0 -14   0  74000.00  78877.50    565.25 o   -2
   0  14   0  74000.00  78877.50    565.25 o    1
   0  14   1    681.03    727.78    479.12 <    1
  -1 -14   2   2196.95   2929.19    621.31 o   -2
   0  14   2   2196.95   2929.19    621.31 o    1
   0  14   3   1149.95   1158.01    447.54 <    1
  -2 -14   4    323.70    107.48    452.85 <   -2
   0  14   4    323.70    107.48    452.85 <    1
   0  14   5   1795.37   1851.20    455.97 o    1
  -3 -14   6   2627.32   2332.93    452.22 o   -2
   0  14   6   2627.32   2332.93    452.22 o    1
   0  14   7    556.27    474.32    483.31 <    1
  -4 -14   8    324.29    699.53    554.15 <   -2
   0  14   8    324.29    699.53    554.15 <    1
   0  14   9    648.87    749.36    608.67 <    1
   0  15   1   2889.50   2916.99    511.94 o    1
  -1 -15   2   8765.44   8211.10    606.45 o   -2
   0  15   2   8765.44   8211.10    606.45 o    1
   0  15   3     37.39    -45.01    523.67 <    1
  -2 -15   4   8188.93   8293.19    508.39 o   -2
   0  15   4   8188.93   8293.19    508.39 o    1
   0  15   5    818.99    844.37    467.20 <    1
  -3 -15   6    738.86   1007.87    481.21 <   -2
   0  15   6    738.86   1007.87    481.21 <    1
   0  15   7     17.50    248.96    538.03 <    1
  -4 -15   8  10495.70   9954.53    687.57 o   -2
   0  15   8  10495.70   9954.53    687.57 o    1
   0 -16   0   1504.93   1362.05    479.05 <   -2
   0  16   0   1504.93   1362.05    479.05 <    1
   0  16   1    296.33     75.56    510.91 <    1
  -1 -16   2  16889.40  16767.60    633.77 o   -2
   0  16   2  16889.40  16767.60    633.77 o    1
   0  16   3    107.97      7.02    647.86 <    1
  -2 -16   4   1877.69   1771.67    519.62 o   -2
   0  16   4   1877.69   1771.67    519.62 o    1
   0  16   5    746.45    934.39    535.57 <    1
  -3 -16   6    211.78    376.13    574.78 <   -2
   0  16   6    211.78    376.13    574.78 <    1
   0  16   7   2961.96   2715.42    632.55 o    1
   0  17   1   2053.23   1987.26    528.31 o    1
  -1 -17   2     14.77     57.09    495.52 <   -2
   0  17   2     14.77     57.09    495.52 <    1
   0  17   3     33.75    275.45    569.90 <    1
  -2 -17   4     27.11     97.80    541.92 <   -2
   0  17   4     27.11     97.80    541.92 <    1
   0  17   5    288.93    214.27    553.58 <    1
  -3 -17   6   9218.29   8561.85    612.91 o   -2
   0  17   6   9218.29   8561.85    612.91 o    1
   0  17   7     61.05    -36.02    652.43 <    1
   0 -18   0  24711.80  26010.10    624.29 o   -2
   0  18   0  24711.80  26010.10    624.29 o    1
   0  18   1    177.71    178.78    626.95 <    1
  -1 -18   2    265.39    669.13    550.27 <   -2
   0  18   2    265.39    669.13    550.27 <    1
   0  18   3    618.54    410.78    555.99 <    1
  -2 -18   4    684.21    941.50    618.32 <   -2
   0  18   4    684.21    941.50    618.32 <    1
   0  18   5    992.60    530.21    595.66 <    1
  -3 -18   6   1202.84    943.78    688.49 <   -2
   0  18   6   1202.84    943.78    688.49 <    1
   0  19   1   1383.96    991.60    645.07 <    1
  -1 -19   2   1127.43   1193.28    638.07 <   -2
   0  19   2   1127.43   1193.28    638.07 <    1
   0  19   3    103.91     57.78    568.36 <    1
  -2 -19   4   1226.96    743.61    634.16 <   -2
   0  19   4   1226.96    743.61    634.16 <    1
   0  19   5    645.21    551.68    657.52 <    1
   0 -20   0    252.80    271.15    663.40 <   -2
   0  20   0    252.80    271.15    663.40 <    1
   0  20   1    224.50    252.10    628.07 <    1
  -1 -20   2   9809.46   8748.21    780.62 o   -2
   0  20   2   9809.46   8748.21    780.62 o    1
   0  20   3    444.42    210.65    652.66 <    1
   0  21   1   1660.54   1222.67    668.70 <    1
   5   0 -12    255.22    316.45    618.68 <   -2
   1   0 -12    255.22    316.45    618.68 <    1
   4   0 -10  13580.90  14642.00    588.45 o   -2
   1   0 -10  13580.90  14642.00    588.45 o    1
   3   0  -8   6287.28   6907.69    553.90 o   -2
   1   0  -8   6287.28   6907.69    553.90 o    1
   2   0  -6   3262.56   3270.58    456.85 o   -2
   1   0  -6   3262.56   3270.58    456.85 o    1
   1   0  -4 415155.00 418001.00   1258.87 o   -2
   1   0  -4 415155.00 418001.00   1258.87 o    1
   0   0  -2    925.88    617.41    760.35 <   -2
   1   0  -2    925.88    617.41    760.35 <    1
  -2   0   2 101693.00  94300.90    938.21 o   -2
   1   0   2 101693.00  94300.90    938.21 o    1
  -3   0   4   2534.38   2270.93    470.77 o   -2
   1   0   4   2534.38   2270.93    470.77 o    1
  -4   0   6  50798.50  52381.50    530.13 o   -2
   1   0   6  50798.50  52381.50    530.13 o    1
  -5   0   8  44240.70  49425.40    530.75 o   -2
   1   0   8  44240.70  49425.40    530.75 o    1
  -6   0  10   3281.53   3609.89    530.06 o   -2
   1   0  10   3281.53   3609.89    530.06 o    1
   5  -1 -12   6560.95   5832.82    483.31 o   -2
   1   1 -12   6560.95   5832.82    483.31 o    1
   1   1 -11     55.63    217.46    426.30 <    1
   4  -1 -10  10051.90  10279.30    414.40 o   -2
   1   1 -10  10051.90  10279.30    414.40 o    1
   1   1  -9   2821.74   3011.40    373.92 o    1
   3  -1  -8     54.23    250.88    361.24 <   -2
   1   1  -8     54.23    250.88    361.24 <    1
   1   1  -7   1928.78   1885.87    345.96 o    1
   2  -1  -6   2998.07   3155.79    351.68 o   -2
   1   1  -6   2998.07   3155.79    351.68 o    1
   1   1  -5   5889.93   5684.38    338.54 o    1
   1  -1  -4  43868.00  40579.50    416.96 o   -2
   1   1  -4  43868.00  40579.50    416.96 o    1
   1   1  -3   2833.06   2315.86    431.91 o    1
   0  -1  -2  28863.50  27616.90    539.41 o   -2
   1   1  -2  28863.50  27616.90    539.41 o    1
  -2  -1   2 109658.00 100749.00    644.51 o   -2
   1   1   2 109658.00 100749.00    644.51 o    1
   1   1   3    357.74    218.98    360.05 <    1
  -3  -1   4  35119.90  32985.50    395.55 o   -2
   1   1   4  35119.90  32985.50    395.55 o    1
   1   1   5    283.30    274.51    363.00 <    1
  -4  -1   6    657.41    343.09    303.29 <   -2
   1   1   6    657.41    343.09    303.29 <    1
   1   1   7   1154.05   1308.87    299.24 o    1
  -5  -1   8   1805.76   2130.06    334.07 o   -2
   1   1   8   1805.76   2130.06    334.07 o    1
   1   1   9    141.03    101.89    367.99 <    1
  -6  -1  10   5470.34   5780.05    403.21 o   -2
   1   1  10   5470.34   5780.05    403.21 o    1
   1   1  11    121.25     83.59    391.82 <    1
   5  -2 -12    374.32    375.54    459.67 <   -2
   1   2 -12    374.32    375.54    459.67 <    1
   1   2 -11      2.52    161.38    403.68 <    1
   4  -2 -10   1003.97   1411.73    424.62 o   -2
   1   2 -10   1003.97   1411.73    424.62 o    1
   1   2  -9    367.68    657.99    362.36 <    1
   3  -2  -8  15068.00  14920.70    355.11 o   -2
   1   2  -8  15068.00  14920.70    355.11 o    1
   1   2  -7      1.11     -4.58    306.37 <    1
   2  -2  -6  80009.10  85591.80    508.25 o   -2
   1   2  -6  80009.10  85591.80    508.25 o    1
   1   2  -5      5.02    -26.98    359.20 <    1
   1  -2  -4  10141.10  10366.20    405.49 o   -2
   1   2  -4  10141.10  10366.20    405.49 o    1
   1   2  -3    117.19   -170.16    400.14 <    1
   0  -2  -2 112027.00 113151.00    960.53 o   -2
   1   2  -2 112027.00 113151.00    960.53 o    1
   1   2   1     96.96     -6.33    669.65 <    1
  -2  -2   2   1972.97   1836.35    503.88 o   -2
   1   2   2   1972.97   1836.35    503.88 o    1
   1   2   3   9572.03   9472.16    419.29 o    1
  -3  -2   4 166089.00 159844.00    602.15 o   -2
   1   2   4 166089.00 159844.00    602.15 o    1
   1   2   5     50.97     35.38    318.39 <    1
  -4  -2   6  20914.70  21852.90    352.52 o   -2
   1   2   6  20914.70  21852.90    352.52 o    1
   1   2   7     51.01    283.22    313.71 <    1
  -5  -2   8     11.11    322.97    374.53 <   -2
   1   2   8     11.11    322.97    374.53 <    1
   1   2   9     17.89    251.30    368.46 <    1
  -6  -2  10  19145.70  21343.70    435.95 o   -2
   1   2  10  19145.70  21343.70    435.95 o    1
   1   2  11    298.06    373.42    464.19 <    1
   5  -3 -12  10770.90   9965.01    524.61 o   -2
   1   3 -12  10770.90   9965.01    524.61 o    1
   1   3 -11    148.54     56.72    404.01 <    1
   4  -3 -10   4543.65   5323.74    375.40 o   -2
   1   3 -10   4543.65   5323.74    375.40 o    1
   1   3  -9    133.74    197.56    364.74 <    1
   3  -3  -8   2257.81   2633.63    319.64 o   -2
   1   3  -8   2257.81   2633.63    319.64 o    1
   1   3  -7   5417.06   5796.89    316.66 o    1
   2  -3  -6   5176.57   5561.15    366.61 o   -2
   1   3  -6   5176.57   5561.15    366.61 o    1
   1   3  -5   6938.26   7324.90    347.23 o    1
   1  -3  -4   7357.87   6989.55    366.21 o   -2
   1   3  -4   7357.87   6989.55    366.21 o    1
   1   3  -3   4210.63   4050.64    415.19 o    1
   0  -3  -2  59152.10  54466.20    611.97 o   -2
   1   3  -2  59152.10  54466.20    611.97 o    1
   1   3  -1     31.53     83.06    587.21 <    1
  -1  -3   0  58965.00  59757.90    824.44 o   -2
   1   3   0  58965.00  59757.90    824.44 o    1
   1   3   1      5.15    119.34    590.92 <    1
  -2  -3   2   6390.10   4946.02    546.55 o   -2
   1   3   2   6390.10   4946.02    546.55 o    1
   1   3   3   2209.74   1749.16    412.02 o    1
  -3  -3   4  38224.30  36033.50    434.21 o   -2
   1   3   4  38224.30  36033.50    434.21 o    1
   1   3   5    344.11     68.16    350.71 <    1
  -4  -3   6    343.56    363.20    346.75 <   -2
   1   3   6    343.56    363.20    346.75 <    1
   1   3   7    321.08    219.33    358.47 <    1
  -5  -3   8    561.85    988.39    353.42 <   -2
   1   3   8    561.85    988.39    353.42 <    1
   1   3   9    348.07    813.46    375.34 <    1
  -6  -3  10  11877.70  12248.10    442.74 o   -2
   1   3  10  11877.70  12248.10    442.74 o    1
   1   3  11      7.63   -217.56    431.51 <    1
   5  -4 -12    147.49    311.50    500.03 <   -2
   1   4 -12    147.49    311.50    500.03 <    1
   1   4 -11   1013.25   1043.34    449.01 <    1
   4  -4 -10   8842.67   8381.87    395.90 o   -2
   1   4 -10   8842.67   8381.87    395.90 o    1
   1   4  -9    627.11    592.29    366.79 <    1
   3  -4  -8   3504.83   3332.08    339.15 o   -2
   1   4  -8   3504.83   3332.08    339.15 o    1
   1   4  -7      3.21      3.51    320.84 <    1
   2  -4  -6    130.01    212.95    309.69 <   -2
   1   4  -6    130.01    212.95    309.69 <    1
   1   4  -5     90.65   -171.70    347.88 <    1
   1  -4  -4 203898.00 204540.00    703.43 o   -2
   1   4  -4 203898.00 204540.00    703.43 o    1
   1   4  -3   2929.37   2711.67    404.32 o    1
   0  -4  -2   3403.62   3412.31    576.80 o   -2
   1   4  -2   3403.62   3412.31    576.80 o    1
   1   4  -1    110.31    434.51    709.72 <    1
  -1  -4   0     91.95      1.38    529.54 <   -2
   1   4   0     91.95      1.38    529.54 <    1
   1   4   1    271.98    229.41    512.34 <    1
  -2  -4   2  55894.60  52570.10    602.42 o   -2
   1   4   2  55894.60  52570.10    602.42 o    1
   1   4   3   7353.73   6976.21    428.95 o    1
  -3  -4   4    435.18    797.42    377.17 <   -2
   1   4   4    435.18    797.42    377.17 <    1
   1   4   5    251.69     16.02    351.18 <    1
  -4  -4   6  17066.60  17652.40    406.19 o   -2
   1   4   6  17066.60  17652.40    406.19 o    1
   1   4   7     22.25    -96.15    361.81 <    1
  -5  -4   8  32504.00  35635.80    405.05 o   -2
   1   4   8  32504.00  35635.80    405.05 o    1
   1   4   9    146.53    259.76    368.30 <    1
  -6  -4  10   3672.39   3859.10    430.66 o   -2
   1   4  10   3672.39   3859.10    430.66 o    1
   1   4  11      1.07   -157.23    441.78 <    1
   5  -5 -12   2769.77   2628.18    751.27 o   -2
   1   5 -12   2769.77   2628.18    751.27 o    1
   1   5 -11      5.08    383.41    473.22 <    1
   4  -5 -10  15958.70  16141.10    424.70 o   -2
   1   5 -10  15958.70  16141.10    424.70 o    1
   1   5  -9    963.42    918.62    380.26 <    1
   3  -5  -8    422.33    183.57    369.91 <   -2
   1   5  -8    422.33    183.57    369.91 <    1
   1   5  -7   3105.83   2900.04    320.62 o    1
   2  -5  -6    230.90    210.54    313.61 <   -2
   1   5  -6    230.90    210.54    313.61 <    1
   1   5  -5      0.57    -38.10    344.25 <    1
   1  -5  -4  47353.70  44735.00    449.04 o   -2
   1   5  -4  47353.70  44735.00    449.04 o    1
   1   5  -3   1470.78   1201.24    407.60 <    1
   0  -5  -2     47.29    127.39    460.00 <   -2
   1   5  -2     47.29    127.39    460.00 <    1
   1   5  -1   1002.52    990.24    573.34 <    1
  -1  -5   0  51011.40  49535.60    600.40 o   -2
   1   5   0  51011.40  49535.60    600.40 o    1
   1   5   1    369.09    134.90    467.02 <    1
  -2  -5   2 162438.00 163994.00    786.36 o   -2
   1   5   2 162438.00 163994.00    786.36 o    1
   1   5   3   1900.32   1723.84    395.92 o    1
  -3  -5   4   2326.46   2549.79    399.85 o   -2
   1   5   4   2326.46   2549.79    399.85 o    1
   1   5   5    651.75    871.86    367.82 <    1
  -4  -5   6   1659.21   1980.18    369.76 o   -2
   1   5   6   1659.21   1980.18    369.76 o    1
   1   5   7    168.22   -187.51    381.50 <    1
  -5  -5   8   4157.44   4167.86    377.46 o   -2
   1   5   8   4157.44   4167.86    377.46 o    1
   1   5   9    251.76    376.45    356.39 <    1
  -6  -5  10   1855.33   2188.41    440.93 o   -2
   1   5  10   1855.33   2188.41    440.93 o    1
   1   5  11    121.89    413.69    490.04 <    1
   1   6 -11     56.18    280.93    448.48 <    1
   4  -6 -10   1695.01   1721.87    440.05 o   -2
   1   6 -10   1695.01   1721.87    440.05 o    1
   1   6  -9    393.03    141.75    407.48 <    1
   3  -6  -8   7204.67   8069.48    386.83 o   -2
   1   6  -8   7204.67   8069.48    386.83 o    1
   1   6  -7    659.53    695.38    376.00 <    1
   2  -6  -6  61761.80  63206.80    492.53 o   -2
   1   6  -6  61761.80  63206.80    492.53 o    1
   1   6  -5    104.17    200.91    379.59 <    1
   1  -6  -4  28174.10  26658.70    478.75 o   -2
   1   6  -4  28174.10  26658.70    478.75 o    1
   1   6  -3   2912.07   2434.06    473.68 o    1
   0  -6  -2  64664.00  63987.40    666.93 o   -2
   1   6  -2  64664.00  63987.40    666.93 o    1
   1   6  -1   2312.74   2260.98    483.15 o    1
  -1  -6   0    198.16    193.69    436.70 <   -2
   1   6   0    198.16    193.69    436.70 <    1
   1   6   1    514.20    697.56    418.60 <    1
  -2  -6   2   2253.86   2221.59    445.93 o   -2
   1   6   2   2253.86   2221.59    445.93 o    1
   1   6   3   3941.61   3666.61    390.99 o    1
  -3  -6   4  86200.30  86308.80    552.62 o   -2
   1   6   4  86200.30  86308.80    552.62 o    1
   1   6   5     84.85    224.64    374.64 <    1
  -4  -6   6   4846.76   4959.44    384.37 o   -2
   1   6   6   4846.76   4959.44    384.37 o    1
   1   6   7     43.35    272.00    374.05 <    1
  -5  -6   8    982.17   1630.65    407.29 o   -2
   1   6   8    982.17   1630.65    407.29 o    1
   1   6   9    119.97    489.40    426.62 <    1
  -6  -6  10  13675.30  13910.00    475.57 o   -2
   1   6  10  13675.30  13910.00    475.57 o    1
   1   6  11    715.43    697.97    559.09 <    1
   1   7 -11    120.56    639.40    507.12 <    1
   4  -7 -10   1095.13   1270.00    443.27 <   -2
   1   7 -10   1095.13   1270.00    443.27 <    1
   1   7  -9      5.44   -114.82    378.99 <    1
   3  -7  -8   3077.32   3033.75    360.39 o   -2
   1   7  -8   3077.32   3033.75    360.39 o    1
   1   7  -7    689.59    600.61    360.30 <    1
   2  -7  -6   6781.55   6550.62    372.72 o   -2
   1   7  -6   6781.55   6550.62    372.72 o    1
   1   7  -5   6146.30   5773.86    397.03 o    1
   1  -7  -4   2523.31   2341.98    426.56 o   -2
   1   7  -4   2523.31   2341.98    426.56 o    1
   1   7  -3    593.82    543.97    401.88 <    1
   0  -7  -2 132472.00 134937.00    796.84 o   -2
   1   7  -2 132472.00 134937.00    796.84 o    1
   1   7  -1     63.38   -119.29    460.30 <    1
  -1  -7   0  50592.00  50658.90    551.18 o   -2
   1   7   0  50592.00  50658.90    551.18 o    1
   1   7   1    577.02    630.40    462.08 <    1
  -2  -7   2   3872.97   3694.01    443.44 o   -2
   1   7   2   3872.97   3694.01    443.44 o    1
   1   7   3   2097.07   1771.08    373.70 o    1
  -3  -7   4  60390.80  58971.40    491.27 o   -2
   1   7   4  60390.80  58971.40    491.27 o    1
   1   7   5    233.00    119.72    387.52 <    1
  -4  -7   6    440.35    595.95    383.11 <   -2
   1   7   6    440.35    595.95    383.11 <    1
   1   7   7      5.40    -98.01    430.45 <    1
  -5  -7   8    565.05    552.72    468.31 <   -2
   1   7   8    565.05    552.72    468.31 <    1
   1   7   9    676.66    960.99    416.01 <    1
  -6  -7  10  11451.80  11822.20    553.19 o   -2
   1   7  10  11451.80  11822.20    553.19 o    1
   1   7  11     67.06   -115.57    505.15 <    1
   1   8 -11   3143.00   2767.50    541.50 o    1
   4  -8 -10   4802.89   4485.90    507.14 o   -2
   1   8 -10   4802.89   4485.90    507.14 o    1
   1   8  -9    353.49    509.80    439.72 <    1
   3  -8  -8      0.86    272.69    432.68 <   -2
   1   8  -8      0.86    272.69    432.68 <    1
   1   8  -7     30.64    -90.13    396.34 <    1
   2  -8  -6   8709.19   9104.10    384.98 o   -2
   1   8  -6   8709.19   9104.10    384.98 o    1
   1   8  -5    696.36    498.77    415.71 <    1
   1  -8  -4  81232.30  79178.40    531.49 o   -2
   1   8  -4  81232.30  79178.40    531.49 o    1
   1   8  -3   1309.79   1404.35    441.65 o    1
   0  -8  -2   7399.46   6955.88    468.79 o   -2
   1   8  -2   7399.46   6955.88    468.79 o    1
   1   8  -1   2629.55   2618.50    446.56 o    1
  -1  -8   0      1.57    101.31    430.76 <   -2
   1   8   0      1.57    101.31    430.76 <    1
   1   8   1    822.19    914.40    433.46 <    1
  -2  -8   2  22686.10  22096.00    513.66 o   -2
   1   8   2  22686.10  22096.00    513.66 o    1
   1   8   3   3466.95   3255.18    407.92 o    1
  -3  -8   4  11158.70  10427.90    410.73 o   -2
   1   8   4  11158.70  10427.90    410.73 o    1
   1   8   5      0.06   -405.81    418.90 <    1
  -4  -8   6   4809.09   5294.39    417.69 o   -2
   1   8   6   4809.09   5294.39    417.69 o    1
   1   8   7    210.86    163.03    421.84 <    1
  -5  -8   8  11567.70  12382.30    486.33 o   -2
   1   8   8  11567.70  12382.30    486.33 o    1
   1   8   9    381.80    708.85    557.63 <    1
  -6  -8  10   4888.55   4864.03    466.91 o   -2
   1   8  10   4888.55   4864.03    466.91 o    1
   1   9 -11     61.00    201.50    580.39 <    1
   4  -9 -10  13827.40  13130.80    524.41 o   -2
   1   9 -10  13827.40  13130.80    524.41 o    1
   1   9  -9    487.14    482.77    439.25 <    1
   3  -9  -8    872.56    974.13    405.04 <   -2
   1   9  -8    872.56    974.13    405.04 <    1
   1   9  -7     14.37    -88.75    384.58 <    1
   2  -9  -6    189.03    293.99    428.87 <   -2
   1   9  -6    189.03    293.99    428.87 <    1
   1   9  -5    697.69    608.76    370.74 <    1
   1  -9  -4  30437.20  30295.20    452.37 o   -2
   1   9  -4  30437.20  30295.20    452.37 o    1
   1   9  -3   4380.22   3948.30    462.37 o    1
   0  -9  -2   4299.22   4353.26    532.83 o   -2
   1   9  -2   4299.22   4353.26    532.83 o    1
   1   9  -1    255.24    155.37    463.78 <    1
  -1  -9   0  38040.60  38402.40    411.57 o   -2
   1   9   0  38040.60  38402.40    411.57 o    1
   1   9   1    176.22    172.13    423.44 <    1
  -2  -9   2 137286.00 137486.00    679.53 o   -2
   1   9   2 137286.00 137486.00    679.53 o    1
   1   9   3   1265.86   1028.37    388.61 <    1
  -3  -9   4    179.84     71.57    381.51 <   -2
   1   9   4    179.84     71.57    381.51 <    1
   1   9   5   1030.30    885.61    372.24 <    1
  -4  -9   6   2037.88   1995.87    444.66 o   -2
   1   9   6   2037.88   1995.87    444.66 o    1
   1   9   7    913.85   1374.34    470.83 <    1
  -5  -9   8   4630.89   4337.92    425.52 o   -2
   1   9   8   4630.89   4337.92    425.52 o    1
   1   9   9    873.58    604.38    464.12 <    1
  -6  -9  10    428.12    816.94    549.20 <   -2
   1   9  10    428.12    816.94    549.20 <    1
   4 -10 -10   2378.56   1731.44    539.75 o   -2
   1  10 -10   2378.56   1731.44    539.75 o    1
   1  10  -9   1090.97   1146.38    467.37 <    1
   3 -10  -8    738.53    886.09    462.15 <   -2
   1  10  -8    738.53    886.09    462.15 <    1
   1  10  -7    422.39    588.34    376.30 <    1
   2 -10  -6  10823.90  11308.60    410.85 o   -2
   1  10  -6  10823.90  11308.60    410.85 o    1
   1  10  -5     15.04    526.75    378.89 <    1
   1 -10  -4  19581.20  19831.50    470.21 o   -2
   1  10  -4  19581.20  19831.50    470.21 o    1
   1  10  -3   9353.11   8635.46    458.44 o    1
   0 -10  -2   8771.60   9022.94    473.67 o   -2
   1  10  -2   8771.60   9022.94    473.67 o    1
   1  10  -1   1076.30    959.64    441.98 <    1
  -1 -10   0    104.82    645.79    318.13 <   -2
   1  10   0    104.82    645.79    318.13 <    1
   1  10   1    106.97    527.13    441.95 <    1
  -2 -10   2   5267.51   5118.16    548.36 o   -2
   1  10   2   5267.51   5118.16    548.36 o    1
   1  10   3   1321.20   1474.92    388.98 o    1
  -3 -10   4  13723.80  13637.00    415.49 o   -2
   1  10   4  13723.80  13637.00    415.49 o    1
   1  10   5    179.56    -42.83    374.16 <    1
  -4 -10   6    117.64    251.14    409.86 <   -2
   1  10   6    117.64    251.14    409.86 <    1
   1  10   7     84.79   -102.32    543.89 <    1
  -5 -10   8   4988.96   5642.24    501.15 o   -2
   1  10   8   4988.96   5642.24    501.15 o    1
   1  10   9     10.18    -39.75    483.55 <    1
  -6 -10  10   4651.90   4051.45    584.07 o   -2
   1  10  10   4651.90   4051.45    584.07 o    1
   4 -11 -10    894.53    884.73    566.23 <   -2
   1  11 -10    894.53    884.73    566.23 <    1
   1  11  -9    159.13    482.12    479.78 <    1
   3 -11  -8   3006.36   3004.76    451.99 o   -2
   1  11  -8   3006.36   3004.76    451.99 o    1
   1  11  -7     53.65    182.93    445.08 <    1
   2 -11  -6   5021.85   5711.39    459.99 o   -2
   1  11  -6   5021.85   5711.39    459.99 o    1
   1  11  -5   1660.98   1526.61    432.62 o    1
   1 -11  -4      5.71    395.75    460.93 <   -2
   1  11  -4      5.71    395.75    460.93 <    1
   1  11  -3   2489.80   2386.46    494.61 o    1
   0 -11  -2  48474.40  49651.30    554.00 o   -2
   1  11  -2  48474.40  49651.30    554.00 o    1
   1  11  -1    502.32     67.37    438.79 <    1
  -1 -11   0  61765.70  62431.80    410.40 o   -2
   1  11   0  61765.70  62431.80    410.40 o    1
   1  11   1    124.38    -10.64    416.73 <    1
  -2 -11   2     22.38    150.04    524.30 <   -2
   1  11   2     22.38    150.04    524.30 <    1
   1  11   3   1280.99   1083.73    412.65 <    1
  -3 -11   4  27801.80  28939.10    425.65 o   -2
   1  11   4  27801.80  28939.10    425.65 o    1
   1  11   5   1124.89   1070.64    394.43 <    1
  -4 -11   6    514.17    615.69    445.34 <   -2
   1  11   6    514.17    615.69    445.34 <    1
   1  11   7    115.47    410.18    471.47 <    1
  -5 -11   8    103.95    323.85    519.45 <   -2
   1  11   8    103.95    323.85    519.45 <    1
   1  11   9    594.38    503.10    522.79 <    1
  -6 -11  10   8319.96   7744.66    571.76 o   -2
   1  11  10   8319.96   7744.66    571.76 o    1
   4 -12 -10   1566.04   1063.38    589.76 <   -2
   1  12 -10   1566.04   1063.38    589.76 <    1
   1  12  -9    384.12    766.27    530.18 <    1
   3 -12  -8   1258.27   1637.73    475.83 o   -2
   1  12  -8   1258.27   1637.73    475.83 o    1
   1  12  -7     69.78    532.39    446.04 <    1
   2 -12  -6  11242.60  12119.00    412.22 o   -2
   1  12  -6  11242.60  12119.00    412.22 o    1
   1  12  -5    111.47    332.18    443.97 <    1
   1 -12  -4  11999.60  11509.40    450.67 o   -2
   1  12  -4  11999.60  11509.40    450.67 o    1
   1  12  -3    363.61    368.43    468.89 <    1
   0 -12  -2  12528.30  12185.90    536.01 o   -2
   1  12  -2  12528.30  12185.90    536.01 o    1
   1  12  -1    466.64    443.41    409.73 <    1
  -1 -12   0    102.31    103.49    333.67 <   -2
   1  12   0    102.31    103.49    333.67 <    1
   1  12   1   2731.64   3055.84    421.11 o    1
  -2 -12   2   2306.03   2142.23    471.35 o   -2
   1  12   2   2306.03   2142.23    471.35 o    1
   1  12   3   1635.04   1621.19    479.51 o    1
  -3 -12   4  17787.20  18903.30    427.89 o   -2
   1  12   4  17787.20  18903.30    427.89 o    1
   1  12   5     34.80    276.15    404.91 <    1
  -4 -12   6     40.28    172.34    471.58 <   -2
   1  12   6     40.28    172.34    471.58 <    1
   1  12   7    387.49    380.87    510.01 <    1
  -5 -12   8   2736.81   3446.76    547.66 o   -2
   1  12   8   2736.81   3446.76    547.66 o    1
   1  12   9    250.67    442.85    522.19 <    1
   1  13  -9     77.07     72.42    515.21 <    1
   3 -13  -8    322.74    429.29    534.91 <   -2
   1  13  -8    322.74    429.29    534.91 <    1
   1  13  -7     68.06    305.09    492.59 <    1
   2 -13  -6     38.33     59.22    436.47 <   -2
   1  13  -6     38.33     59.22    436.47 <    1
   1  13  -5   4302.57   3856.90    468.69 o    1
   1 -13  -4  16094.80  16151.70    452.23 o   -2
   1  13  -4  16094.80  16151.70    452.23 o    1
   1  13  -3   1135.99    950.38    492.99 <    1
   0 -13  -2    151.92    -31.18    472.39 <   -2
   1  13  -2    151.92    -31.18    472.39 <    1
   1  13  -1    699.83    875.93    401.60 <    1
  -1 -13   0   7456.11   7942.63    354.72 o   -2
   1  13   0   7456.11   7942.63    354.72 o    1
   1  13   1     46.82    -67.41    449.92 <    1
  -2 -13   2  63361.70  66163.40    547.88 o   -2
   1  13   2  63361.70  66163.40    547.88 o    1
   1  13   3   1114.75    953.35    423.91 <    1
  -3 -13   4    950.88    877.35    427.79 <   -2
   1  13   4    950.88    877.35    427.79 <    1
   1  13   5   1318.71    897.05    420.51 <    1
  -4 -13   6   1393.93   1317.43    494.85 <   -2
   1  13   6   1393.93   1317.43    494.85 <    1
   1  13   7      3.15     38.26    526.22 <    1
  -5 -13   8   2239.98   1950.57    499.37 o   -2
   1  13   8   2239.98   1950.57    499.37 o    1
   1  13   9    749.24    793.91    582.45 <    1
   1  14  -9    528.75    507.41    593.29 <    1
   3 -14  -8    153.51    333.82    516.59 <   -2
   1  14  -8    153.51    333.82    516.59 <    1
   1  14  -7    497.26    838.59    500.70 <    1
   2 -14  -6    990.31   1181.36    478.44 <   -2
   1  14  -6    990.31   1181.36    478.44 <    1
   1  14  -5     27.48    450.98    537.07 <    1
   1 -14  -4  34444.70  34366.30    531.13 o   -2
   1  14  -4  34444.70  34366.30    531.13 o    1
   1  14  -3   3264.79   3075.77    490.40 o    1
   0 -14  -2   1691.05   1921.98    413.48 o   -2
   1  14  -2   1691.05   1921.98    413.48 o    1
   1  14  -1      8.14   -107.32    430.71 <    1
  -1 -14   0     27.62     44.96    330.31 <   -2
   1  14   0     27.62     44.96    330.31 <    1
   1  14   1   1721.44   1692.23    509.53 o    1
  -2 -14   2   9235.85   8845.25    458.39 o   -2
   1  14   2   9235.85   8845.25    458.39 o    1
   1  14   3   3148.08   3082.74    472.35 o    1
  -3 -14   4   2173.59   1929.82    431.78 o   -2
   1  14   4   2173.59   1929.82    431.78 o    1
   1  14   5    253.54    382.04    470.68 <    1
  -4 -14   6   5636.34   6163.29    525.55 o   -2
   1  14   6   5636.34   6163.29    525.55 o    1
   1  14   7    147.27    463.65    541.66 <    1
  -5 -14   8   7227.01   7838.88    497.51 o   -2
   1  14   8   7227.01   7838.88    497.51 o    1
   3 -15  -8   1002.05    980.33    580.07 <   -2
   1  15  -8   1002.05    980.33    580.07 <    1
   1  15  -7    151.95    288.55    557.03 <    1
   2 -15  -6   1836.55   1813.17    589.40 o   -2
   1  15  -6   1836.55   1813.17    589.40 o    1
   1  15  -5    678.13    503.38    514.92 <    1
   1 -15  -4    735.24    763.31    483.48 <   -2
   1  15  -4    735.24    763.31    483.48 <    1
   1  15  -3   2094.94   1583.15    506.82 o    1
   0 -15  -2  21755.00  23414.10    451.69 o   -2
   1  15  -2  21755.00  23414.10    451.69 o    1
   1  15  -1    356.97    398.27    480.85 <    1
  -1 -15   0  17266.70  18585.10    334.32 o   -2
   1  15   0  17266.70  18585.10    334.32 o    1
   1  15   1     91.71    357.40    480.20 <    1
  -2 -15   2    822.10   1040.86    493.77 <   -2
   1  15   2    822.10   1040.86    493.77 <    1
   1  15   3   1507.03   1426.95    464.10 o    1
  -3 -15   4  12143.10  12661.70    490.22 o   -2
   1  15   4  12143.10  12661.70    490.22 o    1
   1  15   5   1032.97    968.90    475.62 <    1
  -4 -15   6    177.12    -27.24    486.61 <   -2
   1  15   6    177.12    -27.24    486.61 <    1
   1  15   7    269.83    742.47    514.90 <    1
  -5 -15   8    111.11    184.38    530.20 <   -2
   1  15   8    111.11    184.38    530.20 <    1
   3 -16  -8   1492.71    997.34    632.35 <   -2
   1  16  -8   1492.71    997.34    632.35 <    1
   1  16  -7     37.30     -3.41    567.24 <    1
   2 -16  -6  10937.00  11361.70    507.02 o   -2
   1  16  -6  10937.00  11361.70    507.02 o    1
   1  16  -5    113.03     82.15    548.78 <    1
   1 -16  -4   1603.29   1625.04    529.44 o   -2
   1  16  -4   1603.29   1625.04    529.44 o    1
   1  16  -3    430.05    155.11    530.92 <    1
   0 -16  -2   9582.15   9654.33    447.97 o   -2
   1  16  -2   9582.15   9654.33    447.97 o    1
   1  16  -1    952.47   1224.48    492.27 <    1
  -1 -16   0      1.16    163.45    337.39 <   -2
   1  16   0      1.16    163.45    337.39 <    1
   1  16   1   2331.35   2611.34    546.80 o    1
  -2 -16   2    136.99     82.37    518.12 <   -2
   1  16   2    136.99     82.37    518.12 <    1
   1  16   3   3108.03   2664.95    472.38 o    1
  -3 -16   4  12904.10  13298.20    520.62 o   -2
   1  16   4  12904.10  13298.20    520.62 o    1
   1  16   5     53.18    527.39    517.87 <    1
  -4 -16   6    895.31   1291.82    577.62 <   -2
   1  16   6    895.31   1291.82    577.62 <    1
   1  16   7    136.37   -126.21    567.30 <    1
   1  17  -7    258.11    401.78    628.18 <    1
   2 -17  -6     85.66    374.17    593.17 <   -2
   1  17  -6     85.66    374.17    593.17 <    1
   1  17  -5   3531.45   2802.68    583.73 o    1
   1 -17  -4   3552.55   3276.76    508.13 o   -2
   1  17  -4   3552.55   3276.76    508.13 o    1
   1  17  -3    232.60    157.44    473.55 <    1
   0 -17  -2    109.54    497.43    497.49 <   -2
   1  17  -2    109.54    497.43    497.49 <    1
   1  17  -1     76.46    111.26    667.91 <    1
  -1 -17   0    440.83    411.15    325.32 <   -2
   1  17   0    440.83    411.15    325.32 <    1
   1  17   1      0.82   -103.97    491.53 <    1
  -2 -17   2  12532.10  12870.20    624.25 o   -2
   1  17   2  12532.10  12870.20    624.25 o    1
   1  17   3    985.22    892.80    562.88 <    1
  -3 -17   4    559.89    583.26    489.45 <   -2
   1  17   4    559.89    583.26    489.45 <    1
   1  17   5    347.55    302.12    536.98 <    1
  -4 -17   6    271.33    450.02    590.34 <   -2
   1  17   6    271.33    450.02    590.34 <    1
   2 -18  -6     17.08    298.76    581.56 <   -2
   1  18  -6     17.08    298.76    581.56 <    1
   1  18  -5     30.51    314.45    634.49 <    1
   1 -18  -4  16742.00  16858.10    531.31 o   -2
   1  18  -4  16742.00  16858.10    531.31 o    1
   1  18  -3    910.96    982.88    484.12 <    1
   0 -18  -2     41.74    128.98    589.66 <   -2
   1  18  -2     41.74    128.98    589.66 <    1
   1  18  -1    224.95    128.34    584.97 <    1
  -1 -18   0    172.04    360.59    350.85 <   -2
   1  18   0    172.04    360.59    350.85 <    1
   1  18   1   1142.61    806.77    536.60 <    1
  -2 -18   2   5262.46   4675.32    606.15 o   -2
   1  18   2   5262.46   4675.32    606.15 o    1
   1  18   3   1716.76   1383.20    601.34 <    1
  -3 -18   4     62.70     -0.05    598.22 <   -2
   1  18   4     62.70     -0.05    598.22 <    1
   1  18   5      4.80    -67.15    579.69 <    1
  -4 -18   6   2951.07   2332.44    667.51 o   -2
   1  18   6   2951.07   2332.44    667.51 o    1
   1  19  -5    721.34    809.33    679.82 <    1
   1 -19  -4    717.11    656.88    635.38 <   -2
   1  19  -4    717.11    656.88    635.38 <    1
   1  19  -3   1352.62   1168.10    632.77 <    1
   0 -19  -2   2819.01   2874.88    561.27 o   -2
   1  19  -2   2819.01   2874.88    561.27 o    1
   1  19  -1    104.19    -52.20    552.08 <    1
  -1 -19   0   1135.00   1129.59    387.60 <   -2
   1  19   0   1135.00   1129.59    387.60 <    1
   1  19   1    186.80    152.34    635.04 <    1
  -2 -19   2   2565.11   2221.53    601.89 o   -2
   1  19   2   2565.11   2221.53    601.89 o    1
   1  19   3    881.44    841.75    650.35 <    1
  -3 -19   4   2449.15   2712.06    648.55 o   -2
   1  19   4   2449.15   2712.06    648.55 o    1
   1  19   5    816.97    575.00   1505.18 <    1
   1 -20  -4    394.28    464.89    678.09 <   -2
   1  20  -4    394.28    464.89    678.09 <    1
   1  20  -3    847.64    637.42    645.13 <    1
   0 -20  -2   4991.65   4135.56    653.32 o   -2
   1  20  -2   4991.65   4135.56    653.32 o    1
   1  20  -1    388.26    635.10    657.66 <    1
  -1 -20   0     33.39    169.04    508.87 <   -2
   1  20   0     33.39    169.04    508.87 <    1
   1  20   1    963.70    733.69    684.15 <    1
  -2 -20   2     21.86    564.96    613.85 <   -2
   1  20   2     21.86    564.96    613.85 <    1
   1  20   3   1381.45    946.94    713.23 <    1
   1  21  -1     23.76    617.63    683.45 <    1
  -1 -21   0    196.56    258.11    526.97 <   -2
   1  21   0    196.56    258.11    526.97 <    1
   4   0 -12    559.53    584.44    622.43 <   -2
   2   0 -12    559.53    584.44    622.43 <    1
   3   0 -10     80.99     32.67    490.46 <   -2
   2   0 -10     80.99     32.67    490.46 <    1
   2   0  -8  36317.50  36774.30    603.29 o   -2
   2   0  -8  36317.50  36774.30    603.29 o    1
   1   0  -6    584.60   1124.08    477.97 <   -2
   2   0  -6    584.60   1124.08    477.97 <    1
   0   0  -4  11056.60  10700.00    561.04 o   -2
   2   0  -4  11056.60  10700.00    561.04 o    1
  -1   0  -2 223951.00 232244.00   1099.15 o   -2
   2   0  -2 223951.00 232244.00   1099.15 o    1
  -2   0   0   1006.29    987.32    903.94 <   -2
   2   0   0   1006.29    987.32    903.94 <    1
  -3   0   2 140719.00 148413.00    847.29 o   -2
   2   0   2 140719.00 148413.00    847.29 o    1
  -4   0   4  71669.00  68072.90    557.55 o   -2
   2   0   4  71669.00  68072.90    557.55 o    1
  -5   0   6   6433.51   6365.31    450.95 o   -2
   2   0   6   6433.51   6365.31    450.95 o    1
  -6   0   8   4044.60   3833.80    483.48 o   -2
   2   0   8   4044.60   3833.80    483.48 o    1
  -7   0  10   4750.08   4229.67    560.75 o   -2
   2   0  10   4750.08   4229.67    560.75 o    1
   4  -1 -12     14.06    144.72    485.62 <   -2
   2   1 -12     14.06    144.72    485.62 <    1
   2   1 -11   1594.33   1129.72    444.62 <    1
   3  -1 -10   1455.32   1393.49    407.17 o   -2
   2   1 -10   1455.32   1393.49    407.17 o    1
   2   1  -9   2051.25   1906.92    397.99 o    1
   2  -1  -8  34873.20  39001.60    401.86 o   -2
   2   1  -8  34873.20  39001.60    401.86 o    1
   2   1  -7    955.93   1068.63    305.99 o    1
   1  -1  -6  20492.50  20177.10    349.27 o   -2
   2   1  -6  20492.50  20177.10    349.27 o    1
   2   1  -5     55.08    294.51    364.47 <    1
   0  -1  -4    179.74    315.60    371.74 <   -2
   2   1  -4    179.74    315.60    371.74 <    1
   2   1  -3  14299.00  13970.60    467.40 o    1
  -1  -1  -2  67590.50  67844.90    615.79 o   -2
   2   1  -2  67590.50  67844.90    615.79 o    1
   2   1  -1  10715.80  10163.30    575.38 o    1
  -2  -1   0   7481.63   6842.87    685.57 o   -2
   2   1   0   7481.63   6842.87    685.57 o    1
   2   1   1   5656.40   5905.60    565.29 o    1
  -3  -1   2   2010.17   1980.99    361.82 o   -2
   2   1   2   2010.17   1980.99    361.82 o    1
   2   1   3     46.18   -161.38    343.77 <    1
  -4  -1   4  19343.20  18832.50    347.63 o   -2
   2   1   4  19343.20  18832.50    347.63 o    1
   2   1   5    235.29    183.31    297.92 <    1
  -5  -1   6  38500.60  39836.00    350.65 o   -2
   2   1   6  38500.60  39836.00    350.65 o    1
   2   1   7     13.90    449.02    329.25 <    1
  -6  -1   8  12608.30  14385.30    344.72 o   -2
   2   1   8  12608.30  14385.30    344.72 o    1
   2   1   9    111.16     64.38    385.92 <    1
  -7  -1  10    900.73   1094.91    406.41 <   -2
   2   1  10    900.73   1094.91    406.41 <    1
   2   1  11    102.65     25.75    517.23 <    1
   4  -2 -12   2632.34   2014.30    491.08 o   -2
   2   2 -12   2632.34   2014.30    491.08 o    1
   2   2 -11      0.64   -311.42    424.11 <    1
   3  -2 -10  15486.90  16047.30    407.88 o   -2
   2   2 -10  15486.90  16047.30    407.88 o    1
   2   2  -9      0.41     26.71    342.23 <    1
   2  -2  -8   3875.65   4214.28    320.52 o   -2
   2   2  -8   3875.65   4214.28    320.52 o    1
   2   2  -7   2728.94   2756.04    336.37 o    1
   1  -2  -6  11413.80  10925.50    357.10 o   -2
   2   2  -6  11413.80  10925.50    357.10 o    1
   2   2  -5     45.92    215.07    316.74 <    1
   0  -2  -4  16398.40  15509.20    365.05 o   -2
   2   2  -4  16398.40  15509.20    365.05 o    1
   2   2  -3  11018.20  11354.50    442.32 o    1
  -1  -2  -2   2183.87   2318.16    496.11 o   -2
   2   2  -2   2183.87   2318.16    496.11 o    1
   2   2  -1    378.33    422.93    486.79 <    1
  -2  -2   0 371276.00 426867.00   1273.37 o   -2
   2   2   0 371276.00 426867.00   1273.37 o    1
   2   2   1      0.05    605.28    537.18 <    1
  -3  -2   2  69200.30  70708.40    585.48 o   -2
   2   2   2  69200.30  70708.40    585.48 o    1
   2   2   3    314.38    430.80    354.02 <    1
  -4  -2   4    191.91    212.96    359.54 <   -2
   2   2   4    191.91    212.96    359.54 <    1
   2   2   5    323.48    449.42    340.28 <    1
  -5  -2   6  21143.40  20968.80    365.52 o   -2
   2   2   6  21143.40  20968.80    365.52 o    1
   2   2   7   1441.34   2174.44    328.09 o    1
  -6  -2   8    934.56    874.76    351.52 <   -2
   2   2   8    934.56    874.76    351.52 <    1
   2   2   9     21.47     68.53    379.63 <    1
  -7  -2  10    777.27    850.89    422.41 <   -2
   2   2  10    777.27    850.89    422.41 <    1
   2   2  11     26.49   -175.96    467.64 <    1
   4  -3 -12     20.04     83.91    507.01 <   -2
   2   3 -12     20.04     83.91    507.01 <    1
   2   3 -11   1758.66   1552.07    500.98 o    1
   3  -3 -10   4166.02   3814.26    384.74 o   -2
   2   3 -10   4166.02   3814.26    384.74 o    1
   2   3  -9   2878.87   3072.14    381.26 o    1
   2  -3  -8  13892.90  15245.90    388.52 o   -2
   2   3  -8  13892.90  15245.90    388.52 o    1
   2   3  -7    338.56    379.49    347.46 <    1
   1  -3  -6  38524.60  39841.80    393.68 o   -2
   2   3  -6  38524.60  39841.80    393.68 o    1
   2   3  -5    831.92    431.81    370.40 <    1
   0  -3  -4  21853.60  22037.10    434.30 o   -2
   2   3  -4  21853.60  22037.10    434.30 o    1
   2   3  -3     10.92    108.54    393.36 <    1
  -1  -3  -2   5427.44   5039.90    492.81 o   -2
   2   3  -2   5427.44   5039.90    492.81 o    1
   2   3  -1    730.03    925.52    512.05 <    1
  -2  -3   0   6735.31   6005.85    481.11 o   -2
   2   3   0   6735.31   6005.85    481.11 o    1
   2   3   1   1569.99   1501.68    497.47 o    1
  -3  -3   2   6047.03   5772.35    424.89 o   -2
   2   3   2   6047.03   5772.35    424.89 o    1
   2   3   3   6909.21   7286.19    386.95 o    1
  -4  -3   4   2866.23   2898.69    364.12 o   -2
   2   3   4   2866.23   2898.69    364.12 o    1
   2   3   5      0.54    117.16    337.28 <    1
  -5  -3   6  72000.00  72416.20    427.61 o   -2
   2   3   6  72000.00  72416.20    427.61 o    1
   2   3   7    153.51    121.85    324.84 <    1
  -6  -3   8   2037.04   2329.82    416.39 o   -2
   2   3   8   2037.04   2329.82    416.39 o    1
   2   3   9     53.80    224.64    386.60 <    1
  -7  -3  10     69.76    426.58    428.39 <   -2
   2   3  10     69.76    426.58    428.39 <    1
   2   3  11    186.91    490.84    535.80 <    1
   4  -4 -12    185.76    220.76    462.90 <   -2
   2   4 -12    185.76    220.76    462.90 <    1
   2   4 -11     68.52     -5.32    447.42 <    1
   3  -4 -10    434.67    684.35    366.33 <   -2
   2   4 -10    434.67    684.35    366.33 <    1
   2   4  -9   2007.51   1941.37    410.28 o    1
   2  -4  -8  27927.70  27498.30    387.43 o   -2
   2   4  -8  27927.70  27498.30    387.43 o    1
   2   4  -7    790.62    813.80    324.71 <    1
   1  -4  -6    429.46    432.15    352.18 <   -2
   2   4  -6    429.46    432.15    352.18 <    1
   2   4  -5    740.77    922.56    386.88 <    1
   0  -4  -4   3533.99   3767.15    368.40 o   -2
   2   4  -4   3533.99   3767.15    368.40 o    1
   2   4  -3    713.71    539.97    410.01 <    1
  -1  -4  -2 131537.00 124335.00    707.48 o   -2
   2   4  -2 131537.00 124335.00    707.48 o    1
   2   4  -1    624.52    723.55    523.17 <    1
  -2  -4   0    281.13    727.21    439.43 <   -2
   2   4   0    281.13    727.21    439.43 <    1
   2   4   1    757.93    763.49    404.71 <    1
  -3  -4   2  26119.20  25728.50    486.08 o   -2
   2   4   2  26119.20  25728.50    486.08 o    1
   2   4   3    288.33    398.29    328.95 <    1
  -4  -4   4  53069.90  52828.20    403.09 o   -2
   2   4   4  53069.90  52828.20    403.09 o    1
   2   4   5    181.94    282.80    367.78 <    1
  -5  -4   6   2905.25   2647.44    349.48 o   -2
   2   4   6   2905.25   2647.44    349.48 o    1
   2   4   7    512.41    397.33    347.57 <    1
  -6  -4   8   3341.47   3114.27    378.13 o   -2
   2   4   8   3341.47   3114.27    378.13 o    1
   2   4   9     11.21     75.66    396.82 <    1
  -7  -4  10   3026.72   2914.37    454.18 o   -2
   2   4  10   3026.72   2914.37    454.18 o    1
   2   4  11    103.48   -168.46    588.85 <    1
   4  -5 -12      3.89    108.60    538.93 <   -2
   2   5 -12      3.89    108.60    538.93 <    1
   2   5 -11   1108.29   1161.17    453.96 <    1
   3  -5 -10    445.44    583.88    425.62 <   -2
   2   5 -10    445.44    583.88    425.62 <    1
   2   5  -9    182.47    244.28    342.23 <    1
   2  -5  -8  43627.20  46679.10    408.95 o   -2
   2   5  -8  43627.20  46679.10    408.95 o    1
   2   5  -7    562.51    424.68    355.35 <    1
   1  -5  -6     76.98     18.78    387.79 <   -2
   2   5  -6     76.98     18.78    387.79 <    1
   2   5  -5    111.32    167.82    377.46 <    1
   0  -5  -4   9089.68   9453.07    368.99 o   -2
   2   5  -4   9089.68   9453.07    368.99 o    1
   2   5  -3   3071.47   2881.19    396.98 o    1
  -1  -5  -2  94204.60  89673.70    702.67 o   -2
   2   5  -2  94204.60  89673.70    702.67 o    1
   2   5  -1  23496.60  22945.00    538.59 o    1
  -2  -5   0   4230.67   4164.40    468.89 o   -2
   2   5   0   4230.67   4164.40    468.89 o    1
   2   5   1    903.72    970.59    451.82 <    1
  -3  -5   2   5296.02   5425.62    419.04 o   -2
   2   5   2   5296.02   5425.62    419.04 o    1
   2   5   3    459.21    493.92    350.25 <    1
  -4  -5   4  50065.30  51534.00    449.38 o   -2
   2   5   4  50065.30  51534.00    449.38 o    1
   2   5   5     18.88     15.48    389.58 <    1
  -5  -5   6   6995.41   7014.06    453.80 o   -2
   2   5   6   6995.41   7014.06    453.80 o    1
   2   5   7      5.92   -111.63    439.76 <    1
  -6  -5   8  24125.90  26567.70    482.67 o   -2
   2   5   8  24125.90  26567.70    482.67 o    1
   2   5   9     20.87    264.70    467.27 <    1
  -7  -5  10   2886.20   2941.81    624.90 o   -2
   2   5  10   2886.20   2941.81    624.90 o    1
   2   5  11     31.78    225.76    638.70 <    1
   2   6 -11      5.89    108.01    458.33 <    1
   3  -6 -10   9116.38   9125.41    449.66 o   -2
   2   6 -10   9116.38   9125.41    449.66 o    1
   2   6  -9    185.70    407.95    398.80 <    1
   2  -6  -8   5357.54   5631.33    379.45 o   -2
   2   6  -8   5357.54   5631.33    379.45 o    1
   2   6  -7   5768.81   5688.67    393.02 o    1
   1  -6  -6   9397.08   9773.35    368.56 o   -2
   2   6  -6   9397.08   9773.35    368.56 o    1
   2   6  -5  11025.50  11225.50    383.86 o    1
   0  -6  -4   4336.40   4069.77    408.51 o   -2
   2   6  -4   4336.40   4069.77    408.51 o    1
   2   6  -3    565.58    944.95    411.09 <    1
  -1  -6  -2   7759.80   7774.57    612.91 o   -2
   2   6  -2   7759.80   7774.57    612.91 o    1
   2   6  -1   7282.38   6715.34    449.14 o    1
  -2  -6   0 278244.00 284880.00    917.73 o   -2
   2   6   0 278244.00 284880.00    917.73 o    1
   2   6   1    321.62    440.44    435.17 <    1
  -3  -6   2   6732.27   6774.71    423.71 o   -2
   2   6   2   6732.27   6774.71    423.71 o    1
   2   6   3    481.18    692.94    358.39 <    1
  -4  -6   4    438.91    455.26    341.34 <   -2
   2   6   4    438.91    455.26    341.34 <    1
   2   6   5      9.83   -172.23    370.69 <    1
  -5  -6   6  11648.70  11640.50    348.39 o   -2
   2   6   6  11648.70  11640.50    348.39 o    1
   2   6   7    812.01    754.19    383.51 <    1
  -6  -6   8    572.99    304.93    414.09 <   -2
   2   6   8    572.99    304.93    414.09 <    1
   2   6   9    125.77    206.39    424.49 <    1
  -7  -6  10    157.46    -89.39    431.24 <   -2
   2   6  10    157.46    -89.39    431.24 <    1
   2   7 -11    307.21    154.68    501.86 <    1
   3  -7 -10   4257.87   3977.80    452.13 o   -2
   2   7 -10   4257.87   3977.80    452.13 o    1
   2   7  -9   1660.06   1864.00    393.65 o    1
   2  -7  -8   4063.35   4243.71    424.74 o   -2
   2   7  -8   4063.35   4243.71    424.74 o    1
   2   7  -7      2.58    253.11    357.18 <    1
   1  -7  -6  50262.60  53029.90    445.67 o   -2
   2   7  -6  50262.60  53029.90    445.67 o    1
   2   7  -5    270.96    144.25    390.03 <    1
   0  -7  -4  37334.60  37545.60    467.88 o   -2
   2   7  -4  37334.60  37545.60    467.88 o    1
   2   7  -3    501.00    433.05    381.81 <    1
  -1  -7  -2   3587.01   2988.38    493.27 o   -2
   2   7  -2   3587.01   2988.38    493.27 o    1
   2   7  -1   3232.20   2906.72    380.25 o    1
  -2  -7   0  15023.20  13838.70    324.95 o   -2
   2   7   0  15023.20  13838.70    324.95 o    1
   2   7   1   4508.97   4631.63    400.02 o    1
  -3  -7   2   5186.64   5124.06    425.90 o   -2
   2   7   2   5186.64   5124.06    425.90 o    1
   2   7   3    440.79    402.98    351.84 <    1
  -4  -7   4   2380.28   2127.20    360.48 o   -2
   2   7   4   2380.28   2127.20    360.48 o    1
   2   7   5    146.67    512.50    376.82 <    1
  -5  -7   6  73571.90  82640.50    507.09 o   -2
   2   7   6  73571.90  82640.50    507.09 o    1
   2   7   7      6.11   -117.48    382.40 <    1
  -6  -7   8    294.16    467.74    417.36 <   -2
   2   7   8    294.16    467.74    417.36 <    1
   2   7   9    121.51   -179.52    406.72 <    1
  -7  -7  10    163.40    188.20    531.23 <   -2
   2   7  10    163.40    188.20    531.23 <    1
   2   8 -11    275.38    576.62    509.52 <    1
   3  -8 -10   1975.11   1878.93    446.41 o   -2
   2   8 -10   1975.11   1878.93    446.41 o    1
   2   8  -9   1717.21   1464.82    416.64 o    1
   2  -8  -8  11316.60  11613.60    412.56 o   -2
   2   8  -8  11316.60  11613.60    412.56 o    1
   2   8  -7    315.71    360.17    433.66 <    1
   1  -8  -6   1557.86   1593.46    433.01 o   -2
   2   8  -6   1557.86   1593.46    433.01 o    1
   2   8  -5   6771.14   7067.70    429.11 o    1
   0  -8  -4    458.26    905.98    416.94 <   -2
   2   8  -4    458.26    905.98    416.94 <    1
   2   8  -3   5077.09   4998.07    528.42 o    1
  -1  -8  -2  56492.50  57072.00    535.52 o   -2
   2   8  -2  56492.50  57072.00    535.52 o    1
   2   8  -1    616.04    568.82    439.72 <    1
  -2  -8   0  40263.40  40130.70    402.23 o   -2
   2   8   0  40263.40  40130.70    402.23 o    1
   2   8   1    443.37    338.91    425.54 <    1
  -3  -8   2  13088.60  12425.90    477.29 o   -2
   2   8   2  13088.60  12425.90    477.29 o    1
   2   8   3    173.48     87.69    395.87 <    1
  -4  -8   4  15557.10  15906.90    426.67 o   -2
   2   8   4  15557.10  15906.90    426.67 o    1
   2   8   5    773.48    824.97    393.30 <    1
  -5  -8   6   3939.57   4488.74    392.89 o   -2
   2   8   6   3939.57   4488.74    392.89 o    1
   2   8   7   1374.93   1557.01    399.39 o    1
  -6  -8   8    857.07    786.83    399.38 <   -2
   2   8   8    857.07    786.83    399.38 <    1
   2   8   9      9.30    354.09    464.02 <    1
  -7  -8  10    712.38    670.62    517.07 <   -2
   2   8  10    712.38    670.62    517.07 <    1
   2   9 -11     49.35    278.81    537.98 <    1
   3  -9 -10    216.73    205.49    469.25 <   -2
   2   9 -10    216.73    205.49    469.25 <    1
   2   9  -9    193.34    197.30    428.70 <    1
   2  -9  -8  34194.40  35814.10    491.47 o   -2
   2   9  -8  34194.40  35814.10    491.47 o    1
   2   9  -7    286.52    -83.64    518.26 <    1
   1  -9  -6    411.44    382.62    396.56 <   -2
   2   9  -6    411.44    382.62    396.56 <    1
   2   9  -5    198.06    260.30    355.54 <    1
   0  -9  -4  13971.20  14146.70    460.36 o   -2
   2   9  -4  13971.20  14146.70    460.36 o    1
   2   9  -3      0.23    -67.52    471.73 <    1
  -1  -9  -2  72631.80  72129.80    564.25 o   -2
   2   9  -2  72631.80  72129.80    564.25 o    1
   2   9  -1   4784.22   4858.91    403.79 o    1
  -2  -9   0    835.56    848.26    338.13 <   -2
   2   9   0    835.56    848.26    338.13 <    1
   2   9   1   1336.46   1219.64    385.65 o    1
  -3  -9   2   7480.60   7437.30    434.69 o   -2
   2   9   2   7480.60   7437.30    434.69 o    1
   2   9   3     22.25    254.33    439.60 <    1
  -4  -9   4  51658.30  54435.30    495.91 o   -2
   2   9   4  51658.30  54435.30    495.91 o    1
   2   9   5    995.70   1186.27    427.26 <    1
  -5  -9   6   1013.86   1017.22    406.71 <   -2
   2   9   6   1013.86   1017.22    406.71 <    1
   2   9   7      9.25   -155.42    412.46 <    1
  -6  -9   8  21447.20  23934.10    460.56 o   -2
   2   9   8  21447.20  23934.10    460.56 o    1
   2   9   9     37.16    -94.02    496.16 <    1
  -7  -9  10   2449.34   2859.26    554.22 o   -2
   2   9  10   2449.34   2859.26    554.22 o    1
   2  10 -11      0.04   -447.79    609.17 <    1
   3 -10 -10   3366.55   2709.56    611.52 o   -2
   2  10 -10   3366.55   2709.56    611.52 o    1
   2  10  -9    441.14    631.54    444.35 <    1
   2 -10  -8   5376.21   5264.15    432.33 o   -2
   2  10  -8   5376.21   5264.15    432.33 o    1
   2  10  -7   9050.44   9370.06    396.21 o    1
   1 -10  -6   2041.27   2353.93    414.10 o   -2
   2  10  -6   2041.27   2353.93    414.10 o    1
   2  10  -5   3352.13   3391.38    416.35 o    1
   0 -10  -4    354.12     81.25    474.59 <   -2
   2  10  -4    354.12     81.25    474.59 <    1
   2  10  -3    200.44    161.76    444.51 <    1
  -1 -10  -2  12751.50  13062.50    469.02 o   -2
   2  10  -2  12751.50  13062.50    469.02 o    1
   2  10  -1   2188.33   2004.80    416.52 o    1
  -2 -10   0  21097.80  20948.70    408.34 o   -2
   2  10   0  21097.80  20948.70    408.34 o    1
   2  10   1     19.13   -146.11    387.30 <    1
  -3 -10   2    199.97    287.90    435.77 <   -2
   2  10   2    199.97    287.90    435.77 <    1
   2  10   3    255.29    284.67    438.98 <    1
  -4 -10   4   8680.50   9267.58    455.26 o   -2
   2  10   4   8680.50   9267.58    455.26 o    1
   2  10   5   1794.66   2381.55    437.47 o    1
  -5 -10   6   4218.05   4491.39    437.31 o   -2
   2  10   6   4218.05   4491.39    437.31 o    1
   2  10   7   1784.73   1878.28    450.28 o    1
  -6 -10   8    445.51    394.89    439.60 <   -2
   2  10   8    445.51    394.89    439.60 <    1
   2  10   9    137.33    449.13    534.21 <    1
  -7 -10  10    114.67   -261.41    758.73 <   -2
   2  10  10    114.67   -261.41    758.73 <    1
   3 -11 -10   3877.63   3006.47    532.61 o   -2
   2  11 -10   3877.63   3006.47    532.61 o    1
   2  11  -9    485.91    177.19    489.48 <    1
   2 -11  -8   1509.61   1981.46    440.67 o   -2
   2  11  -8   1509.61   1981.46    440.67 o    1
   2  11  -7    152.88      5.00    433.43 <    1
   1 -11  -6  37666.30  38839.00    493.97 o   -2
   2  11  -6  37666.30  38839.00    493.97 o    1
   2  11  -5    155.16     28.84    462.43 <    1
   0 -11  -4  23440.80  25530.80    459.47 o   -2
   2  11  -4  23440.80  25530.80    459.47 o    1
   2  11  -3    405.94    256.26    457.66 <    1
  -1 -11  -2     19.52    136.69    410.65 <   -2
   2  11  -2     19.52    136.69    410.65 <    1
   2  11  -1   4250.81   3902.42    400.31 o    1
  -2 -11   0   3069.32   2823.09    285.33 o   -2
   2  11   0   3069.32   2823.09    285.33 o    1
   2  11   1    884.82   1057.87    392.57 <    1
  -3 -11   2   4856.91   4626.07    409.02 o   -2
   2  11   2   4856.91   4626.07    409.02 o    1
   2  11   3     40.79     75.87    473.70 <    1
  -4 -11   4    230.87     50.55    401.95 <   -2
   2  11   4    230.87     50.55    401.95 <    1
   2  11   5    884.87    767.71    380.58 <    1
  -5 -11   6  48500.50  56902.60    511.39 o   -2
   2  11   6  48500.50  56902.60    511.39 o    1
   2  11   7     26.98   -418.74    459.98 <    1
  -6 -11   8     10.16    294.50    479.88 <   -2
   2  11   8     10.16    294.50    479.88 <    1
   2  11   9     81.90    311.74    518.61 <    1
   3 -12 -10   3341.63   3284.80    582.68 o   -2
   2  12 -10   3341.63   3284.80    582.68 o    1
   2  12  -9   1653.01   1620.75    472.72 o    1
   2 -12  -8   3047.51   2830.32    483.21 o   -2
   2  12  -8   3047.51   2830.32    483.21 o    1
   2  12  -7     42.35    409.43    447.74 <    1
   1 -12  -6   1916.16   2140.40    438.77 o   -2
   2  12  -6   1916.16   2140.40    438.77 o    1
   2  12  -5   1643.18   1943.23    470.08 o    1
   0 -12  -4    851.01   1332.40    466.43 <   -2
   2  12  -4    851.01   1332.40    466.43 <    1
   2  12  -3   9314.45   9477.22    463.51 o    1
  -1 -12  -2   6352.25   6828.57    404.89 o   -2
   2  12  -2   6352.25   6828.57    404.89 o    1
   2  12  -1    309.74    109.72    439.35 <    1
  -2 -12   0  26743.50  26703.90    305.39 o   -2
   2  12   0  26743.50  26703.90    305.39 o    1
   2  12   1    227.26     25.27    412.16 <    1
  -3 -12   2     21.34    -86.84    395.34 <   -2
   2  12   2     21.34    -86.84    395.34 <    1
   2  12   3    130.05    516.49    418.59 <    1
  -4 -12   4   4115.08   4264.72    425.92 o   -2
   2  12   4   4115.08   4264.72    425.92 o    1
   2  12   5    581.72    663.65    421.43 <    1
  -5 -12   6   4010.77   4053.82    422.78 o   -2
   2  12   6   4010.77   4053.82    422.78 o    1
   2  12   7    637.32    746.97    479.70 <    1
  -6 -12   8    295.50    623.14    465.61 <   -2
   2  12   8    295.50    623.14    465.61 <    1
   2  12   9      0.39    324.35    550.75 <    1
   2  13  -9   1284.98    747.55    568.33 <    1
   2 -13  -8  16452.70  15347.70    549.51 o   -2
   2  13  -8  16452.70  15347.70    549.51 o    1
   2  13  -7     63.02     54.91    484.13 <    1
   1 -13  -6    287.80    103.17    490.09 <   -2
   2  13  -6    287.80    103.17    490.09 <    1
   2  13  -5    752.79    762.74    444.43 <    1
   0 -13  -4   4689.46   4776.40    484.32 o   -2
   2  13  -4   4689.46   4776.40    484.32 o    1
   2  13  -3    944.41   1226.42    502.61 <    1
  -1 -13  -2  35302.50  36452.10    468.36 o   -2
   2  13  -2  35302.50  36452.10    468.36 o    1
   2  13  -1   1850.49   1900.00    437.21 o    1
  -2 -13   0    529.56    442.98    281.06 <   -2
   2  13   0    529.56    442.98    281.06 <    1
   2  13   1   2732.39   2774.37    433.33 o    1
  -3 -13   2   4225.18   3887.89    399.80 o   -2
   2  13   2   4225.18   3887.89    399.80 o    1
   2  13   3    455.15    251.52    426.96 <    1
  -4 -13   4  22870.40  24410.00    468.54 o   -2
   2  13   4  22870.40  24410.00    468.54 o    1
   2  13   5   1056.26   1219.55    420.23 <    1
  -5 -13   6   1312.99   1786.63    462.45 o   -2
   2  13   6   1312.99   1786.63    462.45 o    1
   2  13   7      8.23   -156.91    487.59 <    1
  -6 -13   8  10314.10  10998.90    549.58 o   -2
   2  13   8  10314.10  10998.90    549.58 o    1
   2  14  -9      2.84   -274.71    591.98 <    1
   2 -14  -8   4721.18   4487.96    530.28 o   -2
   2  14  -8   4721.18   4487.96    530.28 o    1
   2  14  -7   5659.45   5754.51    586.85 o    1
   1 -14  -6    189.63    373.98    482.00 <   -2
   2  14  -6    189.63    373.98    482.00 <    1
   2  14  -5    687.63    928.17    488.48 <    1
   0 -14  -4     74.42    412.58    464.67 <   -2
   2  14  -4     74.42    412.58    464.67 <    1
   2  14  -3    111.17    299.40    386.08 <    1
  -1 -14  -2  24435.10  25937.50    497.99 o   -2
   2  14  -2  24435.10  25937.50    497.99 o    1
   2  14  -1   1482.51   1198.03    450.11 <    1
  -2 -14   0   4027.37   4028.69    308.11 o   -2
   2  14   0   4027.37   4028.69    308.11 o    1
   2  14   1      5.49     92.90    486.68 <    1
  -3 -14   2  13700.50  14080.60    508.29 o   -2
   2  14   2  13700.50  14080.60    508.29 o    1
   2  14   3    471.09    638.04    423.82 <    1
  -4 -14   4   8037.43   8643.89    453.87 o   -2
   2  14   4   8037.43   8643.89    453.87 o    1
   2  14   5   1029.39    872.91    459.07 <    1
  -5 -14   6   1710.06   1602.14    487.77 o   -2
   2  14   6   1710.06   1602.14    487.77 o    1
   2  14   7   1823.41   1913.20    479.32 o    1
  -6 -14   8    432.90    497.19    504.48 <   -2
   2  14   8    432.90    497.19    504.48 <    1
   2 -15  -8   1175.37   1361.55    627.85 <   -2
   2  15  -8   1175.37   1361.55    627.85 <    1
   2  15  -7    339.66    753.07    523.58 <    1
   1 -15  -6  13837.80  14507.40    548.35 o   -2
   2  15  -6  13837.80  14507.40    548.35 o    1
   2  15  -5    263.97    419.60    523.95 <    1
   0 -15  -4   9006.04   7705.49    582.52 o   -2
   2  15  -4   9006.04   7705.49    582.52 o    1
   2  15  -3    306.38    493.78    444.30 <    1
  -1 -15  -2   1100.69   1317.36    458.10 <   -2
   2  15  -2   1100.69   1317.36    458.10 <    1
   2  15  -1   5638.27   5785.13    497.57 o    1
  -2 -15   0   1994.22   1702.36    318.83 o   -2
   2  15   0   1994.22   1702.36    318.83 o    1
   2  15   1    334.93    484.52    450.84 <    1
  -3 -15   2    933.07   1050.28    454.25 <   -2
   2  15   2    933.07   1050.28    454.25 <    1
   2  15   3    424.74    376.35    420.04 <    1
  -4 -15   4     54.16    248.27    432.54 <   -2
   2  15   4     54.16    248.27    432.54 <    1
   2  15   5   1144.80    900.32    500.05 <    1
  -5 -15   6  18157.70  19784.70    521.71 o   -2
   2  15   6  18157.70  19784.70    521.71 o    1
   2  15   7      2.89    487.43    539.25 <    1
   2 -16  -8    627.24    869.02    623.67 <   -2
   2  16  -8    627.24    869.02    623.67 <    1
   2  16  -7    406.97    495.27    553.91 <    1
   1 -16  -6   1721.55   1971.87    556.42 o   -2
   2  16  -6   1721.55   1971.87    556.42 o    1
   2  16  -5   1478.63   1430.54    563.92 <    1
   0 -16  -4   2018.82   2161.50    484.43 o   -2
   2  16  -4   2018.82   2161.50    484.43 o    1
   2  16  -3   1427.72    946.22    477.18 <    1
  -1 -16  -2    666.11    492.27    458.06 <   -2
   2  16  -2    666.11    492.27    458.06 <    1
   2  16  -1    212.36    342.24    555.92 <    1
  -2 -16   0  26792.00  27892.50    354.92 o   -2
   2  16   0  26792.00  27892.50    354.92 o    1
   2  16   1     48.60    -80.24    539.15 <    1
  -3 -16   2   1125.16   1005.92    476.12 <   -2
   2  16   2   1125.16   1005.92    476.12 <    1
   2  16   3      2.49    140.09    436.24 <    1
  -4 -16   4    101.91   -147.06    489.61 <   -2
   2  16   4    101.91   -147.06    489.61 <    1
   2  16   5   1280.99   1123.08    516.60 <    1
  -5 -16   6   2448.83   2067.96    559.89 o   -2
   2  16   6   2448.83   2067.96    559.89 o    1
   2  16   7   1351.73   1468.17    603.18 <    1
   2  17  -7     17.87    -60.76    597.94 <    1
   1 -17  -6    376.52    128.34    579.53 <   -2
   2  17  -6    376.52    128.34    579.53 <    1
   2  17  -5    482.14    514.01    555.51 <    1
   0 -17  -4     97.72    325.95    502.81 <   -2
   2  17  -4     97.72    325.95    502.81 <    1
   2  17  -3    546.22    150.26    446.01 <    1
  -1 -17  -2   7449.56   7832.80    489.85 o   -2
   2  17  -2   7449.56   7832.80    489.85 o    1
   2  17  -1    895.68    798.82    484.28 <    1
  -2 -17   0    410.24    565.67    327.24 <   -2
   2  17   0    410.24    565.67    327.24 <    1
   2  17   1   1878.91   1979.39    549.21 o    1
  -3 -17   2    147.58     25.54    545.30 <   -2
   2  17   2    147.58     25.54    545.30 <    1
   2  17   3   1043.01    762.86    532.82 <    1
  -4 -17   4   5969.14   5674.06    515.93 o   -2
   2  17   4   5969.14   5674.06    515.93 o    1
   2  17   5    600.65    692.74    547.85 <    1
  -5 -17   6   1793.38   1581.35    597.94 <   -2
   2  17   6   1793.38   1581.35    597.94 <    1
   1 -18  -6    125.05    504.08    602.84 <   -2
   2  18  -6    125.05    504.08    602.84 <    1
   2  18  -5     46.93    -46.88    554.10 <    1
   0 -18  -4    124.67    368.80    510.88 <   -2
   2  18  -4    124.67    368.80    510.88 <    1
   2  18  -3    665.03   1062.77    517.79 <    1
  -1 -18  -2  12593.10  12834.20    564.68 o   -2
   2  18  -2  12593.10  12834.20    564.68 o    1
   2  18  -1    807.32    604.16    519.61 <    1
  -2 -18   0      8.34     42.67    381.71 <   -2
   2  18   0      8.34     42.67    381.71 <    1
   2  18   1     92.15    243.16    536.33 <    1
  -3 -18   2   5414.70   4714.66    542.17 o   -2
   2  18   2   5414.70   4714.66    542.17 o    1
   2  18   3     46.32    223.58    541.81 <    1
  -4 -18   4   4907.60   4288.78    545.62 o   -2
   2  18   4   4907.60   4288.78    545.62 o    1
   2  18   5    577.05    744.78    615.74 <    1
   2  19  -5     23.54    194.21    606.72 <    1
   0 -19  -4    715.55    847.73    584.28 <   -2
   2  19  -4    715.55    847.73    584.28 <    1
   2  19  -3     34.81   -327.97    555.75 <    1
  -1 -19  -2   1415.64   1408.88    530.92 <   -2
   2  19  -2   1415.64   1408.88    530.92 <    1
   2  19  -1   4944.34   4802.32    645.82 o    1
  -2 -19   0    696.09   1042.12    393.22 <   -2
   2  19   0    696.09   1042.12    393.22 <    1
   2  19   1    437.98    410.78    556.41 <    1
  -3 -19   2    164.64    191.97    650.68 <   -2
   2  19   2    164.64    191.97    650.68 <    1
   2  19   3    147.35     58.95    667.33 <    1
  -4 -19   4    697.27    581.82    594.11 <   -2
   2  19   4    697.27    581.82    594.11 <    1
   2  20  -3   1453.18   1361.01    658.37 <    1
  -1 -20  -2     72.69    179.57    631.78 <   -2
   2  20  -2     72.69    179.57    631.78 <    1
   2  20  -1    763.79    699.46    594.95 <    1
  -2 -20   0  16574.90  15127.60    521.62 o   -2
   2  20   0  16574.90  15127.60    521.62 o    1
   2  20   1     95.99    255.18    576.50 <    1
  -3 -20   2    924.83    947.52    673.66 <   -2
   2  20   2    924.83    947.52    673.66 <    1
   3   0 -12    592.82    694.71    747.81 <   -2
   3   0 -12    592.82    694.71    747.81 <    1
   2   0 -10     17.26   -703.46    562.99 <   -2
   3   0 -10     17.26   -703.46    562.99 <    1
   1   0  -8   4172.73   4031.83    502.39 o   -2
   3   0  -8   4172.73   4031.83    502.39 o    1
   0   0  -6 130124.00 133768.00    670.41 o   -2
   3   0  -6 130124.00 133768.00    670.41 o    1
  -1   0  -4   8919.77   9210.64    598.72 o   -2
   3   0  -4   8919.77   9210.64    598.72 o    1
  -2   0  -2  74886.70  76071.90    690.33 o   -2
   3   0  -2  74886.70  76071.90    690.33 o    1
  -3   0   0   8771.68   7761.21    881.60 o   -2
   3   0   0   8771.68   7761.21    881.60 o    1
  -4   0   2   2077.80   2005.56    517.91 o   -2
   3   0   2   2077.80   2005.56    517.91 o    1
  -5   0   4  78054.70  74059.20    588.12 o   -2
   3   0   4  78054.70  74059.20    588.12 o    1
  -6   0   6  32384.40  34278.10    566.80 o   -2
   3   0   6  32384.40  34278.10    566.80 o    1
  -7   0   8    212.23    330.49    538.39 <   -2
   3   0   8    212.23    330.49    538.39 <    1
  -8   0  10  18133.00  20388.70    701.38 o   -2
   3   0  10  18133.00  20388.70    701.38 o    1
   3  -1 -12  11300.30  10540.70    543.78 o   -2
   3   1 -12  11300.30  10540.70    543.78 o    1
   3   1 -11     55.00    519.57    441.30 <    1
   2  -1 -10   4012.40   4056.68    408.09 o   -2
   3   1 -10   4012.40   4056.68    408.09 o    1
   3   1  -9   2125.47   2159.95    365.58 o    1
   1  -1  -8    302.50    354.20    332.33 <   -2
   3   1  -8    302.50    354.20    332.33 <    1
   3   1  -7  12666.70  12167.30    336.84 o    1
   0  -1  -6   7790.78   8271.31    346.58 o   -2
   3   1  -6   7790.78   8271.31    346.58 o    1
   3   1  -5  14473.00  13774.70    369.52 o    1
  -1  -1  -4   6196.70   6125.69    335.89 o   -2
   3   1  -4   6196.70   6125.69    335.89 o    1
   3   1  -3   7061.34   6850.35    345.60 o    1
  -2  -1  -2   5974.93   5982.50    380.14 o   -2
   3   1  -2   5974.93   5982.50    380.14 o    1
   3   1  -1   3467.11   3323.75    459.05 o    1
  -3  -1   0  28991.90  29111.70    579.29 o   -2
   3   1   0  28991.90  29111.70    579.29 o    1
   3   1   1     79.37     79.44    415.08 <    1
  -4  -1   2 111367.00 118015.00    566.85 o   -2
   3   1   2 111367.00 118015.00    566.85 o    1
   3   1   3    656.80    765.68    343.94 <    1
  -5  -1   4  23522.50  23678.60    356.59 o   -2
   3   1   4  23522.50  23678.60    356.59 o    1
   3   1   5    626.30    458.01    335.14 <    1
  -6  -1   6   1500.41   1337.95    363.14 o   -2
   3   1   6   1500.41   1337.95    363.14 o    1
   3   1   7    335.27    564.02    336.12 <    1
  -7  -1   8   1654.14   1456.41    371.51 o   -2
   3   1   8   1654.14   1456.41    371.51 o    1
   3   1   9    103.01     -5.91    422.15 <    1
  -8  -1  10   2160.74   2272.83    436.76 o   -2
   3   1  10   2160.74   2272.83    436.76 o    1
   3   1  11      9.89    167.28    813.70 <    1
   3  -2 -12    299.33    225.71    399.97 <   -2
   3   2 -12    299.33    225.71    399.97 <    1
   3   2 -11    680.06   1118.28    441.07 <    1
   2  -2 -10   4119.68   3549.36    382.91 o   -2
   3   2 -10   4119.68   3549.36    382.91 o    1
   3   2  -9    133.36     72.63    382.19 <    1
   1  -2  -8  12126.80  11949.50    370.43 o   -2
   3   2  -8  12126.80  11949.50    370.43 o    1
   3   2  -7    433.49    375.67    344.81 <    1
   0  -2  -6   2825.49   3071.75    339.89 o   -2
   3   2  -6   2825.49   3071.75    339.89 o    1
   3   2  -5    183.46    311.81    320.43 <    1
  -1  -2  -4 194499.00 203009.00    630.57 o   -2
   3   2  -4 194499.00 203009.00    630.57 o    1
   3   2  -3    515.59    514.07    384.70 <    1
  -2  -2  -2  36124.40  35802.20    460.58 o   -2
   3   2  -2  36124.40  35802.20    460.58 o    1
   3   2  -1   1448.77   1573.62    428.58 o    1
  -3  -2   0    431.86    175.13    458.45 <   -2
   3   2   0    431.86    175.13    458.45 <    1
   3   2   1     16.28    181.76    410.28 <    1
  -4  -2   2  28042.30  27285.30    436.22 o   -2
   3   2   2  28042.30  27285.30    436.22 o    1
   3   2   3     57.37    277.85    380.60 <    1
  -5  -2   4   3486.18   3363.35    362.58 o   -2
   3   2   4   3486.18   3363.35    362.58 o    1
   3   2   5    191.13    307.07    343.57 <    1
  -6  -2   6   5936.65   5855.57    346.65 o   -2
   3   2   6   5936.65   5855.57    346.65 o    1
   3   2   7     62.67   -132.27    358.94 <    1
  -7  -2   8  39214.90  43909.30    416.62 o   -2
   3   2   8  39214.90  43909.30    416.62 o    1
   3   2   9      2.10    301.68    429.86 <    1
  -8  -2  10   2520.92   2398.48    468.24 o   -2
   3   2  10   2520.92   2398.48    468.24 o    1
   3  -3 -12   8101.63   6905.70    471.91 o   -2
   3   3 -12   8101.63   6905.70    471.91 o    1
   3   3 -11     64.24    313.66    446.99 <    1
   2  -3 -10  10078.30  10799.50    405.68 o   -2
   3   3 -10  10078.30  10799.50    405.68 o    1
   3   3  -9   1200.39   1801.17    393.26 o    1
   1  -3  -8   2048.30   2174.25    385.54 o   -2
   3   3  -8   2048.30   2174.25    385.54 o    1
   3   3  -7   5017.11   4498.75    338.10 o    1
   0  -3  -6   1749.76   1305.61    314.04 o   -2
   3   3  -6   1749.76   1305.61    314.04 o    1
   3   3  -5   5149.06   4896.21    332.26 o    1
  -1  -3  -4  10439.10  10003.20    359.83 o   -2
   3   3  -4  10439.10  10003.20    359.83 o    1
   3   3  -3  18136.90  18081.60    356.51 o    1
  -2  -3  -2  15360.50  15696.80    411.85 o   -2
   3   3  -2  15360.50  15696.80    411.85 o    1
   3   3  -1   3124.55   2620.11    423.15 o    1
  -3  -3   0   9182.67   9088.16    426.96 o   -2
   3   3   0   9182.67   9088.16    426.96 o    1
   3   3   1      0.47    154.51    410.92 <    1
  -4  -3   2 171369.00 174371.00    739.64 o   -2
   3   3   2 171369.00 174371.00    739.64 o    1
   3   3   3   1449.12   1469.31    350.12 o    1
  -5  -3   4   2113.60   2298.46    397.85 o   -2
   3   3   4   2113.60   2298.46    397.85 o    1
   3   3   5    150.84    138.77    407.63 <    1
  -6  -3   6    368.39    497.87    393.58 <   -2
   3   3   6    368.39    497.87    393.58 <    1
   3   3   7    106.02    266.73    361.28 <    1
  -7  -3   8   1991.57   1911.97    400.28 o   -2
   3   3   8   1991.57   1911.97    400.28 o    1
   3   3   9    269.04    541.13    451.05 <    1
  -8  -3  10    727.95    964.64    529.33 <   -2
   3   3  10    727.95    964.64    529.33 <    1
   3  -4 -12    341.73    358.20    485.69 <   -2
   3   4 -12    341.73    358.20    485.69 <    1
   3   4 -11    266.98    240.29    420.35 <    1
   2  -4 -10     60.33   -128.02    400.30 <   -2
   3   4 -10     60.33   -128.02    400.30 <    1
   3   4  -9    326.96    309.62    327.61 <    1
   1  -4  -8   1666.58   1847.37    317.48 o   -2
   3   4  -8   1666.58   1847.37    317.48 o    1
   3   4  -7    878.06   1233.99    362.55 o    1
   0  -4  -6  74398.60  80813.60    452.56 o   -2
   3   4  -6  74398.60  80813.60    452.56 o    1
   3   4  -5    107.74   -137.49    380.92 <    1
  -1  -4  -4   2112.04   2022.75    368.42 o   -2
   3   4  -4   2112.04   2022.75    368.42 o    1
   3   4  -3   7469.88   7081.07    373.55 o    1
  -2  -4  -2  12015.20  11253.40    392.77 o   -2
   3   4  -2  12015.20  11253.40    392.77 o    1
   3   4  -1  10726.30  11119.40    449.74 o    1
  -3  -4   0  19720.00  17850.90    408.13 o   -2
   3   4   0  19720.00  17850.90    408.13 o    1
   3   4   1   4015.97   4022.85    410.49 o    1
  -4  -4   2   1138.58   1696.25    386.89 o   -2
   3   4   2   1138.58   1696.25    386.89 o    1
   3   4   3    928.98   1112.64    384.93 <    1
  -5  -4   4  41289.40  42676.40    435.39 o   -2
   3   4   4  41289.40  42676.40    435.39 o    1
   3   4   5    275.51    148.56    380.61 <    1
  -6  -4   6  26605.90  27951.70    394.11 o   -2
   3   4   6  26605.90  27951.70    394.11 o    1
   3   4   7    214.78    292.65    359.80 <    1
  -7  -4   8   1968.28   2496.18    401.79 o   -2
   3   4   8   1968.28   2496.18    401.79 o    1
   3   4   9      4.63    266.04    450.34 <    1
  -8  -4  10  11906.30  12640.20    517.85 o   -2
   3   4  10  11906.30  12640.20    517.85 o    1
   3  -5 -12  14572.40  12718.00    529.87 o   -2
   3   5 -12  14572.40  12718.00    529.87 o    1
   3   5 -11     90.00    326.85    442.69 <    1
   2  -5 -10   1487.36   1407.31    387.68 o   -2
   3   5 -10   1487.36   1407.31    387.68 o    1
   3   5  -9   1711.04   1480.96    391.42 o    1
   1  -5  -8    348.11    502.30    367.57 <   -2
   3   5  -8    348.11    502.30    367.57 <    1
   3   5  -7   1813.71   1973.85    367.55 o    1
   0  -5  -6  15015.30  16554.10    350.03 o   -2
   3   5  -6  15015.30  16554.10    350.03 o    1
   3   5  -5  23440.80  24113.20    354.89 o    1
  -1  -5  -4    320.10    492.50    374.31 <   -2
   3   5  -4    320.10    492.50    374.31 <    1
   3   5  -3   1351.73   1283.62    366.15 o    1
  -2  -5  -2  12854.20  12479.10    425.97 o   -2
   3   5  -2  12854.20  12479.10    425.97 o    1
   3   5  -1     48.72    -43.10    444.34 <    1
  -3  -5   0 156767.00 160769.00    501.99 o   -2
   3   5   0 156767.00 160769.00    501.99 o    1
   3   5   1      0.97   -166.43    379.37 <    1
  -4  -5   2  18510.30  18624.50    401.02 o   -2
   3   5   2  18510.30  18624.50    401.02 o    1
   3   5   3      4.09    268.48    358.72 <    1
  -5  -5   4  43856.40  46843.90    436.14 o   -2
   3   5   4  43856.40  46843.90    436.14 o    1
   3   5   5    464.01    664.34    321.55 <    1
  -6  -5   6   2086.52   2604.15    397.39 o   -2
   3   5   6   2086.52   2604.15    397.39 o    1
   3   5   7    214.04    336.12    378.58 <    1
  -7  -5   8   1186.01   1108.07    395.91 <   -2
   3   5   8   1186.01   1108.07    395.91 <    1
   3   5   9    146.36    624.87    482.70 <    1
  -8  -5  10   4623.08   4507.31    524.12 o   -2
   3   5  10   4623.08   4507.31    524.12 o    1
   3  -6 -12    106.83   -287.32    621.36 <   -2
   3   6 -12    106.83   -287.32    621.36 <    1
   3   6 -11   2649.00   2523.98    502.25 o    1
   2  -6 -10   2436.59   1993.67    411.38 o   -2
   3   6 -10   2436.59   1993.67    411.38 o    1
   3   6  -9   3017.78   2818.22    371.36 o    1
   1  -6  -8   4165.92   4453.73    378.48 o   -2
   3   6  -8   4165.92   4453.73    378.48 o    1
   3   6  -7     49.76    186.44    328.66 <    1
   0  -6  -6   4494.83   4805.12    345.04 o   -2
   3   6  -6   4494.83   4805.12    345.04 o    1
   3   6  -5      3.59    -40.22    345.74 <    1
  -1  -6  -4 113814.00 111697.00    565.07 o   -2
   3   6  -4 113814.00 111697.00    565.07 o    1
   3   6  -3    709.63    501.94    378.42 <    1
  -2  -6  -2   3314.54   3390.25    420.82 o   -2
   3   6  -2   3314.54   3390.25    420.82 o    1
   3   6  -1   1689.29   1511.21    378.43 o    1
  -3  -6   0   3486.55   3199.93    316.00 o   -2
   3   6   0   3486.55   3199.93    316.00 o    1
   3   6   1   6493.16   6418.89    397.29 o    1
  -4  -6   2  10921.20  11145.40    408.05 o   -2
   3   6   2  10921.20  11145.40    408.05 o    1
   3   6   3     19.50    452.21    356.06 <    1
  -5  -6   4    581.31    569.79    361.92 <   -2
   3   6   4    581.31    569.79    361.92 <    1
   3   6   5      1.47   -239.38    310.78 <    1
  -6  -6   6   2672.24   2824.99    383.58 o   -2
   3   6   6   2672.24   2824.99    383.58 o    1
   3   6   7    288.86    511.29    423.12 <    1
  -7  -6   8  24930.00  27470.60    433.07 o   -2
   3   6   8  24930.00  27470.60    433.07 o    1
   3   6   9     15.64    -46.66    467.27 <    1
  -8  -6  10   2489.15   2378.85    505.32 o   -2
   3   6  10   2489.15   2378.85    505.32 o    1
   3   7 -11      2.04    -20.48    459.12 <    1
   2  -7 -10  10757.50  11207.40    463.63 o   -2
   3   7 -10  10757.50  11207.40    463.63 o    1
   3   7  -9    800.70    875.39    404.41 <    1
   1  -7  -8   5117.62   5540.18    363.95 o   -2
   3   7  -8   5117.62   5540.18    363.95 o    1
   3   7  -7   1347.23   1481.47    380.88 o    1
   0  -7  -6   1616.32   1644.47    371.41 o   -2
   3   7  -6   1616.32   1644.47    371.41 o    1
   3   7  -5    160.96    358.15    376.35 <    1
  -1  -7  -4  17626.20  17234.80    451.30 o   -2
   3   7  -4  17626.20  17234.80    451.30 o    1
   3   7  -3   3135.01   2896.75    409.99 o    1
  -2  -7  -2  10299.40  10618.30    483.80 o   -2
   3   7  -2  10299.40  10618.30    483.80 o    1
   3   7  -1   2345.66   2259.02    451.62 o    1
  -3  -7   0    180.57    422.32    284.88 <   -2
   3   7   0    180.57    422.32    284.88 <    1
   3   7   1    141.94    303.13    377.14 <    1
  -4  -7   2 167121.00 169163.00    878.75 o   -2
   3   7   2 167121.00 169163.00    878.75 o    1
   3   7   3    869.31    394.76    406.78 <    1
  -5  -7   4   2718.88   3194.59    424.72 o   -2
   3   7   4   2718.88   3194.59    424.72 o    1
   3   7   5      1.37    109.87    387.56 <    1
  -6  -7   6    504.92    735.92    386.72 <   -2
   3   7   6    504.92    735.92    386.72 <    1
   3   7   7     84.90   -184.36    373.68 <    1
  -7  -7   8   2062.49   2026.36    479.89 o   -2
   3   7   8   2062.49   2026.36    479.89 o    1
   3   7   9    396.54    698.48    450.20 <    1
  -8  -7  10     73.78    671.62    503.37 <   -2
   3   7  10     73.78    671.62    503.37 <    1
   3   8 -11    217.17    391.72    474.30 <    1
   2  -8 -10    395.16    338.52    449.27 <   -2
   3   8 -10    395.16    338.52    449.27 <    1
   3   8  -9   2097.00   2098.25    429.43 o    1
   1  -8  -8      5.13    514.35    370.59 <   -2
   3   8  -8      5.13    514.35    370.59 <    1
   3   8  -7    991.20    746.01    399.80 <    1
   0  -8  -6  31826.30  33235.70    515.74 o   -2
   3   8  -6  31826.30  33235.70    515.74 o    1
   3   8  -5    349.19    184.80    369.92 <    1
  -1  -8  -4  21965.00  21883.10    460.61 o   -2
   3   8  -4  21965.00  21883.10    460.61 o    1
   3   8  -3   5861.04   5814.63    401.09 o    1
  -2  -8  -2   7692.06   7529.64    432.52 o   -2
   3   8  -2   7692.06   7529.64    432.52 o    1
   3   8  -1   5024.52   5275.83    443.94 o    1
  -3  -8   0   6685.67   6241.60    342.85 o   -2
   3   8   0   6685.67   6241.60    342.85 o    1
   3   8   1    560.30    739.88    411.87 <    1
  -4  -8   2   1019.81   1088.74    435.22 <   -2
   3   8   2   1019.81   1088.74    435.22 <    1
   3   8   3  11209.10  12299.90    395.27 o    1
  -5  -8   4  13561.70  13698.40    380.11 o   -2
   3   8   4  13561.70  13698.40    380.11 o    1
   3   8   5    205.03    598.92    384.64 <    1
  -6  -8   6   3418.68   3487.91    373.34 o   -2
   3   8   6   3418.68   3487.91    373.34 o    1
   3   8   7     42.45    125.89    407.25 <    1
  -7  -8   8   6105.03   7353.37    452.55 o   -2
   3   8   8   6105.03   7353.37    452.55 o    1
   3   8   9     47.00    254.12    489.61 <    1
  -8  -8  10   5709.87   5338.84    614.67 o   -2
   3   8  10   5709.87   5338.84    614.67 o    1
   3   9 -11     18.31    206.28    537.55 <    1
   2  -9 -10    373.88    507.82    475.68 <   -2
   3   9 -10    373.88    507.82    475.68 <    1
   3   9  -9    215.31    375.01    452.59 <    1
   1  -9  -8    701.71    717.62    539.30 <   -2
   3   9  -8    701.71    717.62    539.30 <    1
   3   9  -7    275.59    377.20    393.53 <    1
   0  -9  -6  12003.70  13441.10    403.46 o   -2
   3   9  -6  12003.70  13441.10    403.46 o    1
   3   9  -5   3348.41   3353.30    411.14 o    1
  -1  -9  -4    264.76    881.72    455.78 <   -2
   3   9  -4    264.76    881.72    455.78 <    1
   3   9  -3    121.64    385.07    406.24 <    1
  -2  -9  -2  20667.20  21058.60    468.88 o   -2
   3   9  -2  20667.20  21058.60    468.88 o    1
   3   9  -1    177.91    202.46    351.98 <    1
  -3  -9   0 123381.00 122747.00    449.67 o   -2
   3   9   0 123381.00 122747.00    449.67 o    1
   3   9   1    105.38     55.82    431.52 <    1
  -4  -9   2   1641.52   1689.19    423.73 o   -2
   3   9   2   1641.52   1689.19    423.73 o    1
   3   9   3    569.00    439.05    366.21 <    1
  -5  -9   4  32264.20  34603.60    401.51 o   -2
   3   9   4  32264.20  34603.60    401.51 o    1
   3   9   5      1.53   -186.54    400.17 <    1
  -6  -9   6   1986.98   1710.39    350.16 o   -2
   3   9   6   1986.98   1710.39    350.16 o    1
   3   9   7    253.18    456.64    406.09 <    1
  -7  -9   8   1114.48   1278.90    471.52 <   -2
   3   9   8   1114.48   1278.90    471.52 <    1
   3   9   9    806.91   1577.72    516.47 o    1
   3  10 -11   3468.91   2812.73    563.60 o    1
   2 -10 -10    593.23    650.84    486.00 <   -2
   3  10 -10    593.23    650.84    486.00 <    1
   3  10  -9   1540.29   1450.88    476.18 o    1
   1 -10  -8    927.94    950.83    412.23 <   -2
   3  10  -8    927.94    950.83    412.23 <    1
   3  10  -7    131.99    243.21    424.70 <    1
   0 -10  -6  15765.40  16297.60    422.20 o   -2
   3  10  -6  15765.40  16297.60    422.20 o    1
   3  10  -5    121.52    167.98    437.48 <    1
  -1 -10  -4  22120.80  23850.50    496.57 o   -2
   3  10  -4  22120.80  23850.50    496.57 o    1
   3  10  -3   1331.16   1845.59    395.15 o    1
  -2 -10  -2     59.58    299.89    447.86 <   -2
   3  10  -2     59.58    299.89    447.86 <    1
   3  10  -1   5191.62   5630.31    420.26 o    1
  -3 -10   0   3062.03   2636.62    332.39 o   -2
   3  10   0   3062.03   2636.62    332.39 o    1
   3  10   1  11710.10  12101.60    400.96 o    1
  -4 -10   2   2576.06   2833.63    401.23 o   -2
   3  10   2   2576.06   2833.63    401.23 o    1
   3  10   3   1231.43   1142.52    404.45 <    1
  -5 -10   4   1715.73   2180.25    374.42 o   -2
   3  10   4   1715.73   2180.25    374.42 o    1
   3  10   5     27.56   -228.31    409.27 <    1
  -6 -10   6    835.23   1471.57    428.86 o   -2
   3  10   6    835.23   1471.57    428.86 o    1
   3  10   7    130.57    222.35    411.46 <    1
  -7 -10   8   9947.67  11652.80    464.82 o   -2
   3  10   8   9947.67  11652.80    464.82 o    1
   3  10   9    140.10     17.61    514.52 <    1
   2 -11 -10   8456.13   8120.65    538.07 o   -2
   3  11 -10   8456.13   8120.65    538.07 o    1
   3  11  -9     87.11    439.17    458.33 <    1
   1 -11  -8   2408.56   2630.77    473.10 o   -2
   3  11  -8   2408.56   2630.77    473.10 o    1
   3  11  -7    362.40    541.51    412.53 <    1
   0 -11  -6    145.74   -166.01    459.88 <   -2
   3  11  -6    145.74   -166.01    459.88 <    1
   3  11  -5   4914.27   4738.50    422.86 o    1
  -1 -11  -4   7814.44   8299.24    444.20 o   -2
   3  11  -4   7814.44   8299.24    444.20 o    1
   3  11  -3     12.20    -26.50    409.85 <    1
  -2 -11  -2   9954.84   9596.12    517.21 o   -2
   3  11  -2   9954.84   9596.12    517.21 o    1
   3  11  -1    528.68    467.89    406.59 <    1
  -3 -11   0    490.32    613.68    271.91 <   -2
   3  11   0    490.32    613.68    271.91 <    1
   3  11   1    127.65    449.34    412.47 <    1
  -4 -11   2  90477.20  90904.80    599.57 o   -2
   3  11   2  90477.20  90904.80    599.57 o    1
   3  11   3    580.85    497.58    449.37 <    1
  -5 -11   4    333.64    475.78    398.67 <   -2
   3  11   4    333.64    475.78    398.67 <    1
   3  11   5     40.91    220.28    399.91 <    1
  -6 -11   6     89.56     12.50    462.03 <   -2
   3  11   6     89.56     12.50    462.03 <    1
   3  11   7    361.74    167.45    429.88 <    1
  -7 -11   8   1517.64   1139.17    526.23 <   -2
   3  11   8   1517.64   1139.17    526.23 <    1
   3  11   9    467.78    404.23    510.70 <    1
   2 -12 -10    639.99    710.22    542.62 <   -2
   3  12 -10    639.99    710.22    542.62 <    1
   3  12  -9    590.49    603.51    508.48 <    1
   1 -12  -8   1127.75    791.02    451.25 <   -2
   3  12  -8   1127.75    791.02    451.25 <    1
   3  12  -7   2117.18   2254.24    461.15 o    1
   0 -12  -6  10240.50  10706.90    581.98 o   -2
   3  12  -6  10240.50  10706.90    581.98 o    1
   3  12  -5     96.63   -408.90    503.66 <    1
  -1 -12  -4  23576.70  26173.30    421.26 o   -2
   3  12  -4  23576.70  26173.30    421.26 o    1
   3  12  -3   3035.09   2694.30    398.53 o    1
  -2 -12  -2    133.68    506.96    381.55 <   -2
   3  12  -2    133.68    506.96    381.55 <    1
   3  12  -1   2390.75   2558.64    443.11 o    1
  -3 -12   0    947.27    798.69    292.09 <   -2
   3  12   0    947.27    798.69    292.09 <    1
   3  12   1     83.55    200.43    438.59 <    1
  -4 -12   2   2745.60   2416.15    397.94 o   -2
   3  12   2   2745.60   2416.15    397.94 o    1
   3  12   3   4945.14   4870.70    440.05 o    1
  -5 -12   4    719.37    893.21    363.46 <   -2
   3  12   4    719.37    893.21    363.46 <    1
   3  12   5    685.40    815.94    450.27 <    1
  -6 -12   6     11.73    359.04    439.12 <   -2
   3  12   6     11.73    359.04    439.12 <    1
   3  12   7    229.56    224.54    473.93 <    1
  -7 -12   8   8624.20   9699.65    557.02 o   -2
   3  12   8   8624.20   9699.65    557.02 o    1
   3  13  -9    478.26    435.68    526.35 <    1
   1 -13  -8    345.38    331.60    530.01 <   -2
   3  13  -8    345.38    331.60    530.01 <    1
   3  13  -7   2571.34   2600.01    598.27 o    1
   0 -13  -6   5636.53   5568.18    445.02 o   -2
   3  13  -6   5636.53   5568.18    445.02 o    1
   3  13  -5   1833.57   2202.04    486.69 o    1
  -1 -13  -4    277.29    333.70    435.66 <   -2
   3  13  -4    277.29    333.70    435.66 <    1
   3  13  -3   2575.74   3296.93    435.65 o    1
  -2 -13  -2  12484.60  13340.60    441.24 o   -2
   3  13  -2  12484.60  13340.60    441.24 o    1
   3  13  -1    842.78    797.51    438.69 <    1
  -3 -13   0  41680.70  44391.20    349.55 o   -2
   3  13   0  41680.70  44391.20    349.55 o    1
   3  13   1    542.35    443.99    467.14 <    1
  -4 -13   2   3174.23   3671.74    447.81 o   -2
   3  13   2   3174.23   3671.74    447.81 o    1
   3  13   3   1234.66   1027.64    518.16 <    1
  -5 -13   4  15981.50  17095.40    454.39 o   -2
   3  13   4  15981.50  17095.40    454.39 o    1
   3  13   5      4.78    225.38    440.08 <    1
  -6 -13   6    832.12    727.79    444.61 <   -2
   3  13   6    832.12    727.79    444.61 <    1
   3  13   7    226.97     41.18    468.07 <    1
  -7 -13   8    593.93    292.62    566.04 <   -2
   3  13   8    593.93    292.62    566.04 <    1
   3  14  -9    603.10    948.58    615.43 <    1
   1 -14  -8     31.76   -266.41    602.21 <   -2
   3  14  -8     31.76   -266.41    602.21 <    1
   3  14  -7     80.16    597.95    522.76 <    1
   0 -14  -6  19318.20  21409.00    524.68 o   -2
   3  14  -6  19318.20  21409.00    524.68 o    1
   3  14  -5     77.44    369.95    413.26 <    1
  -1 -14  -4   4259.94   4850.89    473.10 o   -2
   3  14  -4   4259.94   4850.89    473.10 o    1
   3  14  -3      0.34    -34.69    439.54 <    1
  -2 -14  -2   7301.65   7123.57    415.00 o   -2
   3  14  -2   7301.65   7123.57    415.00 o    1
   3  14  -1   2084.16   2444.66    454.77 o    1
  -3 -14   0   1335.66   1547.71    310.08 o   -2
   3  14   0   1335.66   1547.71    310.08 o    1
   3  14   1   5479.65   5507.41    464.08 o    1
  -4 -14   2    266.19    272.65    466.69 <   -2
   3  14   2    266.19    272.65    466.69 <    1
   3  14   3    650.50    131.43    488.85 <    1
  -5 -14   4   6410.60   6156.06    468.83 o   -2
   3  14   4   6410.60   6156.06    468.83 o    1
   3  14   5      6.64    123.44    439.86 <    1
  -6 -14   6   2414.83   2355.05    524.10 o   -2
   3  14   6   2414.83   2355.05    524.10 o    1
   3  14   7    338.83    143.98    496.33 <    1
   1 -15  -8   1078.75   1052.05    536.32 <   -2
   3  15  -8   1078.75   1052.05    536.32 <    1
   3  15  -7    124.37     70.18    519.25 <    1
   0 -15  -6    301.96    294.95    473.58 <   -2
   3  15  -6    301.96    294.95    473.58 <    1
   3  15  -5   6326.65   6456.58    439.59 o    1
  -1 -15  -4   2896.45   3375.51    469.34 o   -2
   3  15  -4   2896.45   3375.51    469.34 o    1
   3  15  -3    108.84    533.19    466.15 <    1
  -2 -15  -2   1526.53   2002.94    479.76 o   -2
   3  15  -2   1526.53   2002.94    479.76 o    1
   3  15  -1     53.84   -185.43    463.01 <    1
  -3 -15   0      1.65    223.15    310.20 <   -2
   3  15   0      1.65    223.15    310.20 <    1
   3  15   1    106.51    246.51    485.95 <    1
  -4 -15   2  38743.30  38703.00    549.04 o   -2
   3  15   2  38743.30  38703.00    549.04 o    1
   3  15   3    207.61     45.12    458.65 <    1
  -5 -15   4    302.14     95.83    486.01 <   -2
   3  15   4    302.14     95.83    486.01 <    1
   3  15   5    424.46    527.78    497.45 <    1
  -6 -15   6     55.56    568.36    530.69 <   -2
   3  15   6     55.56    568.36    530.69 <    1
   3  15   7    882.40   1054.97    573.83 <    1
   1 -16  -8   1619.16   1238.28    600.20 <   -2
   3  16  -8   1619.16   1238.28    600.20 <    1
   3  16  -7    635.36    588.93    601.70 <    1
   0 -16  -6   1551.65   1275.53    489.03 <   -2
   3  16  -6   1551.65   1275.53    489.03 <    1
   3  16  -5      3.09    -44.48    516.75 <    1
  -1 -16  -4  16233.30  16820.40    449.01 o   -2
   3  16  -4  16233.30  16820.40    449.01 o    1
   3  16  -3   1883.28   2111.63    483.27 o    1
  -2 -16  -2    495.56    478.39    465.62 <   -2
   3  16  -2    495.56    478.39    465.62 <    1
   3  16  -1    434.30    388.91    518.42 <    1
  -3 -16   0    182.90    595.88    349.42 <   -2
   3  16   0    182.90    595.88    349.42 <    1
   3  16   1    732.42    647.69    516.36 <    1
  -4 -16   2   2045.43   1990.59    588.24 o   -2
   3  16   2   2045.43   1990.59    588.24 o    1
   3  16   3   1813.97   2154.03    492.37 o    1
  -5 -16   4    242.78    329.26    504.59 <   -2
   3  16   4    242.78    329.26    504.59 <    1
   3  16   5     12.95    205.65    523.40 <    1
  -6 -16   6    332.96    472.21    617.41 <   -2
   3  16   6    332.96    472.21    617.41 <    1
   3  17  -7   1756.50   1546.24    598.79 <    1
   0 -17  -6   1526.65   1016.58    561.25 <   -2
   3  17  -6   1526.65   1016.58    561.25 <    1
   3  17  -5    125.12    155.26    531.86 <    1
  -1 -17  -4     79.68    370.50    484.58 <   -2
   3  17  -4     79.68    370.50    484.58 <    1
   3  17  -3   2625.41   2516.26    473.51 o    1
  -2 -17  -2    637.65   1036.64    489.67 <   -2
   3  17  -2    637.65   1036.64    489.67 <    1
   3  17  -1   1079.65   1462.72    512.39 <    1
  -3 -17   0  13458.30  14016.50    364.40 o   -2
   3  17   0  13458.30  14016.50    364.40 o    1
   3  17   1    182.96    -43.84    534.37 <    1
  -4 -17   2   3649.94   3572.12    557.45 o   -2
   3  17   2   3649.94   3572.12    557.45 o    1
   3  17   3    968.24    772.75    516.00 <    1
  -5 -17   4   3592.30   3603.98    576.28 o   -2
   3  17   4   3592.30   3603.98    576.28 o    1
   3  17   5     27.70   -216.39    532.98 <    1
   0 -18  -6   8872.42   7856.73    540.27 o   -2
   3  18  -6   8872.42   7856.73    540.27 o    1
   3  18  -5      2.16     -6.44    524.41 <    1
  -1 -18  -4    154.29    440.77    520.37 <   -2
   3  18  -4    154.29    440.77    520.37 <    1
   3  18  -3    274.02    278.28    454.77 <    1
  -2 -18  -2   3353.70   2803.29    501.89 o   -2
   3  18  -2   3353.70   2803.29    501.89 o    1
   3  18  -1      0.33    520.84    529.09 <    1
  -3 -18   0   1111.80    973.20    349.77 <   -2
   3  18   0   1111.80    973.20    349.77 <    1
   3  18   1   2777.69   2580.95    586.40 o    1
  -4 -18   2    149.97    295.78    557.24 <   -2
   3  18   2    149.97    295.78    557.24 <    1
   3  18   3    682.74    567.44    585.21 <    1
  -5 -18   4   3931.33   2767.19    599.70 o   -2
   3  18   4   3931.33   2767.19    599.70 o    1
   3  19  -5   5344.39   4674.95    609.10 o    1
  -1 -19  -4    513.22    501.43    572.27 <   -2
   3  19  -4    513.22    501.43    572.27 <    1
   3  19  -3      4.22     22.40    502.97 <    1
  -2 -19  -2    138.81    485.41    505.79 <   -2
   3  19  -2    138.81    485.41    505.79 <    1
   3  19  -1    258.94    551.98    549.27 <    1
  -3 -19   0   1729.49   1154.07    447.43 <   -2
   3  19   0   1729.49   1154.07    447.43 <    1
   3  19   1     65.76    270.72    573.31 <    1
  -4 -19   2   7688.65   7292.50    601.62 o   -2
   3  19   2   7688.65   7292.50    601.62 o    1
   3  19   3     53.42    147.97    656.21 <    1
   3  20  -3    421.11    466.27    543.05 <    1
  -2 -20  -2    238.58    461.34    571.60 <   -2
   3  20  -2    238.58    461.34    571.60 <    1
   3  20  -1     15.74    145.20    595.76 <    1
  -3 -20   0      3.12      3.03    507.38 <   -2
   3  20   0      3.12      3.03    507.38 <    1
   3  20   1   1763.58   1019.94    569.68 <    1
   2   0 -12    245.73    837.74    752.02 <   -2
   4   0 -12    245.73    837.74    752.02 <    1
   1   0 -10  24229.60  24669.80    614.54 o   -2
   4   0 -10  24229.60  24669.80    614.54 o    1
   0   0  -8   4575.29   4241.62    486.63 o   -2
   4   0  -8   4575.29   4241.62    486.63 o    1
  -1   0  -6   7562.53   9213.48    558.66 o   -2
   4   0  -6   7562.53   9213.48    558.66 o    1
  -2   0  -4  12642.90  13091.70    529.57 o   -2
   4   0  -4  12642.90  13091.70    529.57 o    1
  -3   0  -2   2039.23   2006.51    472.86 o   -2
   4   0  -2   2039.23   2006.51    472.86 o    1
  -4   0   0 277642.00 300655.00   1081.10 o   -2
   4   0   0 277642.00 300655.00   1081.10 o    1
  -5   0   2  62198.20  65969.60    641.74 o   -2
   4   0   2  62198.20  65969.60    641.74 o    1
  -6   0   4    465.77    585.83    523.93 <   -2
   4   0   4    465.77    585.83    523.93 <    1
  -7   0   6  16718.00  17270.30    547.80 o   -2
   4   0   6  16718.00  17270.30    547.80 o    1
  -8   0   8    863.09    898.84    509.89 <   -2
   4   0   8    863.09    898.84    509.89 <    1
  -9   0  10    326.52    343.48    761.93 <   -2
   4   0  10    326.52    343.48    761.93 <    1
   2  -1 -12     82.39    115.94    452.63 <   -2
   4   1 -12     82.39    115.94    452.63 <    1
   4   1 -11   3561.20   3527.19    441.57 o    1
   1  -1 -10   1926.46   1756.82    396.84 o   -2
   4   1 -10   1926.46   1756.82    396.84 o    1
   4   1  -9   4306.90   3877.08    396.29 o    1
   0  -1  -8   8799.15   9312.34    360.49 o   -2
   4   1  -8   8799.15   9312.34    360.49 o    1
   4   1  -7   1916.46   2156.52    313.91 o    1
  -1  -1  -6    219.08    206.15    334.71 <   -2
   4   1  -6    219.08    206.15    334.71 <    1
   4   1  -5     88.88    161.96    302.49 <    1
  -2  -1  -4  32411.00  33377.70    353.31 o   -2
   4   1  -4  32411.00  33377.70    353.31 o    1
   4   1  -3   5617.46   5237.38    349.99 o    1
  -3  -1  -2  93721.50  98377.70    472.77 o   -2
   4   1  -2  93721.50  98377.70    472.77 o    1
   4   1  -1  18377.70  18326.20    446.70 o    1
  -4  -1   0  23456.60  23247.60    454.13 o   -2
   4   1   0  23456.60  23247.60    454.13 o    1
   4   1   1  14102.40  14281.20    402.23 o    1
  -5  -1   2    497.73    974.93    354.64 <   -2
   4   1   2    497.73    974.93    354.64 <    1
   4   1   3   3158.97   3017.19    340.82 o    1
  -6  -1   4   5178.84   5610.87    362.39 o   -2
   4   1   4   5178.84   5610.87    362.39 o    1
   4   1   5    156.36    104.02    355.75 <    1
  -7  -1   6  20573.60  21319.70    377.90 o   -2
   4   1   6  20573.60  21319.70    377.90 o    1
   4   1   7     21.70    -25.59    398.31 <    1
  -8  -1   8     71.98   -118.97    403.95 <   -2
   4   1   8     71.98   -118.97    403.95 <    1
   4   1   9      0.81    222.14    431.46 <    1
  -9  -1  10   3948.67   3506.60    546.23 o   -2
   4   1  10   3948.67   3506.60    546.23 o    1
   2  -2 -12   2109.60   1662.48    539.81 o   -2
   4   2 -12   2109.60   1662.48    539.81 o    1
   4   2 -11     32.45    313.28    428.80 <    1
   1  -2 -10   3930.05   3770.73    369.22 o   -2
   4   2 -10   3930.05   3770.73    369.22 o    1
   4   2  -9     50.50   -171.12    380.38 <    1
   0  -2  -8  30751.40  31173.00    389.12 o   -2
   4   2  -8  30751.40  31173.00    389.12 o    1
   4   2  -7    268.46    675.28    340.70 <    1
  -1  -2  -6   3194.56   3107.50    309.78 o   -2
   4   2  -6   3194.56   3107.50    309.78 o    1
   4   2  -5   2767.94   2899.93    313.74 o    1
  -2  -2  -4   1429.09   1790.04    325.63 o   -2
   4   2  -4   1429.09   1790.04    325.63 o    1
   4   2  -3    545.69    604.90    361.17 <    1
  -3  -2  -2 109002.00 111257.00    481.55 o   -2
   4   2  -2 109002.00 111257.00    481.55 o    1
   4   2  -1    517.47    840.49    400.66 <    1
  -4  -2   0    892.29   1031.62    416.98 <   -2
   4   2   0    892.29   1031.62    416.98 <    1
   4   2   1     15.45    167.39    394.96 <    1
  -5  -2   2   7361.27   7557.43    405.70 o   -2
   4   2   2   7361.27   7557.43    405.70 o    1
   4   2   3    509.97    565.23    369.35 <    1
  -6  -2   4  62423.90  63789.10    467.90 o   -2
   4   2   4  62423.90  63789.10    467.90 o    1
   4   2   5     89.78    277.90    386.18 <    1
  -7  -2   6   2951.84   3062.77    387.83 o   -2
   4   2   6   2951.84   3062.77    387.83 o    1
   4   2   7    339.80    642.82    397.21 <    1
  -8  -2   8    280.12    475.44    428.72 <   -2
   4   2   8    280.12    475.44    428.72 <    1
   4   2   9     14.04   -145.20    491.31 <    1
  -9  -2  10   2927.16   2451.81    555.38 o   -2
   4   2  10   2927.16   2451.81    555.38 o    1
   2  -3 -12     26.06    291.95    505.84 <   -2
   4   3 -12     26.06    291.95    505.84 <    1
   4   3 -11   2370.37   1984.90    465.62 o    1
   1  -3 -10   1126.88   1041.52    368.43 <   -2
   4   3 -10   1126.88   1041.52    368.43 <    1
   4   3  -9   2302.12   2368.07    353.66 o    1
   0  -3  -8  19183.90  19881.30    368.80 o   -2
   4   3  -8  19183.90  19881.30    368.80 o    1
   4   3  -7   1701.98   1565.03    282.07 o    1
  -1  -3  -6   2574.57   2800.92    325.68 o   -2
   4   3  -6   2574.57   2800.92    325.68 o    1
   4   3  -5     61.50    268.96    297.11 <    1
  -2  -3  -4   8587.44   9158.66    351.64 o   -2
   4   3  -4   8587.44   9158.66    351.64 o    1
   4   3  -3   3317.98   3271.20    365.28 o    1
  -3  -3  -2 119107.00 121821.00    558.86 o   -2
   4   3  -2 119107.00 121821.00    558.86 o    1
   4   3  -1  12524.60  11460.40    390.30 o    1
  -4  -3   0   2823.50   2937.39    296.21 o   -2
   4   3   0   2823.50   2937.39    296.21 o    1
   4   3   1   5923.60   6107.87    411.16 o    1
  -5  -3   2    709.81   1067.81    357.92 <   -2
   4   3   2    709.81   1067.81    357.92 <    1
   4   3   3   4044.89   3978.56    384.80 o    1
  -6  -3   4  25139.50  24827.70    579.87 o   -2
   4   3   4  25139.50  24827.70    579.87 o    1
   4   3   5   1847.15   1879.51    324.45 o    1
  -7  -3   6   6125.41   6641.75    396.81 o   -2
   4   3   6   6125.41   6641.75    396.81 o    1
   4   3   7     96.17     42.73    390.28 <    1
  -8  -3   8   2226.92   2351.76    449.44 o   -2
   4   3   8   2226.92   2351.76    449.44 o    1
   4   3   9     18.02   -259.81    492.22 <    1
  -9  -3  10   6423.17   6426.82    557.93 o   -2
   4   3  10   6423.17   6426.82    557.93 o    1
   2  -4 -12     25.15    165.10    444.92 <   -2
   4   4 -12     25.15    165.10    444.92 <    1
   4   4 -11      0.27    320.09    439.54 <    1
   1  -4 -10  20670.00  21867.60    424.04 o   -2
   4   4 -10  20670.00  21867.60    424.04 o    1
   4   4  -9    601.00    921.14    346.78 <    1
   0  -4  -8   5046.28   5469.36    348.30 o   -2
   4   4  -8   5046.28   5469.36    348.30 o    1
   4   4  -7   4869.38   5245.76    344.83 o    1
  -1  -4  -6   3052.23   3228.94    373.55 o   -2
   4   4  -6   3052.23   3228.94    373.55 o    1
   4   4  -5  12398.20  12692.80    375.97 o    1
  -2  -4  -4  11055.00  10867.60    371.90 o   -2
   4   4  -4  11055.00  10867.60    371.90 o    1
   4   4  -3    123.19    505.22    333.57 <    1
  -3  -4  -2    819.38    845.92    371.76 <   -2
   4   4  -2    819.38    845.92    371.76 <    1
   4   4  -1   4077.73   3473.66    409.65 o    1
  -4  -4   0  86356.00  87376.60    405.48 o   -2
   4   4   0  86356.00  87376.60    405.48 o    1
   4   4   1     64.42    339.52    360.70 <    1
  -5  -4   2  74394.60  75103.50    560.66 o   -2
   4   4   2  74394.60  75103.50    560.66 o    1
   4   4   3    502.22    261.65    378.02 <    1
  -6  -4   4   6560.52   7166.81    364.77 o   -2
   4   4   4   6560.52   7166.81    364.77 o    1
   4   4   5   1227.50   1219.15    385.88 o    1
  -7  -4   6  14085.10  15887.70    452.17 o   -2
   4   4   6  14085.10  15887.70    452.17 o    1
   4   4   7     40.74   -199.15    410.60 <    1
  -8  -4   8    256.92   -412.09    457.05 <   -2
   4   4   8    256.92   -412.09    457.05 <    1
   4   4   9     52.89    713.67    511.70 <    1
  -9  -4  10    112.13    281.37    506.50 <   -2
   4   4  10    112.13    281.37    506.50 <    1
   2  -5 -12      2.01    -83.96    493.97 <   -2
   4   5 -12      2.01    -83.96    493.97 <    1
   4   5 -11    760.79    833.92    457.03 <    1
   1  -5 -10   3351.63   3550.81    403.90 o   -2
   4   5 -10   3351.63   3550.81    403.90 o    1
   4   5  -9   4954.21   4705.19    384.01 o    1
   0  -5  -8   3055.93   3382.43    359.02 o   -2
   4   5  -8   3055.93   3382.43    359.02 o    1
   4   5  -7    859.45   1132.39    360.95 o    1
  -1  -5  -6  12017.20  12419.20    359.10 o   -2
   4   5  -6  12017.20  12419.20    359.10 o    1
   4   5  -5    266.19    355.02    348.52 <    1
  -2  -5  -4  69580.70  71280.50    456.40 o   -2
   4   5  -4  69580.70  71280.50    456.40 o    1
   4   5  -3   6178.65   6076.20    348.60 o    1
  -3  -5  -2  18069.60  17968.80    390.34 o   -2
   4   5  -2  18069.60  17968.80    390.34 o    1
   4   5  -1    915.53    945.56    390.15 <    1
  -4  -5   0  11734.10  10751.10    300.78 o   -2
   4   5   0  11734.10  10751.10    300.78 o    1
   4   5   1   6051.15   6482.13    385.94 o    1
  -5  -5   2   1954.85   2179.95    377.04 o   -2
   4   5   2   1954.85   2179.95    377.04 o    1
   4   5   3   2329.87   2775.26    375.33 o    1
  -6  -5   4   1215.80   1094.66    376.27 <   -2
   4   5   4   1215.80   1094.66    376.27 <    1
   4   5   5     50.46    203.84    393.20 <    1
  -7  -5   6  35781.40  38246.80    433.05 o   -2
   4   5   6  35781.40  38246.80    433.05 o    1
   4   5   7     29.30    512.49    420.07 <    1
  -8  -5   8   1433.78   1849.69    448.16 o   -2
   4   5   8   1433.78   1849.69    448.16 o    1
   4   5   9     32.23   -483.92    462.37 <    1
  -9  -5  10   1172.32   1112.64    541.66 <   -2
   4   5  10   1172.32   1112.64    541.66 <    1
   4   6 -11     58.70    459.23    420.02 <    1
   1  -6 -10   5059.90   4854.36    385.42 o   -2
   4   6 -10   5059.90   4854.36    385.42 o    1
   4   6  -9   2226.63   2339.60    402.83 o    1
   0  -6  -8  18253.50  18857.10    368.55 o   -2
   4   6  -8  18253.50  18857.10    368.55 o    1
   4   6  -7   2247.58   2148.20    344.47 o    1
  -1  -6  -6    657.80    722.23    375.15 <   -2
   4   6  -6    657.80    722.23    375.15 <    1
   4   6  -5   3251.25   3219.61    375.18 o    1
  -2  -6  -4    272.62    532.22    356.36 <   -2
   4   6  -4    272.62    532.22    356.36 <    1
   4   6  -3  17290.50  16443.30    374.75 o    1
  -3  -6  -2  46206.10  45829.40    453.89 o   -2
   4   6  -2  46206.10  45829.40    453.89 o    1
   4   6  -1     13.84    124.35    355.80 <    1
  -4  -6   0    629.39    645.22    298.69 <   -2
   4   6   0    629.39    645.22    298.69 <    1
   4   6   1    309.73    362.74    385.78 <    1
  -5  -6   2   8073.96   8564.56    415.30 o   -2
   4   6   2   8073.96   8564.56    415.30 o    1
   4   6   3    153.67    -80.66    387.68 <    1
  -6  -6   4  43714.10  46239.10    443.93 o   -2
   4   6   4  43714.10  46239.10    443.93 o    1
   4   6   5    148.32    392.78    350.27 <    1
  -7  -6   6   4545.82   4753.41    386.85 o   -2
   4   6   6   4545.82   4753.41    386.85 o    1
   4   6   7    739.29   1248.56    422.39 <    1
  -8  -6   8     86.81    658.96    442.39 <   -2
   4   6   8     86.81    658.96    442.39 <    1
   4   6   9    408.25    175.16    562.32 <    1
   4   7 -11    867.18    916.89    445.81 <    1
   1  -7 -10    172.94    220.14    382.82 <   -2
   4   7 -10    172.94    220.14    382.82 <    1
   4   7  -9     18.72    456.78    396.29 <    1
   0  -7  -8  19798.00  21573.30    402.03 o   -2
   4   7  -8  19798.00  21573.30    402.03 o    1
   4   7  -7    643.52    636.73    350.93 <    1
  -1  -7  -6   2026.68   2242.63    351.60 o   -2
   4   7  -6   2026.68   2242.63    351.60 o    1
   4   7  -5    224.53    189.58    409.50 <    1
  -2  -7  -4   1056.72   1226.27    353.66 o   -2
   4   7  -4   1056.72   1226.27    353.66 o    1
   4   7  -3    869.47    859.40    376.67 <    1
  -3  -7  -2 111203.00 110901.00    560.42 o   -2
   4   7  -2 111203.00 110901.00    560.42 o    1
   4   7  -1   7573.43   7554.76    393.27 o    1
  -4  -7   0   2488.13   2680.13    286.07 o   -2
   4   7   0   2488.13   2680.13    286.07 o    1
   4   7   1   2124.59   2120.06    392.68 o    1
  -5  -7   2   2584.47   2498.39    387.87 o   -2
   4   7   2   2584.47   2498.39    387.87 o    1
   4   7   3     10.73     28.25    386.02 <    1
  -6  -7   4  26790.90  28110.10    405.85 o   -2
   4   7   4  26790.90  28110.10    405.85 o    1
   4   7   5   1502.03   1491.33    401.80 o    1
  -7  -7   6    783.22   1001.24    401.84 <   -2
   4   7   6    783.22   1001.24    401.84 <    1
   4   7   7      5.33    -66.46    441.78 <    1
  -8  -7   8   5031.66   5090.48    462.53 o   -2
   4   7   8   5031.66   5090.48    462.53 o    1
   4   7   9      2.63    246.77    494.45 <    1
   4   8 -11      4.03    121.79    538.24 <    1
   1  -8 -10  10536.50  10045.10    468.76 o   -2
   4   8 -10  10536.50  10045.10    468.76 o    1
   4   8  -9    351.55    622.17    389.01 <    1
   0  -8  -8   5713.71   5750.26    404.19 o   -2
   4   8  -8   5713.71   5750.26    404.19 o    1
   4   8  -7  10304.60  10464.40    434.04 o    1
  -1  -8  -6    865.64   1390.14    417.71 o   -2
   4   8  -6    865.64   1390.14    417.71 o    1
   4   8  -5   7028.25   7418.38    391.90 o    1
  -2  -8  -4   2788.83   2828.05    382.82 o   -2
   4   8  -4   2788.83   2828.05    382.82 o    1
   4   8  -3   8529.08   8618.75    454.54 o    1
  -3  -8  -2   7055.59   7406.01    439.55 o   -2
   4   8  -2   7055.59   7406.01    439.55 o    1
   4   8  -1   4948.25   5099.98    398.60 o    1
  -4  -8   0  34407.10  34120.50    321.85 o   -2
   4   8   0  34407.10  34120.50    321.85 o    1
   4   8   1    186.96    332.34    367.46 <    1
  -5  -8   2   3820.69   3909.50    354.61 o   -2
   4   8   2   3820.69   3909.50    354.61 o    1
   4   8   3    997.77    947.56    413.96 <    1
  -6  -8   4  10574.80  11793.90    423.39 o   -2
   4   8   4  10574.80  11793.90    423.39 o    1
   4   8   5   2648.77   2618.02    414.63 o    1
  -7  -8   6   7203.94   7092.44    449.79 o   -2
   4   8   6   7203.94   7092.44    449.79 o    1
   4   8   7    267.84    724.70    421.20 <    1
  -8  -8   8    133.65   -104.45    446.25 <   -2
   4   8   8    133.65   -104.45    446.25 <    1
   4   8   9      3.62    298.81    535.53 <    1
   4   9 -11      2.78    261.51    551.76 <    1
   1  -9 -10   2806.85   1987.98    549.24 o   -2
   4   9 -10   2806.85   1987.98    549.24 o    1
   4   9  -9   1722.87   1432.66    488.91 <    1
   0  -9  -8    524.98    957.78    615.37 <   -2
   4   9  -8    524.98    957.78    615.37 <    1
   4   9  -7      2.32     14.26    395.38 <    1
  -1  -9  -6  12139.00  12527.80    441.43 o   -2
   4   9  -6  12139.00  12527.80    441.43 o    1
   4   9  -5    413.47    462.88    348.48 <    1
  -2  -9  -4  70744.10  76202.80    625.28 o   -2
   4   9  -4  70744.10  76202.80    625.28 o    1
   4   9  -3      4.19    -77.79    348.03 <    1
  -3  -9  -2   4726.72   5096.86    448.57 o   -2
   4   9  -2   4726.72   5096.86    448.57 o    1
   4   9  -1    975.86    743.76    461.81 <    1
  -4  -9   0  10981.50  10158.40    284.89 o   -2
   4   9   0  10981.50  10158.40    284.89 o    1
   4   9   1     86.62    -55.12    387.19 <    1
  -5  -9   2   2789.24   2672.73    489.21 o   -2
   4   9   2   2789.24   2672.73    489.21 o    1
   4   9   3   2591.99   2692.44    429.02 o    1
  -6  -9   4    807.34    795.14    385.06 <   -2
   4   9   4    807.34    795.14    385.06 <    1
   4   9   5    774.44    774.13    373.98 <    1
  -7  -9   6  30400.40  33047.50    401.94 o   -2
   4   9   6  30400.40  33047.50    401.94 o    1
   4   9   7    134.30    605.77    465.94 <    1
  -8  -9   8   2522.09   2414.70    427.84 o   -2
   4   9   8   2522.09   2414.70    427.84 o    1
   4   9   9      7.80    -18.36    530.69 <    1
   1 -10 -10   6260.45   5867.11    530.66 o   -2
   4  10 -10   6260.45   5867.11    530.66 o    1
   4  10  -9   3026.06   2823.91    504.30 o    1
   0 -10  -8   6834.23   6912.72    499.06 o   -2
   4  10  -8   6834.23   6912.72    499.06 o    1
   4  10  -7   1994.14   2051.53    418.79 o    1
  -1 -10  -6    178.20    203.73    445.45 <   -2
   4  10  -6    178.20    203.73    445.45 <    1
   4  10  -5   7208.69   8081.94    451.51 o    1
  -2 -10  -4   1394.73   1452.63    410.99 o   -2
   4  10  -4   1394.73   1452.63    410.99 o    1
   4  10  -3   7857.40   8151.74    466.78 o    1
  -3 -10  -2  13118.00  13202.40    459.08 o   -2
   4  10  -2  13118.00  13202.40    459.08 o    1
   4  10  -1     59.23     38.31    438.38 <    1
  -4 -10   0   4542.56   4490.89    294.86 o   -2
   4  10   0   4542.56   4490.89    294.86 o    1
   4  10   1    582.23    207.05    419.05 <    1
  -5 -10   2   2192.94   2476.71    486.60 o   -2
   4  10   2   2192.94   2476.71    486.60 o    1
   4  10   3    336.84    799.58    402.69 <    1
  -6 -10   4  17722.90  18158.30    427.33 o   -2
   4  10   4  17722.90  18158.30    427.33 o    1
   4  10   5     12.03    244.65    352.76 <    1
  -7 -10   6   3232.59   3546.12    425.89 o   -2
   4  10   6   3232.59   3546.12    425.89 o    1
   4  10   7   1921.49   2076.03    495.14 o    1
  -8 -10   8     32.00    120.36    503.99 <   -2
   4  10   8     32.00    120.36    503.99 <    1
   1 -11 -10    192.70    628.91    513.97 <   -2
   4  11 -10    192.70    628.91    513.97 <    1
   4  11  -9   1645.43   1998.00    450.90 o    1
   0 -11  -8  11714.50  11620.90    446.73 o   -2
   4  11  -8  11714.50  11620.90    446.73 o    1
   4  11  -7     19.42    469.29    448.22 <    1
  -1 -11  -6   3755.89   3699.49    483.07 o   -2
   4  11  -6   3755.89   3699.49    483.07 o    1
   4  11  -5    466.83    852.75    425.42 <    1
  -2 -11  -4    439.77    691.07    400.07 <   -2
   4  11  -4    439.77    691.07    400.07 <    1
   4  11  -3    229.71    -76.35    431.10 <    1
  -3 -11  -2  60045.30  61337.70    533.90 o   -2
   4  11  -2  60045.30  61337.70    533.90 o    1
   4  11  -1   2692.69   2366.18    430.20 o    1
  -4 -11   0    803.19    930.37    309.86 o   -2
   4  11   0    803.19    930.37    309.86 o    1
   4  11   1      4.91    242.04    403.04 <    1
  -5 -11   2    882.39    675.22    441.86 <   -2
   4  11   2    882.39    675.22    441.86 <    1
   4  11   3   2580.14   2551.27    387.96 o    1
  -6 -11   4  21335.40  21880.80    477.41 o   -2
   4  11   4  21335.40  21880.80    477.41 o    1
   4  11   5    482.69    643.84    389.76 <    1
  -7 -11   6    329.52    369.03    452.74 <   -2
   4  11   6    329.52    369.03    452.74 <    1
   4  11   7     13.38    129.93    440.50 <    1
  -8 -11   8   3875.06   3603.87    501.69 o   -2
   4  11   8   3875.06   3603.87    501.69 o    1
   1 -12 -10   3994.44   3258.47    559.32 o   -2
   4  12 -10   3994.44   3258.47    559.32 o    1
   4  12  -9     33.40    186.76    529.04 <    1
   0 -12  -8   6142.01   5815.75    505.56 o   -2
   4  12  -8   6142.01   5815.75    505.56 o    1
   4  12  -7   5129.72   4826.13    576.89 o    1
  -1 -12  -6    179.27    162.76    420.23 <   -2
   4  12  -6    179.27    162.76    420.23 <    1
   4  12  -5   8314.55   9139.10    445.49 o    1
  -2 -12  -4    578.97    404.11    401.82 <   -2
   4  12  -4    578.97    404.11    401.82 <    1
   4  12  -3      2.20    139.99    395.33 <    1
  -3 -12  -2  12883.00  12557.20    490.80 o   -2
   4  12  -2  12883.00  12557.20    490.80 o    1
   4  12  -1   5975.77   5878.10    426.49 o    1
  -4 -12   0   3284.70   3950.23    277.16 o   -2
   4  12   0   3284.70   3950.23    277.16 o    1
   4  12   1    308.61     83.43    449.78 <    1
  -5 -12   2    101.18    123.12    426.47 <   -2
   4  12   2    101.18    123.12    426.47 <    1
   4  12   3    785.20    565.17    405.16 <    1
  -6 -12   4  12830.70  13623.90    476.96 o   -2
   4  12   4  12830.70  13623.90    476.96 o    1
   4  12   5   1424.51   1716.25    445.84 o    1
  -7 -12   6   2119.89   2065.48    486.54 o   -2
   4  12   6   2119.89   2065.48    486.54 o    1
   4  12   7     64.42    528.03    509.09 <    1
  -8 -12   8     17.23    632.64    561.87 <   -2
   4  12   8     17.23    632.64    561.87 <    1
   4  13  -9    395.17    542.89    552.36 <    1
   0 -13  -8    333.92    521.74    660.68 <   -2
   4  13  -8    333.92    521.74    660.68 <    1
   4  13  -7    268.96    687.61    458.50 <    1
  -1 -13  -6   5178.40   5280.69    464.54 o   -2
   4  13  -6   5178.40   5280.69    464.54 o    1
   4  13  -5    181.66    398.95    354.26 <    1
  -2 -13  -4  27921.70  28983.70    458.99 o   -2
   4  13  -4  27921.70  28983.70    458.99 o    1
   4  13  -3     49.39    230.76    385.75 <    1
  -3 -13  -2   4151.39   4256.27    488.13 o   -2
   4  13  -2   4151.39   4256.27    488.13 o    1
   4  13  -1   6939.20   7159.64    447.77 o    1
  -4 -13   0   7942.29   8203.88    339.14 o   -2
   4  13   0   7942.29   8203.88    339.14 o    1
   4  13   1     94.51    192.88    479.83 <    1
  -5 -13   2   1497.04   1507.62    494.54 o   -2
   4  13   2   1497.04   1507.62    494.54 o    1
   4  13   3    355.88   1008.58    499.95 <    1
  -6 -13   4    492.63    297.32    452.36 <   -2
   4  13   4    492.63    297.32    452.36 <    1
   4  13   5    886.89   1262.14    474.60 <    1
  -7 -13   6  14360.70  14956.30    517.68 o   -2
   4  13   6  14360.70  14956.30    517.68 o    1
   4  13   7      2.77    397.51    525.47 <    1
   4  14  -9   1178.48   1463.94    616.79 <    1
   0 -14  -8   1797.57   1696.95    458.97 o   -2
   4  14  -8   1797.57   1696.95    458.97 o    1
   4  14  -7    257.63    144.30    475.36 <    1
  -1 -14  -6   1132.75    834.47    465.63 <   -2
   4  14  -6   1132.75    834.47    465.63 <    1
   4  14  -5   1648.36   1791.76    468.26 o    1
  -2 -14  -4   1355.98   1526.75    415.45 o   -2
   4  14  -4   1355.98   1526.75    415.45 o    1
   4  14  -3   8953.52   9602.60    458.81 o    1
  -3 -14  -2   2007.70   2013.35    446.67 o   -2
   4  14  -2   2007.70   2013.35    446.67 o    1
   4  14  -1    268.68    384.49    456.64 <    1
  -4 -14   0  19146.80  19961.20    338.88 o   -2
   4  14   0  19146.80  19961.20    338.88 o    1
   4  14   1    138.80    251.25    488.39 <    1
  -5 -14   2   3689.78   3588.74    477.89 o   -2
   4  14   2   3689.78   3588.74    477.89 o    1
   4  14   3     57.99    317.91    479.66 <    1
  -6 -14   4   2030.78   2343.47    505.27 o   -2
   4  14   4   2030.78   2343.47    505.27 o    1
   4  14   5    177.31     74.81    502.60 <    1
  -7 -14   6   2862.22   2299.08    494.04 o   -2
   4  14   6   2862.22   2299.08    494.04 o    1
   4  14   7    667.62   1387.84    579.99 <    1
   0 -15  -8   4803.41   3391.44    557.56 o   -2
   4  15  -8   4803.41   3391.44    557.56 o    1
   4  15  -7      6.32    -80.13    499.83 <    1
  -1 -15  -6    726.06   1125.28    533.78 <   -2
   4  15  -6    726.06   1125.28    533.78 <    1
   4  15  -5    362.70    320.21    457.81 <    1
  -2 -15  -4    395.87    690.68    445.02 <   -2
   4  15  -4    395.87    690.68    445.02 <    1
   4  15  -3    935.28    970.54    435.65 <    1
  -3 -15  -2  25319.00  26129.30    519.16 o   -2
   4  15  -2  25319.00  26129.30    519.16 o    1
   4  15  -1     31.81    -61.24    455.99 <    1
  -4 -15   0    866.51    653.55    327.46 <   -2
   4  15   0    866.51    653.55    327.46 <    1
   4  15   1   1953.04   1719.93    512.55 o    1
  -5 -15   2    170.98    408.33    490.49 <   -2
   4  15   2    170.98    408.33    490.49 <    1
   4  15   3   2296.87   2277.67    582.44 o    1
  -6 -15   4   7696.31   7124.87    491.65 o   -2
   4  15   4   7696.31   7124.87    491.65 o    1
   4  15   5    626.54    796.56    520.72 <    1
  -7 -15   6    310.53    205.78    524.49 <   -2
   4  15   6    310.53    205.78    524.49 <    1
   4  16  -7   2320.76   2350.31    526.60 o    1
  -1 -16  -6    142.08    632.05    492.37 <   -2
   4  16  -6    142.08    632.05    492.37 <    1
   4  16  -5    990.99   1182.75    480.99 <    1
  -2 -16  -4     26.48    233.48    467.75 <   -2
   4  16  -4     26.48    233.48    467.75 <    1
   4  16  -3    304.43    208.47    483.30 <    1
  -3 -16  -2   8700.31   8110.58    446.56 o   -2
   4  16  -2   8700.31   8110.58    446.56 o    1
   4  16  -1    994.19   1363.79    496.53 <    1
  -4 -16   0     22.03    -25.54    336.00 <   -2
   4  16   0     22.03    -25.54    336.00 <    1
   4  16   1    107.53    142.49    533.99 <    1
  -5 -16   2    354.91    660.84    589.91 <   -2
   4  16   2    354.91    660.84    589.91 <    1
   4  16   3     45.85     83.32    531.65 <    1
  -6 -16   4   9999.31   9199.06    513.66 o   -2
   4  16   4   9999.31   9199.06    513.66 o    1
   4  16   5   1566.91   1701.02    537.58 o    1
   4  17  -7    406.97    162.93    622.65 <    1
  -1 -17  -6   1052.74   1044.36    501.91 <   -2
   4  17  -6   1052.74   1044.36    501.91 <    1
   4  17  -5     86.34    210.22    483.07 <    1
  -2 -17  -4   7484.10   8372.90    530.74 o   -2
   4  17  -4   7484.10   8372.90    530.74 o    1
   4  17  -3     81.38    191.44    479.93 <    1
  -3 -17  -2   3123.52   2975.20    475.46 o   -2
   4  17  -2   3123.52   2975.20    475.46 o    1
   4  17  -1   3794.17   3233.67    565.22 o    1
  -4 -17   0   1244.94   1175.48    361.74 o   -2
   4  17   0   1244.94   1175.48    361.74 o    1
   4  17   1    312.31    162.39    551.93 <    1
  -5 -17   2    379.23    442.37    634.21 <   -2
   4  17   2    379.23    442.37    634.21 <    1
   4  17   3    271.43    152.28    611.31 <    1
  -6 -17   4    761.14    920.60    596.05 <   -2
   4  17   4    761.14    920.60    596.05 <    1
   4  17   5   1525.27   1384.91    646.45 <    1
  -1 -18  -6    878.21    749.20    754.84 <   -2
   4  18  -6    878.21    749.20    754.84 <    1
   4  18  -5      1.64   -172.71    592.25 <    1
  -2 -18  -4   1225.00   1611.32    555.90 <   -2
   4  18  -4   1225.00   1611.32    555.90 <    1
   4  18  -3   3612.95   3294.71    562.81 o    1
  -3 -18  -2     31.55    353.19    475.68 <   -2
   4  18  -2     31.55    353.19    475.68 <    1
   4  18  -1    177.34    297.38    527.82 <    1
  -4 -18   0   7372.46   6761.60    403.30 o   -2
   4  18   0   7372.46   6761.60    403.30 o    1
   4  18   1     94.29     85.56    536.49 <    1
  -5 -18   2   6108.12   4843.81    673.64 o   -2
   4  18   2   6108.12   4843.81    673.64 o    1
   4  18   3     11.18   -179.04    629.39 <    1
  -6 -18   4    884.38   -142.65   1286.55 <   -2
   4  18   4    884.38   -142.65   1286.55 <    1
  -2 -19  -4   1106.11    704.07    584.67 <   -2
   4  19  -4   1106.11    704.07    584.67 <    1
   4  19  -3   1010.28   1069.88    524.09 <    1
  -3 -19  -2   5522.25   5064.32    565.81 o   -2
   4  19  -2   5522.25   5064.32    565.81 o    1
   4  19  -1     11.90    -83.91    569.16 <    1
  -4 -19   0    391.22    590.83    395.82 <   -2
   4  19   0    391.22    590.83    395.82 <    1
   4  19   1   1320.40    635.37    664.85 <    1
  -5 -19   2     15.25    343.56    632.63 <   -2
   4  19   2     15.25    343.56    632.63 <    1
   4  20  -1    534.52    -54.17    830.55 <    1
   1   0 -12    747.93    841.70    521.81 <   -2
   5   0 -12    747.93    841.70    521.81 <    1
   0   0 -10    773.29    736.93    526.12 <   -2
   5   0 -10    773.29    736.93    526.12 <    1
  -1   0  -8  13837.20  13244.20    439.55 o   -2
   5   0  -8  13837.20  13244.20    439.55 o    1
  -2   0  -6   5190.30   5714.47    471.75 o   -2
   5   0  -6   5190.30   5714.47    471.75 o    1
  -3   0  -4 115427.00 124450.00    688.88 o   -2
   5   0  -4 115427.00 124450.00    688.88 o    1
  -4   0  -2  43069.10  44032.60    534.54 o   -2
   5   0  -2  43069.10  44032.60    534.54 o    1
  -5   0   0   3462.01   3660.86    496.96 o   -2
   5   0   0   3462.01   3660.86    496.96 o    1
  -6   0   2   2296.94   2992.81    486.86 o   -2
   5   0   2   2296.94   2992.81    486.86 o    1
  -7   0   4   6918.54   6979.78    560.78 o   -2
   5   0   4   6918.54   6979.78    560.78 o    1
  -8   0   6   1407.78   2030.68    571.18 o   -2
   5   0   6   1407.78   2030.68    571.18 o    1
  -9   0   8  29934.60  31111.40    690.47 o   -2
   5   0   8  29934.60  31111.40    690.47 o    1
   1  -1 -12   5919.06   5608.86    459.39 o   -2
   5   1 -12   5919.06   5608.86    459.39 o    1
   5   1 -11     18.56    140.15    410.71 <    1
   0  -1 -10    191.81    247.04    386.98 <   -2
   5   1 -10    191.81    247.04    386.98 <    1
   5   1  -9   2712.47   2931.03    309.61 o    1
  -1  -1  -8   9006.80   9456.86    344.86 o   -2
   5   1  -8   9006.80   9456.86    344.86 o    1
   5   1  -7   7568.28   8131.33    296.45 o    1
  -2  -1  -6  16790.50  17521.80    325.89 o   -2
   5   1  -6  16790.50  17521.80    325.89 o    1
   5   1  -5  24895.70  26327.60    332.62 o    1
  -3  -1  -4   3122.92   3607.82    326.74 o   -2
   5   1  -4   3122.92   3607.82    326.74 o    1
   5   1  -3  11450.80  11537.20    357.10 o    1
  -4  -1  -2   3029.85   2588.96    351.17 o   -2
   5   1  -2   3029.85   2588.96    351.17 o    1
   5   1  -1   4341.87   4347.59    374.63 o    1
  -5  -1   0  19164.50  19794.90    335.76 o   -2
   5   1   0  19164.50  19794.90    335.76 o    1
   5   1   1      0.11    -52.46    358.51 <    1
  -6  -1   2  50712.70  53411.40    417.92 o   -2
   5   1   2  50712.70  53411.40    417.92 o    1
   5   1   3   1036.82   1214.36    346.28 o    1
  -7  -1   4    930.74   1246.51    362.93 o   -2
   5   1   4    930.74   1246.51    362.93 o    1
   5   1   5   1944.06   2111.43    377.82 o    1
  -8  -1   6   4180.92   4343.87    384.08 o   -2
   5   1   6   4180.92   4343.87    384.08 o    1
   5   1   7    709.65   1207.53    425.69 <    1
  -9  -1   8   2297.72   1853.55    447.71 o   -2
   5   1   8   2297.72   1853.55    447.71 o    1
   5   1   9    349.08    683.52    526.18 <    1
   1  -2 -12   1484.32   1354.41    511.49 <   -2
   5   2 -12   1484.32   1354.41    511.49 <    1
   5   2 -11    115.45    222.20    434.28 <    1
   0  -2 -10    390.36    954.77    408.52 <   -2
   5   2 -10    390.36    954.77    408.52 <    1
   5   2  -9    981.70   1132.27    386.54 <    1
  -1  -2  -8     73.40    240.71    308.81 <   -2
   5   2  -8     73.40    240.71    308.81 <    1
   5   2  -7      7.95    -15.59    327.60 <    1
  -2  -2  -6  72632.00  75071.20    373.57 o   -2
   5   2  -6  72632.00  75071.20    373.57 o    1
   5   2  -5      0.05    -43.36    297.85 <    1
  -3  -2  -4   1503.85   1721.92    337.79 o   -2
   5   2  -4   1503.85   1721.92    337.79 o    1
   5   2  -3    511.61    424.22    341.74 <    1
  -4  -2  -2   1471.56   1715.29    321.59 o   -2
   5   2  -2   1471.56   1715.29    321.59 o    1
   5   2  -1    476.42    516.44    328.06 <    1
  -5  -2   0  34572.40  33277.20    333.38 o   -2
   5   2   0  34572.40  33277.20    333.38 o    1
   5   2   1    181.15    411.15    366.72 <    1
  -6  -2   2   4200.15   4314.52    393.51 o   -2
   5   2   2   4200.15   4314.52    393.51 o    1
   5   2   3   2443.24   2697.93    355.79 o    1
  -7  -2   4   8942.16   8956.16    368.28 o   -2
   5   2   4   8942.16   8956.16    368.28 o    1
   5   2   5    208.95    452.01    399.92 <    1
  -8  -2   6  30358.20  31087.40    470.76 o   -2
   5   2   6  30358.20  31087.40    470.76 o    1
   5   2   7    116.05    569.27    447.42 <    1
  -9  -2   8   2115.81   2646.63    452.42 o   -2
   5   2   8   2115.81   2646.63    452.42 o    1
   5   2   9     18.34     79.39    459.55 <    1
   1  -3 -12   8278.49   6645.62    474.69 o   -2
   5   3 -12   8278.49   6645.62    474.69 o    1
   5   3 -11     27.76    116.31    422.73 <    1
   0  -3 -10      5.42    -97.90    394.27 <   -2
   5   3 -10      5.42    -97.90    394.27 <    1
   5   3  -9    887.77    883.70    374.08 <    1
  -1  -3  -8   3662.34   3941.93    326.96 o   -2
   5   3  -8   3662.34   3941.93    326.96 o    1
   5   3  -7   7632.19   8076.53    307.10 o    1
  -2  -3  -6  21246.90  21153.70    332.52 o   -2
   5   3  -6  21246.90  21153.70    332.52 o    1
   5   3  -5  14031.60  14234.40    338.73 o    1
  -3  -3  -4    550.98    930.15    361.38 <   -2
   5   3  -4    550.98    930.15    361.38 <    1
   5   3  -3  23347.00  24340.30    369.42 o    1
  -4  -3  -2     96.03    353.09    369.59 <   -2
   5   3  -2     96.03    353.09    369.59 <    1
   5   3  -1   3559.14   3599.93    358.82 o    1
  -5  -3   0  73115.10  74399.30    375.41 o   -2
   5   3   0  73115.10  74399.30    375.41 o    1
   5   3   1    620.30    405.70    347.33 <    1
  -6  -3   2  17748.80  18260.10    381.85 o   -2
   5   3   2  17748.80  18260.10    381.85 o    1
   5   3   3    783.98   1226.01    398.52 o    1
  -7  -3   4   2364.04   1986.91    399.42 o   -2
   5   3   4   2364.04   1986.91    399.42 o    1
   5   3   5    728.22    772.17    399.89 <    1
  -8  -3   6   9738.04  10211.60    412.48 o   -2
   5   3   6   9738.04  10211.60    412.48 o    1
   5   3   7    606.45   1131.95    402.01 <    1
  -9  -3   8   2494.27   2402.82    501.27 o   -2
   5   3   8   2494.27   2402.82    501.27 o    1
   5   3   9      2.27    134.88    518.56 <    1
   1  -4 -12    940.48   1043.07    468.44 <   -2
   5   4 -12    940.48   1043.07    468.44 <    1
   5   4 -11   1603.21   1282.13    385.18 o    1
   0  -4 -10    451.02    862.57    393.65 <   -2
   5   4 -10    451.02    862.57    393.65 <    1
   5   4  -9   2255.29   2399.92    372.82 o    1
  -1  -4  -8  13630.60  13773.00    348.14 o   -2
   5   4  -8  13630.60  13773.00    348.14 o    1
   5   4  -7    207.20    266.10    307.44 <    1
  -2  -4  -6  11611.40  12174.80    353.75 o   -2
   5   4  -6  11611.40  12174.80    353.75 o    1
   5   4  -5    100.03    -46.61    348.14 <    1
  -3  -4  -4  61655.50  64070.60    419.17 o   -2
   5   4  -4  61655.50  64070.60    419.17 o    1
   5   4  -3   1664.98   1508.65    335.64 o    1
  -4  -4  -2  41762.10  44014.20    416.69 o   -2
   5   4  -2  41762.10  44014.20    416.69 o    1
   5   4  -1   4363.99   4392.05    357.75 o    1
  -5  -4   0   7045.65   7211.95    281.16 o   -2
   5   4   0   7045.65   7211.95    281.16 o    1
   5   4   1  12861.60  12666.40    360.63 o    1
  -6  -4   2   2197.39   2436.05    388.67 o   -2
   5   4   2   2197.39   2436.05    388.67 o    1
   5   4   3     67.64    210.91    358.89 <    1
  -7  -4   4   5171.88   5238.78    378.28 o   -2
   5   4   4   5171.88   5238.78    378.28 o    1
   5   4   5     74.51    287.69    372.29 <    1
  -8  -4   6    613.92    982.04    398.04 <   -2
   5   4   6    613.92    982.04    398.04 <    1
   5   4   7      2.97    114.50    436.24 <    1
  -9  -4   8  25452.80  27757.40    541.92 o   -2
   5   4   8  25452.80  27757.40    541.92 o    1
   5   4   9      0.18    668.97    556.33 <    1
   5   5 -11     11.98    444.97    448.59 <    1
   0  -5 -10   1669.46   1963.61    373.11 o   -2
   5   5 -10   1669.46   1963.61    373.11 o    1
   5   5  -9   1290.13   1277.38    374.90 o    1
  -1  -5  -8  12250.40  12035.60    408.66 o   -2
   5   5  -8  12250.40  12035.60    408.66 o    1
   5   5  -7   8783.58   9167.86    340.64 o    1
  -2  -5  -6   6730.72   7369.47    341.98 o   -2
   5   5  -6   6730.72   7369.47    341.98 o    1
   5   5  -5   1392.77   1177.76    314.48 o    1
  -3  -5  -4   5906.77   7077.01    360.14 o   -2
   5   5  -4   5906.77   7077.01    360.14 o    1
   5   5  -3   4202.91   4630.75    353.71 o    1
  -4  -5  -2   8042.83   7992.60    335.43 o   -2
   5   5  -2   8042.83   7992.60    335.43 o    1
   5   5  -1   4824.15   4629.30    327.67 o    1
  -5  -5   0   1792.79   2025.99    266.81 o   -2
   5   5   0   1792.79   2025.99    266.81 o    1
   5   5   1    601.21    625.89    347.16 <    1
  -6  -5   2  86328.30  85470.20    548.16 o   -2
   5   5   2  86328.30  85470.20    548.16 o    1
   5   5   3   1035.53    950.60    379.54 <    1
  -7  -5   4   3385.55   3186.18    377.93 o   -2
   5   5   4   3385.55   3186.18    377.93 o    1
   5   5   5    944.78   1062.68    385.43 <    1
  -8  -5   6   2998.29   3351.60    476.99 o   -2
   5   5   6   2998.29   3351.60    476.99 o    1
   5   5   7    171.63    141.37    440.88 <    1
  -9  -5   8   1915.22   1377.72    474.51 <   -2
   5   5   8   1915.22   1377.72    474.51 <    1
   5   5   9    318.81    256.57    515.86 <    1
   5   6 -11    939.95    882.04    462.15 <    1
   0  -6 -10     79.46    252.00    424.61 <   -2
   5   6 -10     79.46    252.00    424.61 <    1
   5   6  -9   1060.13   1139.04    367.39 o    1
  -1  -6  -8    928.45    622.27    355.41 <   -2
   5   6  -8    928.45    622.27    355.41 <    1
   5   6  -7   3665.24   3587.80    347.14 o    1
  -2  -6  -6  51155.10  56647.00    399.78 o   -2
   5   6  -6  51155.10  56647.00    399.78 o    1
   5   6  -5    339.38    345.28    342.25 <    1
  -3  -6  -4   4083.30   4538.43    316.00 o   -2
   5   6  -4   4083.30   4538.43    316.00 o    1
   5   6  -3   3577.86   3616.36    364.03 o    1
  -4  -6  -2   3723.69   3996.12    372.78 o   -2
   5   6  -2   3723.69   3996.12    372.78 o    1
   5   6  -1   7784.51   8167.12    337.38 o    1
  -5  -6   0  14078.40  13906.40    267.21 o   -2
   5   6   0  14078.40  13906.40    267.21 o    1
   5   6   1   1510.79   1692.45    368.14 o    1
  -6  -6   2   1635.64   1237.25    367.26 o   -2
   5   6   2   1635.64   1237.25    367.26 o    1
   5   6   3   6617.39   6721.04    412.20 o    1
  -7  -6   4   3159.40   3311.58    378.02 o   -2
   5   6   4   3159.40   3311.58    378.02 o    1
   5   6   5   2496.88   2641.37    369.86 o    1
  -8  -6   6  13504.40  13938.10    451.17 o   -2
   5   6   6  13504.40  13938.10    451.17 o    1
   5   6   7     21.29    337.23    435.71 <    1
  -9  -6   8   3090.53   3647.58    533.46 o   -2
   5   6   8   3090.53   3647.58    533.46 o    1
   5   6   9      6.36    141.10    583.95 <    1
   5   7 -11      7.31      3.41    455.35 <    1
   0  -7 -10    264.55    512.13    451.79 <   -2
   5   7 -10    264.55    512.13    451.79 <    1
   5   7  -9    181.84    232.15    418.91 <    1
  -1  -7  -8   2348.52   2459.41    376.13 o   -2
   5   7  -8   2348.52   2459.41    376.13 o    1
   5   7  -7    602.97    505.77    348.11 <    1
  -2  -7  -6  22246.50  24167.10    400.61 o   -2
   5   7  -6  22246.50  24167.10    400.61 o    1
   5   7  -5  10317.60  10801.80    357.40 o    1
  -3  -7  -4   2061.33   2190.85    373.25 o   -2
   5   7  -4   2061.33   2190.85    373.25 o    1
   5   7  -3   2324.38   2162.25    349.30 o    1
  -4  -7  -2   7210.57   7150.82    342.76 o   -2
   5   7  -2   7210.57   7150.82    342.76 o    1
   5   7  -1    111.97    363.57    340.16 <    1
  -5  -7   0  60013.60  63371.70    372.30 o   -2
   5   7   0  60013.60  63371.70    372.30 o    1
   5   7   1    430.25    638.80    377.21 <    1
  -6  -7   2   4123.83   4326.53    366.10 o   -2
   5   7   2   4123.83   4326.53    366.10 o    1
   5   7   3      3.19    244.59    361.70 <    1
  -7  -7   4   7743.99   7974.82    377.45 o   -2
   5   7   4   7743.99   7974.82    377.45 o    1
   5   7   5    115.07    175.64    388.84 <    1
  -8  -7   6   6942.37   6802.14    409.26 o   -2
   5   7   6   6942.37   6802.14    409.26 o    1
   5   7   7    493.24    578.23    466.01 <    1
  -9  -7   8   2365.20   1460.81    506.04 <   -2
   5   7   8   2365.20   1460.81    506.04 <    1
   5   7   9    127.35   -124.51    649.29 <    1
   5   8 -11   3257.48   3089.76    503.66 o    1
   0  -8 -10    114.95    270.52    457.29 <   -2
   5   8 -10    114.95    270.52    457.29 <    1
   5   8  -9   3655.94   3392.36    449.73 o    1
  -1  -8  -8   5311.76   5551.40    408.58 o   -2
   5   8  -8   5311.76   5551.40    408.58 o    1
   5   8  -7    829.76   1061.65    375.58 <    1
  -2  -8  -6  15720.00  16582.90    379.57 o   -2
   5   8  -6  15720.00  16582.90    379.57 o    1
   5   8  -5      0.03    171.38    364.73 <    1
  -3  -8  -4  23187.60  23952.00    415.84 o   -2
   5   8  -4  23187.60  23952.00    415.84 o    1
   5   8  -3   1402.63   1285.15    359.61 o    1
  -4  -8  -2   2775.62   3020.76    350.21 o   -2
   5   8  -2   2775.62   3020.76    350.21 o    1
   5   8  -1   6806.40   7025.40    388.12 o    1
  -5  -8   0   6282.23   6216.14    248.71 o   -2
   5   8   0   6282.23   6216.14    248.71 o    1
   5   8   1  10659.70  10548.60    400.92 o    1
  -6  -8   2    878.12   1325.92    371.99 o   -2
   5   8   2    878.12   1325.92    371.99 o    1
   5   8   3    688.64   1070.68    405.64 <    1
  -7  -8   4    472.12    655.46    415.71 <   -2
   5   8   4    472.12    655.46    415.71 <    1
   5   8   5     50.05    479.50    411.08 <    1
  -8  -8   6   1491.91   1359.38    425.89 o   -2
   5   8   6   1491.91   1359.38    425.89 o    1
   5   8   7    302.66    658.46    450.30 <    1
  -9  -8   8  10728.30  12158.50    494.14 o   -2
   5   8   8  10728.30  12158.50    494.14 o    1
   5   9 -11      3.45   -125.89    665.89 <    1
   0  -9 -10   2257.47   2107.22    558.26 o   -2
   5   9 -10   2257.47   2107.22    558.26 o    1
   5   9  -9     76.05    200.17    494.08 <    1
  -1  -9  -8  11608.80  11048.80    456.04 o   -2
   5   9  -8  11608.80  11048.80    456.04 o    1
   5   9  -7    330.62    425.35    410.83 <    1
  -2  -9  -6   2864.58   3109.10    407.28 o   -2
   5   9  -6   2864.58   3109.10    407.28 o    1
   5   9  -5    479.75    544.34    414.08 <    1
  -3  -9  -4   4361.87   5328.23    417.74 o   -2
   5   9  -4   4361.87   5328.23    417.74 o    1
   5   9  -3    300.58    506.77    410.46 <    1
  -4  -9  -2   9645.32   9485.17    417.25 o   -2
   5   9  -2   9645.32   9485.17    417.25 o    1
   5   9  -1   1411.68   1189.28    398.40 <    1
  -5  -9   0    315.90    556.30    257.59 <   -2
   5   9   0    315.90    556.30    257.59 <    1
   5   9   1     39.33    184.42    392.72 <    1
  -6  -9   2  70615.40  76993.90    499.42 o   -2
   5   9   2  70615.40  76993.90    499.42 o    1
   5   9   3    376.57    349.22    383.59 <    1
  -7  -9   4   3649.56   3915.11    376.98 o   -2
   5   9   4   3649.56   3915.11    376.98 o    1
   5   9   5     12.96    236.51    393.15 <    1
  -8  -9   6   1098.62   1309.71    512.91 <   -2
   5   9   6   1098.62   1309.71    512.91 <    1
   5   9   7    390.68    157.23    458.18 <    1
  -9  -9   8   1326.78    619.25    505.29 <   -2
   5   9   8   1326.78    619.25    505.29 <    1
   0 -10 -10     14.15    -12.93    466.89 <   -2
   5  10 -10     14.15    -12.93    466.89 <    1
   5  10  -9   1298.63   1073.17    439.18 <    1
  -1 -10  -8   2428.44   2425.56    436.21 o   -2
   5  10  -8   2428.44   2425.56    436.21 o    1
   5  10  -7   2783.46   2843.37    398.44 o    1
  -2 -10  -6  16608.80  17441.30    437.64 o   -2
   5  10  -6  16608.80  17441.30    437.64 o    1
   5  10  -5     19.73    392.83    490.62 <    1
  -3 -10  -4   5235.78   5998.32    410.66 o   -2
   5  10  -4   5235.78   5998.32    410.66 o    1
   5  10  -3   4717.71   4656.51    414.98 o    1
  -4 -10  -2   1982.56   1990.31    432.54 o   -2
   5  10  -2   1982.56   1990.31    432.54 o    1
   5  10  -1   9268.54   9314.89    418.31 o    1
  -5 -10   0  13078.10  12681.60    289.94 o   -2
   5  10   0  13078.10  12681.60    289.94 o    1
   5  10   1   1717.94   1606.98    402.45 o    1
  -6 -10   2    593.25    779.67    379.91 <   -2
   5  10   2    593.25    779.67    379.91 <    1
   5  10   3   5378.70   5790.73    430.32 o    1
  -7 -10   4     60.75   -155.69    423.50 <   -2
   5  10   4     60.75   -155.69    423.50 <    1
   5  10   5   1257.47   1392.73    475.79 <    1
  -8 -10   6   4722.90   4391.65    480.01 o   -2
   5  10   6   4722.90   4391.65    480.01 o    1
   5  10   7    272.01    748.16    514.26 <    1
  -9 -10   8   6291.39   5713.91    551.17 o   -2
   5  10   8   6291.39   5713.91    551.17 o    1
   0 -11 -10     38.32    -51.88    521.49 <   -2
   5  11 -10     38.32    -51.88    521.49 <    1
   5  11  -9     41.11     28.25    513.66 <    1
  -1 -11  -8    753.90   1264.84    481.95 <   -2
   5  11  -8    753.90   1264.84    481.95 <    1
   5  11  -7    898.30    998.27    445.76 <    1
  -2 -11  -6  11786.70  13212.20    454.85 o   -2
   5  11  -6  11786.70  13212.20    454.85 o    1
   5  11  -5   2225.24   2305.00    464.68 o    1
  -3 -11  -4    899.31    969.46    421.04 <   -2
   5  11  -4    899.31    969.46    421.04 <    1
   5  11  -3    151.71    -78.69    388.95 <    1
  -4 -11  -2   1437.48   1331.00    439.11 o   -2
   5  11  -2   1437.48   1331.00    439.11 o    1
   5  11  -1   2722.06   2689.15    424.70 o    1
  -5 -11   0  58813.30  57488.60    356.36 o   -2
   5  11   0  58813.30  57488.60    356.36 o    1
   5  11   1    257.60    329.26    419.34 <    1
  -6 -11   2    818.87   1153.51    435.35 <   -2
   5  11   2    818.87   1153.51    435.35 <    1
   5  11   3    396.86    678.26    447.44 <    1
  -7 -11   4   6067.06   5444.42    426.14 o   -2
   5  11   4   6067.06   5444.42    426.14 o    1
   5  11   5      5.26    271.57    415.49 <    1
  -8 -11   6   5042.88   5207.09    443.50 o   -2
   5  11   6   5042.88   5207.09    443.50 o    1
   5  11   7    322.23    343.25    502.50 <    1
   0 -12 -10     20.51    521.91   1810.21 <   -2
   5  12 -10     20.51    521.91   1810.21 <    1
   5  12  -9   3320.45   2639.14    505.79 o    1
  -1 -12  -8   1242.32   1267.26    520.29 <   -2
   5  12  -8   1242.32   1267.26    520.29 <    1
   5  12  -7     13.04    -46.40    428.53 <    1
  -2 -12  -6  12047.40  11940.80    499.70 o   -2
   5  12  -6  12047.40  11940.80    499.70 o    1
   5  12  -5     81.69   -250.66    421.51 <    1
  -3 -12  -4   3576.40   4282.18    431.42 o   -2
   5  12  -4   3576.40   4282.18    431.42 o    1
   5  12  -3    483.16    361.62    404.35 <    1
  -4 -12  -2    244.37    337.97    417.36 <   -2
   5  12  -2    244.37    337.97    417.36 <    1
   5  12  -1   1488.59   1397.27    412.86 o    1
  -5 -12   0   9688.04   9646.91    344.31 o   -2
   5  12   0   9688.04   9646.91    344.31 o    1
   5  12   1  11354.20  12115.60    461.23 o    1
  -6 -12   2    543.92    834.54    456.33 <   -2
   5  12   2    543.92    834.54    456.33 <    1
   5  12   3    132.55    344.63    422.90 <    1
  -7 -12   4    193.92    -43.84    452.76 <   -2
   5  12   4    193.92    -43.84    452.76 <    1
   5  12   5      1.24    135.46    444.28 <    1
  -8 -12   6   4190.48   4485.65    495.28 o   -2
   5  12   6   4190.48   4485.65    495.28 o    1
   5  12   7    639.03    652.25    483.15 <    1
   5  13  -9     10.13     63.00    665.99 <    1
  -1 -13  -8   5777.68   5566.07    470.53 o   -2
   5  13  -8   5777.68   5566.07    470.53 o    1
   5  13  -7      1.43     78.37    493.60 <    1
  -2 -13  -6   1717.18   1700.92    478.07 o   -2
   5  13  -6   1717.18   1700.92    478.07 o    1
   5  13  -5   6650.44   7296.02    406.75 o    1
  -3 -13  -4   2149.82   2458.59    431.02 o   -2
   5  13  -4   2149.82   2458.59    431.02 o    1
   5  13  -3    444.14    893.60    424.61 <    1
  -4 -13  -2   4766.58   5220.69    445.55 o   -2
   5  13  -2   4766.58   5220.69    445.55 o    1
   5  13  -1    951.14   1125.03    416.98 <    1
  -5 -13   0    478.52    681.51    304.95 <   -2
   5  13   0    478.52    681.51    304.95 <    1
   5  13   1    367.95    437.49    464.14 <    1
  -6 -13   2  29159.40  29401.30    539.57 o   -2
   5  13   2  29159.40  29401.30    539.57 o    1
   5  13   3      6.83   -100.61    568.41 <    1
  -7 -13   4    330.99    697.61    497.60 <   -2
   5  13   4    330.99    697.61    497.60 <    1
   5  13   5    216.63    185.91    509.84 <    1
  -8 -13   6    319.02    -88.54    503.26 <   -2
   5  13   6    319.02    -88.54    503.26 <    1
  -1 -14  -8   2550.65   1867.18    464.28 o   -2
   5  14  -8   2550.65   1867.18    464.28 o    1
   5  14  -7   2166.38   1680.54    520.43 o    1
  -2 -14  -6   3694.70   3753.71    469.93 o   -2
   5  14  -6   3694.70   3753.71    469.93 o    1
   5  14  -5    108.93    390.65    432.31 <    1
  -3 -14  -4  12013.00  12262.90    451.97 o   -2
   5  14  -4  12013.00  12262.90    451.97 o    1
   5  14  -3   1702.06   1907.94    424.41 o    1
  -4 -14  -2   2130.45   2311.26    443.71 o   -2
   5  14  -2   2130.45   2311.26    443.71 o    1
   5  14  -1   2973.97   3003.21    459.70 o    1
  -5 -14   0   2725.92   2528.99    321.99 o   -2
   5  14   0   2725.92   2528.99    321.99 o    1
   5  14   1     62.44    -97.48    511.00 <    1
  -6 -14   2    252.98    306.74    520.88 <   -2
   5  14   2    252.98    306.74    520.88 <    1
   5  14   3   3074.58   3046.91    510.90 o    1
  -7 -14   4    408.39   -162.87    542.93 <   -2
   5  14   4    408.39   -162.87    542.93 <    1
   5  14   5    498.59    228.22    534.33 <    1
  -8 -14   6    358.51    363.24    551.51 <   -2
   5  14   6    358.51    363.24    551.51 <    1
  -1 -15  -8    836.44    722.60    512.92 <   -2
   5  15  -8    836.44    722.60    512.92 <    1
   5  15  -7   1959.70   1644.41    528.45 o    1
  -2 -15  -6   5592.79   5413.63    515.33 o   -2
   5  15  -6   5592.79   5413.63    515.33 o    1
   5  15  -5     39.81   -126.26    485.73 <    1
  -3 -15  -4    292.38    389.59    425.19 <   -2
   5  15  -4    292.38    389.59    425.19 <    1
   5  15  -3    907.35   1266.56    459.97 <    1
  -4 -15  -2    440.29    356.23    568.79 <   -2
   5  15  -2    440.29    356.23    568.79 <    1
   5  15  -1   2676.59   2322.73    500.50 o    1
  -5 -15   0  19054.00  18273.30    361.19 o   -2
   5  15   0  19054.00  18273.30    361.19 o    1
   5  15   1    286.25    740.66    507.77 <    1
  -6 -15   2    720.53    774.95    568.10 <   -2
   5  15   2    720.53    774.95    568.10 <    1
   5  15   3    328.98   -224.75    502.40 <    1
  -7 -15   4   2933.90   2673.83    564.85 o   -2
   5  15   4   2933.90   2673.83    564.85 o    1
   5  15   5    154.59    781.25    589.91 <    1
   5  16  -7     71.84    500.04    486.21 <    1
  -2 -16  -6   9557.89   9225.68    508.88 o   -2
   5  16  -6   9557.89   9225.68    508.88 o    1
   5  16  -5      7.46    106.41    520.90 <    1
  -3 -16  -4    526.45    843.61    520.48 <   -2
   5  16  -4    526.45    843.61    520.48 <    1
   5  16  -3      4.99    -62.57    491.05 <    1
  -4 -16  -2    161.49   -235.82    507.35 <   -2
   5  16  -2    161.49   -235.82    507.35 <    1
   5  16  -1    266.80    214.75    512.98 <    1
  -5 -16   0   4524.43   3650.53    349.87 o   -2
   5  16   0   4524.43   3650.53    349.87 o    1
   5  16   1   5322.17   4733.29    542.80 o    1
  -6 -16   2    445.82    479.50    763.09 <   -2
   5  16   2    445.82    479.50    763.09 <    1
   5  16   3     95.83    530.21    571.45 <    1
  -7 -16   4    561.82    494.11    603.88 <   -2
   5  16   4    561.82    494.11    603.88 <    1
  -2 -17  -6   1195.66   1229.06    530.66 <   -2
   5  17  -6   1195.66   1229.06    530.66 <    1
   5  17  -5   4736.83   4617.53    502.61 o    1
  -3 -17  -4    476.49    647.43    487.17 <   -2
   5  17  -4    476.49    647.43    487.17 <    1
   5  17  -3   1335.05   1220.19    517.98 <    1
  -4 -17  -2   1365.10    963.39    537.08 <   -2
   5  17  -2   1365.10    963.39    537.08 <    1
   5  17  -1    217.19    159.94    537.35 <    1
  -5 -17   0   1980.32   1660.03    383.21 o   -2
   5  17   0   1980.32   1660.03    383.21 o    1
   5  17   1    256.32    516.55    580.93 <    1
  -6 -17   2   8409.26   7667.18    614.50 o   -2
   5  17   2   8409.26   7667.18    614.50 o    1
   5  17   3      1.64    -61.77    617.89 <    1
  -7 -17   4    112.32    337.23    879.95 <   -2
   5  17   4    112.32    337.23    879.95 <    1
   5  18  -5     15.57     77.36    576.77 <    1
  -3 -18  -4   5946.83   4966.93    532.92 o   -2
   5  18  -4   5946.83   4966.93    532.92 o    1
   5  18  -3    324.67   -142.23    554.70 <    1
  -4 -18  -2   2988.87   2545.21    548.91 o   -2
   5  18  -2   2988.87   2545.21    548.91 o    1
   5  18  -1    356.28    502.13    571.78 <    1
  -5 -18   0    630.07    736.96    400.08 <   -2
   5  18   0    630.07    736.96    400.08 <    1
   5  18   1   1376.52    823.38    606.27 <    1
  -6 -18   2    183.72     53.27    854.08 <   -2
   5  18   2    183.72     53.27    854.08 <    1
   5  19  -3   1309.72   1009.99    592.74 <    1
  -4 -19  -2     27.20     21.02    563.20 <   -2
   5  19  -2     27.20     21.02    563.20 <    1
   5  19  -1   1905.39   1075.56    619.54 <    1
  -5 -19   0   4419.49   3028.46    453.27 o   -2
   5  19   0   4419.49   3028.46    453.27 o    1
   0   0 -12   5242.70   4138.96    677.97 o   -2
   6   0 -12   5242.70   4138.96    677.97 o    1
  -1   0 -10   8608.19   9441.53    557.85 o   -2
   6   0 -10   8608.19   9441.53    557.85 o    1
  -2   0  -8  17078.90  18935.80    468.86 o   -2
   6   0  -8  17078.90  18935.80    468.86 o    1
  -3   0  -6   7698.78   8240.90    503.96 o   -2
   6   0  -6   7698.78   8240.90    503.96 o    1
  -4   0  -4   1658.25   1928.58    471.38 o   -2
   6   0  -4   1658.25   1928.58    471.38 o    1
  -5   0  -2  17173.80  16927.30    500.09 o   -2
   6   0  -2  17173.80  16927.30    500.09 o    1
  -6   0   0  12368.20  12989.50    342.64 o   -2
   6   0   0  12368.20  12989.50    342.64 o    1
  -7   0   2    623.35    952.57    505.93 <   -2
   6   0   2    623.35    952.57    505.93 <    1
  -8   0   4  58707.20  61648.30    571.90 o   -2
   6   0   4  58707.20  61648.30    571.90 o    1
  -9   0   6   1538.89   1498.90    601.60 <   -2
   6   0   6   1538.89   1498.90    601.60 <    1
 -10   0   8    375.82    458.85    714.58 <   -2
   6   0   8    375.82    458.85    714.58 <    1
   0  -1 -12    838.80    558.59    415.88 <   -2
   6   1 -12    838.80    558.59    415.88 <    1
   6   1 -11   3161.04   2769.36    387.26 o    1
  -1  -1 -10    817.58    952.55    354.46 <   -2
   6   1 -10    817.58    952.55    354.46 <    1
   6   1  -9   4992.43   4860.35    359.41 o    1
  -2  -1  -8   3821.97   4359.25    349.76 o   -2
   6   1  -8   3821.97   4359.25    349.76 o    1
   6   1  -7   3061.96   2967.88    339.72 o    1
  -3  -1  -6   1993.52   2279.74    323.19 o   -2
   6   1  -6   1993.52   2279.74    323.19 o    1
   6   1  -5     13.44    148.45    324.67 <    1
  -4  -1  -4  22500.20  23364.60    346.84 o   -2
   6   1  -4  22500.20  23364.60    346.84 o    1
   6   1  -3   5085.71   4820.82    339.86 o    1
  -5  -1  -2  41652.10  43038.30    362.82 o   -2
   6   1  -2  41652.10  43038.30    362.82 o    1
   6   1  -1  12145.50  12208.90    356.99 o    1
  -6  -1   0      9.97     36.71    232.78 <   -2
   6   1   0      9.97     36.71    232.78 <    1
   6   1   1  17785.00  18154.60    374.29 o    1
  -7  -1   2   1711.87   2003.87    318.61 o   -2
   6   1   2   1711.87   2003.87    318.61 o    1
   6   1   3   5377.48   5543.69    333.88 o    1
  -8  -1   4   4521.88   4296.62    353.23 o   -2
   6   1   4   4521.88   4296.62    353.23 o    1
   6   1   5   1474.23   1453.67    398.06 o    1
  -9  -1   6   2319.46   2262.98    431.34 o   -2
   6   1   6   2319.46   2262.98    431.34 o    1
   6   1   7      2.77    239.54    460.67 <    1
 -10  -1   8    550.32   1004.07    605.34 <   -2
   6   1   8    550.32   1004.07    605.34 <    1
   6   1   9      4.84    397.78    662.22 <    1
   0  -2 -12   1421.46    709.85    462.86 <   -2
   6   2 -12   1421.46    709.85    462.86 <    1
   6   2 -11      5.76    -21.92    414.75 <    1
  -1  -2 -10  23472.50  23719.60    393.79 o   -2
   6   2 -10  23472.50  23719.60    393.79 o    1
   6   2  -9     68.83    322.70    331.80 <    1
  -2  -2  -8   3155.44   3685.95    364.55 o   -2
   6   2  -8   3155.44   3685.95    364.55 o    1
   6   2  -7    754.64    689.53    312.04 <    1
  -3  -2  -6    877.23    968.85    333.39 <   -2
   6   2  -6    877.23    968.85    333.39 <    1
   6   2  -5    253.28    505.91    341.92 <    1
  -4  -2  -4   8362.37   9334.18    350.07 o   -2
   6   2  -4   8362.37   9334.18    350.07 o    1
   6   2  -3   5871.04   5742.13    332.18 o    1
  -5  -2  -2   1047.70    941.54    349.97 <   -2
   6   2  -2   1047.70    941.54    349.97 <    1
   6   2  -1    257.82    314.79    340.22 <    1
  -6  -2   0  18152.90  19140.50    297.91 o   -2
   6   2   0  18152.90  19140.50    297.91 o    1
   6   2   1    615.10   1018.81    339.87 <    1
  -7  -2   2  73160.00  76589.30    439.55 o   -2
   6   2   2  73160.00  76589.30    439.55 o    1
   6   2   3     73.11     64.01    347.87 <    1
  -8  -2   4   9723.61   9994.95    373.48 o   -2
   6   2   4   9723.61   9994.95    373.48 o    1
   6   2   5    377.83    594.24    410.24 <    1
  -9  -2   6   9298.94   9767.75    508.02 o   -2
   6   2   6   9298.94   9767.75    508.02 o    1
   6   2   7      0.58   -135.36    475.99 <    1
 -10  -2   8    129.30    557.76    480.50 <   -2
   6   2   8    129.30    557.76    480.50 <    1
   6   2   9      7.87    249.12    889.14 <    1
   0  -3 -12    526.63    639.50    865.04 <   -2
   6   3 -12    526.63    639.50    865.04 <    1
   6   3 -11   2043.09   2182.15    417.28 o    1
  -1  -3 -10   1571.69    864.55    375.17 <   -2
   6   3 -10   1571.69    864.55    375.17 <    1
   6   3  -9   6408.09   6461.08    367.62 o    1
  -2  -3  -8   1105.50   1194.52    325.55 o   -2
   6   3  -8   1105.50   1194.52    325.55 o    1
   6   3  -7   3238.01   3681.64    308.10 o    1
  -3  -3  -6    199.66    146.65    351.45 <   -2
   6   3  -6    199.66    146.65    351.45 <    1
   6   3  -5      0.45     31.71    325.36 <    1
  -4  -3  -4  50369.90  53245.60    386.63 o   -2
   6   3  -4  50369.90  53245.60    386.63 o    1
   6   3  -3   2647.10   2346.08    297.37 o    1
  -5  -3  -2  21559.00  22384.40    360.65 o   -2
   6   3  -2  21559.00  22384.40    360.65 o    1
   6   3  -1   6261.95   6392.39    364.65 o    1
  -6  -3   0    455.31    846.69    245.89 o   -2
   6   3   0    455.31    846.69    245.89 o    1
   6   3   1   3972.52   4493.27    346.67 o    1
  -7  -3   2   1801.14   1609.71    341.31 o   -2
   6   3   2   1801.14   1609.71    341.31 o    1
   6   3   3   6614.87   6895.42    412.76 o    1
  -8  -3   4   2233.72   2460.31    404.62 o   -2
   6   3   4   2233.72   2460.31    404.62 o    1
   6   3   5    539.37    844.08    388.17 <    1
  -9  -3   6   8611.56   8938.72    432.00 o   -2
   6   3   6   8611.56   8938.72    432.00 o    1
   6   3   7    233.05    442.43    477.60 <    1
 -10  -3   8   2833.55   3236.39    496.21 o   -2
   6   3   8   2833.55   3236.39    496.21 o    1
   6   4 -11      1.76    -66.67    364.84 <    1
  -1  -4 -10   9232.03   9872.88    420.61 o   -2
   6   4 -10   9232.03   9872.88    420.61 o    1
   6   4  -9   1149.39   1294.27    373.83 o    1
  -2  -4  -8  13161.60  14553.30    346.34 o   -2
   6   4  -8  13161.60  14553.30    346.34 o    1
   6   4  -7   2666.41   2886.54    348.00 o    1
  -3  -4  -6   6325.84   7350.71    372.24 o   -2
   6   4  -6   6325.84   7350.71    372.24 o    1
   6   4  -5   4731.99   5261.36    353.20 o    1
  -4  -4  -4   2170.11   2698.64    355.50 o   -2
   6   4  -4   2170.11   2698.64    355.50 o    1
   6   4  -3   8480.03   8909.57    340.21 o    1
  -5  -4  -2  16497.40  17223.50    375.16 o   -2
   6   4  -2  16497.40  17223.50    375.16 o    1
   6   4  -1     88.47    -35.92    336.86 <    1
  -6  -4   0  10970.60  11201.60    256.10 o   -2
   6   4   0  10970.60  11201.60    256.10 o    1
   6   4   1    696.26    575.77    320.02 <    1
  -7  -4   2   4917.62   5439.29    350.13 o   -2
   6   4   2   4917.62   5439.29    350.13 o    1
   6   4   3    125.05    286.90    394.43 <    1
  -8  -4   4  51975.60  54070.70    505.61 o   -2
   6   4   4  51975.60  54070.70    505.61 o    1
   6   4   5    394.06    500.70    372.15 <    1
  -9  -4   6   1619.07   2011.57    428.53 o   -2
   6   4   6   1619.07   2011.57    428.53 o    1
   6   4   7    589.26    920.43    486.45 <    1
 -10  -4   8    439.53    521.10    457.67 <   -2
   6   4   8    439.53    521.10    457.67 <    1
   6   5 -11   2690.95   2325.24    426.09 o    1
  -1  -5 -10    288.25    341.18    361.56 <   -2
   6   5 -10    288.25    341.18    361.56 <    1
   6   5  -9    324.19    608.18    399.97 <    1
  -2  -5  -8   5382.65   6142.12    404.67 o   -2
   6   5  -8   5382.65   6142.12    404.67 o    1
   6   5  -7    921.03    987.38    366.64 <    1
  -3  -5  -6   8076.01   8885.49    354.31 o   -2
   6   5  -6   8076.01   8885.49    354.31 o    1
   6   5  -5    367.33     15.27    330.86 <    1
  -4  -5  -4   9003.81   9779.58    358.56 o   -2
   6   5  -4   9003.81   9779.58    358.56 o    1
   6   5  -3   1597.10   1730.52    353.08 o    1
  -5  -5  -2  68831.10  73695.80    423.08 o   -2
   6   5  -2  68831.10  73695.80    423.08 o    1
   6   5  -1  13927.40  13648.50    364.36 o    1
  -6  -5   0     39.41    128.60    275.08 <   -2
   6   5   0     39.41    128.60    275.08 <    1
   6   5   1   8916.69   8830.56    363.50 o    1
  -7  -5   2   2440.15   2966.82    392.83 o   -2
   6   5   2   2440.15   2966.82    392.83 o    1
   6   5   3   1074.69   1172.33    381.87 o    1
  -8  -5   4   9266.36   9428.32    414.06 o   -2
   6   5   4   9266.36   9428.32    414.06 o    1
   6   5   5   1177.51   1072.27    384.10 <    1
  -9  -5   6    503.36    367.65    446.11 <   -2
   6   5   6    503.36    367.65    446.11 <    1
   6   5   7     24.21    194.68    480.30 <    1
 -10  -5   8     87.84    164.30    507.49 <   -2
   6   5   8     87.84    164.30    507.49 <    1
   6   6 -11     16.15   -175.32    443.27 <    1
  -1  -6 -10  15940.50  14780.50    428.52 o   -2
   6   6 -10  15940.50  14780.50    428.52 o    1
   6   6  -9    399.39    781.27    405.19 <    1
  -2  -6  -8   2767.07   2511.06    374.11 o   -2
   6   6  -8   2767.07   2511.06    374.11 o    1
   6   6  -7   4776.28   4890.33    361.93 o    1
  -3  -6  -6    516.82    267.89    349.44 <   -2
   6   6  -6    516.82    267.89    349.44 <    1
   6   6  -5  13143.80  14047.70    382.37 o    1
  -4  -6  -4   6132.17   6844.94    348.27 o   -2
   6   6  -4   6132.17   6844.94    348.27 o    1
   6   6  -3   1434.50   1949.61    344.23 o    1
  -5  -6  -2    582.99    917.92    355.26 <   -2
   6   6  -2    582.99    917.92    355.26 <    1
   6   6  -1   9786.70   9872.76    337.14 o    1
  -6  -6   0   9915.24   9845.10    282.39 o   -2
   6   6   0   9915.24   9845.10    282.39 o    1
   6   6   1    941.70    836.00    348.24 <    1
  -7  -6   2  34834.90  35492.10    494.54 o   -2
   6   6   2  34834.90  35492.10    494.54 o    1
   6   6   3    761.31   1157.21    365.46 o    1
  -8  -6   4   6265.68   6700.50    374.94 o   -2
   6   6   4   6265.68   6700.50    374.94 o    1
   6   6   5   1320.53   1913.30    435.99 o    1
  -9  -6   6   5016.76   4727.82    464.80 o   -2
   6   6   6   5016.76   4727.82    464.80 o    1
   6   6   7    368.62    223.80    490.53 <    1
 -10  -6   8    153.37    -14.00    474.55 <   -2
   6   6   8    153.37    -14.00    474.55 <    1
   6   7 -11    180.31    -61.93    489.83 <    1
  -1  -7 -10   1528.90    440.81    425.79 <   -2
   6   7 -10   1528.90    440.81    425.79 <    1
   6   7  -9   2783.52   2475.58    397.05 o    1
  -2  -7  -8     51.05     39.80    371.66 <   -2
   6   7  -8     51.05     39.80    371.66 <    1
   6   7  -7   1032.57    918.26    373.88 <    1
  -3  -7  -6    197.06    591.33    353.27 <   -2
   6   7  -6    197.06    591.33    353.27 <    1
   6   7  -5    124.21    379.11    393.74 <    1
  -4  -7  -4  47445.70  52394.40    438.94 o   -2
   6   7  -4  47445.70  52394.40    438.94 o    1
   6   7  -3    511.18    685.84    366.41 <    1
  -5  -7  -2   9794.12  10716.70    397.91 o   -2
   6   7  -2   9794.12  10716.70    397.91 o    1
   6   7  -1    168.21    248.27    311.27 <    1
  -6  -7   0   5458.72   5615.96    281.51 o   -2
   6   7   0   5458.72   5615.96    281.51 o    1
   6   7   1   1038.79   1076.59    367.66 <    1
  -7  -7   2    672.22   1263.53    397.29 o   -2
   6   7   2    672.22   1263.53    397.29 o    1
   6   7   3   2005.56   2139.80    379.09 o    1
  -8  -7   4   1587.88   1529.13    445.20 o   -2
   6   7   4   1587.88   1529.13    445.20 o    1
   6   7   5     12.42    480.78    366.01 <    1
  -9  -7   6   9453.99   8560.30    444.56 o   -2
   6   7   6   9453.99   8560.30    444.56 o    1
   6   7   7      0.17    189.52    493.33 <    1
 -10  -7   8   3636.46   3523.74    529.46 o   -2
   6   7   8   3636.46   3523.74    529.46 o    1
   6   8 -11     36.47     60.07    482.54 <    1
  -1  -8 -10   8497.02   8272.17    474.68 o   -2
   6   8 -10   8497.02   8272.17    474.68 o    1
   6   8  -9   1136.39   1269.89    435.23 <    1
  -2  -8  -8   5745.59   6019.16    433.22 o   -2
   6   8  -8   5745.59   6019.16    433.22 o    1
   6   8  -7   4257.38   4323.43    360.88 o    1
  -3  -8  -6   1311.53   1333.63    410.03 o   -2
   6   8  -6   1311.53   1333.63    410.03 o    1
   6   8  -5   6665.05   7190.62    424.46 o    1
  -4  -8  -4   2555.20   3351.62    384.85 o   -2
   6   8  -4   2555.20   3351.62    384.85 o    1
   6   8  -3  15101.50  15831.60    374.74 o    1
  -5  -8  -2   5971.06   6007.31    374.16 o   -2
   6   8  -2   5971.06   6007.31    374.16 o    1
   6   8  -1   1398.53   1616.07    309.14 o    1
  -6  -8   0    248.13    -86.41    254.60 <   -2
   6   8   0    248.13    -86.41    254.60 <    1
   6   8   1     56.08    -56.88    367.02 <    1
  -7  -8   2   5436.69   5755.53    404.91 o   -2
   6   8   2   5436.69   5755.53    404.91 o    1
   6   8   3    790.75   1108.63    386.96 <    1
  -8  -8   4  19390.90  19976.10    417.50 o   -2
   6   8   4  19390.90  19976.10    417.50 o    1
   6   8   5    184.97    261.89    403.05 <    1
  -9  -8   6   1587.19   1486.21    453.56 o   -2
   6   8   6   1587.19   1486.21    453.56 o    1
   6   8   7    974.03    933.34    519.40 <    1
 -10  -8   8    109.07    313.52    654.06 <   -2
   6   8   8    109.07    313.52    654.06 <    1
  -1  -9 -10     74.22    258.33    507.40 <   -2
   6   9 -10     74.22    258.33    507.40 <    1
   6   9  -9     79.68    185.48    471.95 <    1
  -2  -9  -8   4873.88   5589.42    458.82 o   -2
   6   9  -8   4873.88   5589.42    458.82 o    1
   6   9  -7      0.26      7.66    379.31 <    1
  -3  -9  -6   6327.79   6644.19    393.84 o   -2
   6   9  -6   6327.79   6644.19    393.84 o    1
   6   9  -5    308.18    261.84    370.44 <    1
  -4  -9  -4   4030.12   4505.95    401.99 o   -2
   6   9  -4   4030.12   4505.95    401.99 o    1
   6   9  -3     30.64   -293.60    362.55 <    1
  -5  -9  -2  50220.30  51087.50    457.11 o   -2
   6   9  -2  50220.30  51087.50    457.11 o    1
   6   9  -1    843.01    524.47    365.36 <    1
  -6  -9   0    398.71    338.47    270.41 <   -2
   6   9   0    398.71    338.47    270.41 <    1
   6   9   1    388.01    457.82    384.71 <    1
  -7  -9   2   2088.20   2341.24    416.68 o   -2
   6   9   2   2088.20   2341.24    416.68 o    1
   6   9   3    247.46    134.67    410.88 <    1
  -8  -9   4   9019.92   8149.59    432.64 o   -2
   6   9   4   9019.92   8149.59    432.64 o    1
   6   9   5    870.82   1060.62    431.60 <    1
  -9  -9   6    508.34    185.88    482.94 <   -2
   6   9   6    508.34    185.88    482.94 <    1
   6   9   7     80.73   -134.40    459.98 <    1
  -1 -10 -10   8738.66   7699.20    498.93 o   -2
   6  10 -10   8738.66   7699.20    498.93 o    1
   6  10  -9    562.15    581.00    480.65 <    1
  -2 -10  -8   3311.70   3006.41    429.81 o   -2
   6  10  -8   3311.70   3006.41    429.81 o    1
   6  10  -7   5580.51   4996.15    445.89 o    1
  -3 -10  -6    249.29    127.07    460.45 <   -2
   6  10  -6    249.29    127.07    460.45 <    1
   6  10  -5  13713.60  14389.30    450.59 o    1
  -4 -10  -4   2734.06   3530.04    465.93 o   -2
   6  10  -4   2734.06   3530.04    465.93 o    1
   6  10  -3   1407.22   1716.83    426.16 o    1
  -5 -10  -2   1347.99   1581.77    406.63 o   -2
   6  10  -2   1347.99   1581.77    406.63 o    1
   6  10  -1   4064.87   3963.43    401.18 o    1
  -6 -10   0     35.52    343.88    269.76 <   -2
   6  10   0     35.52    343.88    269.76 <    1
   6  10   1    586.57    627.73    380.99 <    1
  -7 -10   2  15743.50  16648.30    438.03 o   -2
   6  10   2  15743.50  16648.30    438.03 o    1
   6  10   3    560.45   1095.60    419.24 <    1
  -8 -10   4  15723.90  16135.20    480.01 o   -2
   6  10   4  15723.90  16135.20    480.01 o    1
   6  10   5   2596.25   2436.44    455.52 o    1
  -9 -10   6   2288.55   1740.16    495.93 o   -2
   6  10   6   2288.55   1740.16    495.93 o    1
   6  10   7    252.75    -26.44    563.37 <    1
  -1 -11 -10   1107.45    338.40    592.23 <   -2
   6  11 -10   1107.45    338.40    592.23 <    1
   6  11  -9    574.79    357.36    492.51 <    1
  -2 -11  -8     25.66    -36.18    482.11 <   -2
   6  11  -8     25.66    -36.18    482.11 <    1
   6  11  -7      1.47   -227.35    516.69 <    1
  -3 -11  -6    653.29    746.71    424.64 <   -2
   6  11  -6    653.29    746.71    424.64 <    1
   6  11  -5    504.42    408.92    443.29 <    1
  -4 -11  -4  35909.20  40501.50    465.78 o   -2
   6  11  -4  35909.20  40501.50    465.78 o    1
   6  11  -3      3.39    311.58    444.92 <    1
  -5 -11  -2   2042.37   1960.02    424.04 o   -2
   6  11  -2   2042.37   1960.02    424.04 o    1
   6  11  -1   1222.20   1160.30    415.66 <    1
  -6 -11   0   1303.97   1376.23    267.62 o   -2
   6  11   0   1303.97   1376.23    267.62 o    1
   6  11   1    135.77   -183.09    418.27 <    1
  -7 -11   2    576.33    863.97    433.93 <   -2
   6  11   2    576.33    863.97    433.93 <    1
   6  11   3    738.60    995.27    422.02 <    1
  -8 -11   4    976.54    810.85    474.00 <   -2
   6  11   4    976.54    810.85    474.00 <    1
   6  11   5   1015.74    637.91    460.02 <    1
  -9 -11   6   6196.55   5108.40    496.09 o   -2
   6  11   6   6196.55   5108.40    496.09 o    1
   6  11   7    111.56    363.14   1036.16 <    1
   6  12  -9   1111.40   1352.35    632.59 <    1
  -2 -12  -8   2151.21   2186.49    732.29 <   -2
   6  12  -8   2151.21   2186.49    732.29 <    1
   6  12  -7   1411.56   1215.43    543.86 <    1
  -3 -12  -6      7.33     71.46    432.47 <   -2
   6  12  -6      7.33     71.46    432.47 <    1
   6  12  -5   1481.97   1765.49    499.86 o    1
  -4 -12  -4   1877.80   1748.92    480.26 o   -2
   6  12  -4   1877.80   1748.92    480.26 o    1
   6  12  -3  17060.10  18312.00    448.64 o    1
  -5 -12  -2    449.09    792.09    382.15 <   -2
   6  12  -2    449.09    792.09    382.15 <    1
   6  12  -1    213.01    153.35    424.71 <    1
  -6 -12   0    387.47    477.98    289.14 <   -2
   6  12   0    387.47    477.98    289.14 <    1
   6  12   1     96.42    282.00    456.10 <    1
  -7 -12   2   9751.07   9754.75    450.35 o   -2
   6  12   2   9751.07   9754.75    450.35 o    1
   6  12   3     22.71    227.41    466.95 <    1
  -8 -12   4  10138.20   9331.08    518.00 o   -2
   6  12   4  10138.20   9331.08    518.00 o    1
   6  12   5     31.94   -395.01    485.99 <    1
  -9 -12   6   1824.45   1817.72    552.52 o   -2
   6  12   6   1824.45   1817.72    552.52 o    1
   6  13  -9   2175.11   1732.09    603.12 <    1
  -2 -13  -8   2399.40   1601.92    466.46 o   -2
   6  13  -8   2399.40   1601.92    466.46 o    1
   6  13  -7    153.43    315.47    514.25 <    1
  -3 -13  -6   2423.64   2814.91    416.63 o   -2
   6  13  -6   2423.64   2814.91    416.63 o    1
   6  13  -5    629.24    789.11    473.73 <    1
  -4 -13  -4   3004.30   3709.26    430.34 o   -2
   6  13  -4   3004.30   3709.26    430.34 o    1
   6  13  -3    511.74    583.02    464.74 <    1
  -5 -13  -2  20466.70  21518.10    461.47 o   -2
   6  13  -2  20466.70  21518.10    461.47 o    1
   6  13  -1      5.38     30.17    404.16 <    1
  -6 -13   0     46.06     80.02    313.44 <   -2
   6  13   0     46.06     80.02    313.44 <    1
   6  13   1    536.03    687.00    482.24 <    1
  -7 -13   2    611.88    897.09    475.09 <   -2
   6  13   2    611.88    897.09    475.09 <    1
   6  13   3   2764.61   2936.50    503.33 o    1
  -8 -13   4   4133.95   3147.22    465.59 o   -2
   6  13   4   4133.95   3147.22    465.59 o    1
   6  13   5    346.74    355.49    493.25 <    1
  -9 -13   6    332.72   -156.49    778.95 <   -2
   6  13   6    332.72   -156.49    778.95 <    1
  -2 -14  -8   2595.30   2437.70    532.34 o   -2
   6  14  -8   2595.30   2437.70    532.34 o    1
   6  14  -7   2616.15   2706.92    549.13 o    1
  -3 -14  -6    525.63    636.14    474.99 <   -2
   6  14  -6    525.63    636.14    474.99 <    1
   6  14  -5   4800.98   5049.93    464.89 o    1
  -4 -14  -4    566.29    658.26    464.49 <   -2
   6  14  -4    566.29    658.26    464.49 <    1
   6  14  -3     42.12    -57.09    462.00 <    1
  -5 -14  -2   1640.87   1558.65    482.00 o   -2
   6  14  -2   1640.87   1558.65    482.00 o    1
   6  14  -1   2117.58   2017.69    470.56 o    1
  -6 -14   0    273.58    392.57    306.16 <   -2
   6  14   0    273.58    392.57    306.16 <    1
   6  14   1    376.68    -36.50    515.06 <    1
  -7 -14   2    550.00    407.67    538.10 <   -2
   6  14   2    550.00    407.67    538.10 <    1
   6  14   3    552.73    218.80    518.16 <    1
  -8 -14   4  10806.00  10365.10    666.35 o   -2
   6  14   4  10806.00  10365.10    666.35 o    1
   6  14   5   1122.00    702.94    558.79 <    1
   6  15  -7    192.98   -463.65    518.94 <    1
  -3 -15  -6     47.66    429.76    438.85 <   -2
   6  15  -6     47.66    429.76    438.85 <    1
   6  15  -5    473.69    435.57    482.18 <    1
  -4 -15  -4  16534.50  17295.70    508.09 o   -2
   6  15  -4  16534.50  17295.70    508.09 o    1
   6  15  -3    194.72    410.34    452.27 <    1
  -5 -15  -2   1932.33   2507.77    522.47 o   -2
   6  15  -2   1932.33   2507.77    522.47 o    1
   6  15  -1   2479.39   2032.70    464.45 o    1
  -6 -15   0   1300.46   1083.42    341.10 o   -2
   6  15   0   1300.46   1083.42    341.10 o    1
   6  15   1   1869.38   1640.95    554.42 <    1
  -7 -15   2    135.62    -11.33    579.37 <   -2
   6  15   2    135.62    -11.33    579.37 <    1
   6  15   3    188.51    277.80    534.16 <    1
  -8 -15   4    388.93    440.88    579.36 <   -2
   6  15   4    388.93    440.88    579.36 <    1
  -3 -16  -6     44.15    175.00    522.72 <   -2
   6  16  -6     44.15    175.00    522.72 <    1
   6  16  -5    266.37     66.78    487.55 <    1
  -4 -16  -4   1370.12   1296.89    529.12 <   -2
   6  16  -4   1370.12   1296.89    529.12 <    1
   6  16  -3   3761.02   3700.04    498.31 o    1
  -5 -16  -2     59.35    134.99    515.97 <   -2
   6  16  -2     59.35    134.99    515.97 <    1
   6  16  -1     42.81    265.45    505.15 <    1
  -6 -16   0   1503.63   1374.57    344.99 o   -2
   6  16   0   1503.63   1374.57    344.99 o    1
   6  16   1    268.93     32.24    576.46 <    1
  -7 -16   2   7740.66   6464.31    598.24 o   -2
   6  16   2   7740.66   6464.31    598.24 o    1
   6  16   3      3.20    443.91    660.41 <    1
   6  17  -5    415.42    458.40    516.13 <    1
  -4 -17  -4   3181.52   2629.79    549.27 o   -2
   6  17  -4   3181.52   2629.79    549.27 o    1
   6  17  -3    648.71    491.29    551.31 <    1
  -5 -17  -2   7366.97   7103.48    523.34 o   -2
   6  17  -2   7366.97   7103.48    523.34 o    1
   6  17  -1     97.79    163.83    525.53 <    1
  -6 -17   0     31.98    119.18    386.44 <   -2
   6  17   0     31.98    119.18    386.44 <    1
   6  17   1    468.36    403.86    621.43 <    1
  -7 -17   2    163.72    170.74    656.90 <   -2
   6  17   2    163.72    170.74    656.90 <    1
   6  18  -3   1068.07    549.79    526.59 <    1
  -5 -18  -2   1292.39    916.33    532.12 <   -2
   6  18  -2   1292.39    916.33    532.12 <    1
   6  18  -1    730.94    844.88    597.55 <    1
  -6 -18   0   1165.62    923.02    388.98 <   -2
   6  18   0   1165.62    923.02    388.98 <    1
  -2   0 -10    688.49    692.20    579.61 <   -2
   7   0 -10    688.49    692.20    579.61 <    1
  -3   0  -8    564.31    741.77    495.21 <   -2
   7   0  -8    564.31    741.77    495.21 <    1
  -4   0  -6  26371.40  29755.20    642.02 o   -2
   7   0  -6  26371.40  29755.20    642.02 o    1
  -5   0  -4   4062.36   4289.85    504.61 o   -2
   7   0  -4   4062.36   4289.85    504.61 o    1
  -6   0  -2   1104.64   1018.25    514.61 <   -2
   7   0  -2   1104.64   1018.25    514.61 <    1
  -7   0   0  29066.30  29959.40    378.65 o   -2
   7   0   0  29066.30  29959.40    378.65 o    1
  -8   0   2   2763.46   2983.38    446.12 o   -2
   7   0   2   2763.46   2983.38    446.12 o    1
  -9   0   4   2197.09   3058.18    503.51 o   -2
   7   0   4   2197.09   3058.18    503.51 o    1
 -10   0   6  12031.90  11659.30    643.69 o   -2
   7   0   6  12031.90  11659.30    643.69 o    1
 -11   0   8    207.12     89.28    924.53 <   -2
   7   0   8    207.12     89.28    924.53 <    1
   7   1 -11     27.75   -136.42    406.82 <    1
  -2  -1 -10   1562.01   1392.69    387.38 o   -2
   7   1 -10   1562.01   1392.69    387.38 o    1
   7   1  -9   1370.50   1616.52    351.22 o    1
  -3  -1  -8  12188.50  13350.70    390.01 o   -2
   7   1  -8  12188.50  13350.70    390.01 o    1
   7   1  -7   8421.25   8884.51    336.38 o    1
  -4  -1  -6  15744.90  17396.60    364.97 o   -2
   7   1  -6  15744.90  17396.60    364.97 o    1
   7   1  -5  14678.30  15233.80    336.01 o    1
  -5  -1  -4    244.81    458.13    325.67 <   -2
   7   1  -4    244.81    458.13    325.67 <    1
   7   1  -3  17605.30  18102.30    350.71 o    1
  -6  -1  -2    335.75    321.52    343.92 <   -2
   7   1  -2    335.75    321.52    343.92 <    1
   7   1  -1   6434.72   6445.60    352.76 o    1
  -7  -1   0  16596.90  17880.40    232.14 o   -2
   7   1   0  16596.90  17880.40    232.14 o    1
   7   1   1     64.46     67.68    319.24 <    1
  -8  -1   2  10940.30  11516.80    348.60 o   -2
   7   1   2  10940.30  11516.80    348.60 o    1
   7   1   3    478.95    393.01    346.61 <    1
  -9  -1   4   2317.06   2133.34    372.16 o   -2
   7   1   4   2317.06   2133.34    372.16 o    1
   7   1   5   1444.90   1684.59    424.13 o    1
 -10  -1   6   7214.00   7659.05    436.76 o   -2
   7   1   6   7214.00   7659.05    436.76 o    1
   7   1   7   1185.94   1230.13    471.63 <    1
 -11  -1   8   1837.52   1263.91    583.72 <   -2
   7   1   8   1837.52   1263.91    583.72 <    1
   7   2 -11    175.95   -432.15    415.29 <    1
  -2  -2 -10    155.99    490.82    388.65 <   -2
   7   2 -10    155.99    490.82    388.65 <    1
   7   2  -9    567.32    661.83    363.43 <    1
  -3  -2  -8   8541.43   9049.73    373.48 o   -2
   7   2  -8   8541.43   9049.73    373.48 o    1
   7   2  -7    626.15    838.40    345.40 <    1
  -4  -2  -6   4274.05   4871.83    352.99 o   -2
   7   2  -6   4274.05   4871.83    352.99 o    1
   7   2  -5      5.67    -25.38    311.05 <    1
  -5  -2  -4   7857.39   8332.53    360.20 o   -2
   7   2  -4   7857.39   8332.53    360.20 o    1
   7   2  -3    126.89    116.74    288.12 <    1
  -6  -2  -2  52645.10  55506.80    360.88 o   -2
   7   2  -2  52645.10  55506.80    360.88 o    1
   7   2  -1    663.12    619.56    326.62 <    1
  -7  -2   0  13243.40  13959.30    231.76 o   -2
   7   2   0  13243.40  13959.30    231.76 o    1
   7   2   1    415.46    515.08    325.33 <    1
  -8  -2   2   1560.95   1661.53    298.71 o   -2
   7   2   2   1560.95   1661.53    298.71 o    1
   7   2   3    541.76    843.44    339.70 <    1
  -9  -2   4   2595.72   2471.57    375.23 o   -2
   7   2   4   2595.72   2471.57    375.23 o    1
   7   2   5     56.22     41.77    432.20 <    1
 -10  -2   6    968.18    875.18    460.01 <   -2
   7   2   6    968.18    875.18    460.01 <    1
   7   2   7     76.34   -357.29    474.66 <    1
 -11  -2   8  10258.10   9179.89    577.90 o   -2
   7   2   8  10258.10   9179.89    577.90 o    1
   7   3 -11      6.00    323.50    399.27 <    1
  -2  -3 -10    362.27    498.12    404.32 <   -2
   7   3 -10    362.27    498.12    404.32 <    1
   7   3  -9    746.05    816.85    379.98 <    1
  -3  -3  -8  13222.60  14169.20    356.82 o   -2
   7   3  -8  13222.60  14169.20    356.82 o    1
   7   3  -7   5678.24   5714.15    353.51 o    1
  -4  -3  -6   8238.95   9987.28    377.72 o   -2
   7   3  -6   8238.95   9987.28    377.72 o    1
   7   3  -5   7279.48   7416.22    336.42 o    1
  -5  -3  -4    317.43    169.90    287.85 <   -2
   7   3  -4    317.43    169.90    287.85 <    1
   7   3  -3   9566.12   9437.45    346.55 o    1
  -6  -3  -2   2763.99   2627.51    333.53 o   -2
   7   3  -2   2763.99   2627.51    333.53 o    1
   7   3  -1   5964.61   5469.56    369.93 o    1
  -7  -3   0   9348.19  10012.60    235.47 o   -2
   7   3   0   9348.19  10012.60    235.47 o    1
   7   3   1    548.51    716.81    333.26 <    1
  -8  -3   2  25054.60  26588.40    385.03 o   -2
   7   3   2  25054.60  26588.40    385.03 o    1
   7   3   3    999.92   1180.17    372.98 o    1
  -9  -3   4   6153.39   6412.71    404.20 o   -2
   7   3   4   6153.39   6412.71    404.20 o    1
   7   3   5   1098.15    800.65    448.59 <    1
 -10  -3   6   6328.90   6599.31    448.82 o   -2
   7   3   6   6328.90   6599.31    448.82 o    1
   7   3   7    410.10    556.94    478.30 <    1
 -11  -3   8   1559.51   1335.88    565.99 <   -2
   7   3   8   1559.51   1335.88    565.99 <    1
   7   4 -11   1007.74   1120.76    471.04 <    1
  -2  -4 -10    416.65    428.98    422.76 <   -2
   7   4 -10    416.65    428.98    422.76 <    1
   7   4  -9    514.49    933.30    377.10 <    1
  -3  -4  -8    690.87    701.91    352.10 <   -2
   7   4  -8    690.87    701.91    352.10 <    1
   7   4  -7   2643.02   2673.93    398.87 o    1
  -4  -4  -6  19627.80  22214.80    425.33 o   -2
   7   4  -6  19627.80  22214.80    425.33 o    1
   7   4  -5     41.16    310.30    369.74 <    1
  -5  -4  -4   3022.74   3240.52    364.47 o   -2
   7   4  -4   3022.74   3240.52    364.47 o    1
   7   4  -3   1535.21   1497.88    366.85 o    1
  -6  -4  -2  10674.30  10946.20    346.89 o   -2
   7   4  -2  10674.30  10946.20    346.89 o    1
   7   4  -1   4707.70   4927.19    373.46 o    1
  -7  -4   0  41055.70  42552.80    313.72 o   -2
   7   4   0  41055.70  42552.80    313.72 o    1
   7   4   1   2863.11   3160.57    320.59 o    1
  -8  -4   2   3003.33   2581.42    354.48 o   -2
   7   4   2   3003.33   2581.42    354.48 o    1
   7   4   3   2390.45   2699.45    360.58 o    1
  -9  -4   4    939.56   1014.09    410.02 <   -2
   7   4   4    939.56   1014.09    410.02 <    1
   7   4   5   1298.69    993.25    411.24 <    1
 -10  -4   6  10915.00  10167.60    516.30 o   -2
   7   4   6  10915.00  10167.60    516.30 o    1
   7   4   7     95.25    214.32    508.66 <    1
   7   5 -11      9.58    -15.64    444.12 <    1
  -2  -5 -10   1662.16   1514.27    451.91 o   -2
   7   5 -10   1662.16   1514.27    451.91 o    1
   7   5  -9    418.44     25.54    437.75 <    1
  -3  -5  -8   6714.24   7617.06    371.72 o   -2
   7   5  -8   6714.24   7617.06    371.72 o    1
   7   5  -7   1728.22   1979.26    348.21 o    1
  -4  -5  -6  14655.00  15979.50    408.23 o   -2
   7   5  -6  14655.00  15979.50    408.23 o    1
   7   5  -5  17687.80  19282.50    354.77 o    1
  -5  -5  -4    520.30    818.09    348.36 <   -2
   7   5  -4    520.30    818.09    348.36 <    1
   7   5  -3   7207.46   7288.75    345.64 o    1
  -6  -5  -2    326.79    279.81    327.88 <   -2
   7   5  -2    326.79    279.81    327.88 <    1
   7   5  -1    860.37   1013.30    324.18 o    1
  -7  -5   0  32431.20  33771.20    299.12 o   -2
   7   5   0  32431.20  33771.20    299.12 o    1
   7   5   1    492.89    199.91    321.82 <    1
  -8  -5   2   1676.78   1939.70    363.92 o   -2
   7   5   2   1676.78   1939.70    363.92 o    1
   7   5   3     71.94    362.61    375.06 <    1
  -9  -5   4    118.49     85.19    416.73 <   -2
   7   5   4    118.49     85.19    416.73 <    1
   7   5   5    746.59    257.70    426.60 <    1
 -10  -5   6   9256.34   9258.48    469.62 o   -2
   7   5   6   9256.34   9258.48    469.62 o    1
   7   5   7    795.40   1352.84    539.56 <    1
   7   6 -11   1597.42   1506.26    475.74 o    1
  -2  -6 -10     38.92    -21.50    433.43 <   -2
   7   6 -10     38.92    -21.50    433.43 <    1
   7   6  -9   4439.64   4231.36    419.85 o    1
  -3  -6  -8   4634.82   4720.97    433.71 o   -2
   7   6  -8   4634.82   4720.97    433.71 o    1
   7   6  -7    207.71    586.41    361.71 <    1
  -4  -6  -6   3381.54   3824.27    376.01 o   -2
   7   6  -6   3381.54   3824.27    376.01 o    1
   7   6  -5    632.89    370.62    357.90 <    1
  -5  -6  -4   3969.46   4231.21    339.11 o   -2
   7   6  -4   3969.46   4231.21    339.11 o    1
   7   6  -3    701.06    948.46    369.88 <    1
  -6  -6  -2  32796.10  35130.60    393.01 o   -2
   7   6  -2  32796.10  35130.60    393.01 o    1
   7   6  -1   3425.43   3751.96    323.92 o    1
  -7  -6   0  13037.70  13685.20    302.80 o   -2
   7   6   0  13037.70  13685.20    302.80 o    1
   7   6   1   9165.47   9661.63    340.39 o    1
  -8  -6   2   1018.97   1050.94    406.04 <   -2
   7   6   2   1018.97   1050.94    406.04 <    1
   7   6   3   1980.25   1938.46    420.70 o    1
  -9  -6   4   1455.00   1414.90    390.76 o   -2
   7   6   4   1455.00   1414.90    390.76 o    1
   7   6   5     34.72    383.68    469.71 <    1
 -10  -6   6   1252.75   1100.66    463.44 <   -2
   7   6   6   1252.75   1100.66    463.44 <    1
   7   6   7    381.27    447.75    442.22 <    1
  -2  -7 -10    299.04    427.26    430.08 <   -2
   7   7 -10    299.04    427.26    430.08 <    1
   7   7  -9    367.12    245.67    431.21 <    1
  -3  -7  -8  13855.00  15197.20    425.19 o   -2
   7   7  -8  13855.00  15197.20    425.19 o    1
   7   7  -7   1839.38   1692.30    406.48 o    1
  -4  -7  -6   4619.17   5107.40    368.73 o   -2
   7   7  -6   4619.17   5107.40    368.73 o    1
   7   7  -5    580.77    552.12    340.07 <    1
  -5  -7  -4   1064.78   1450.00    373.11 o   -2
   7   7  -4   1064.78   1450.00    373.11 o    1
   7   7  -3    580.08    809.08    350.18 <    1
  -6  -7  -2   3804.45   3760.44    341.70 o   -2
   7   7  -2   3804.45   3760.44    341.70 o    1
   7   7  -1   2695.52   2555.82    319.89 o    1
  -7  -7   0   1031.49   1391.37    272.08 o   -2
   7   7   0   1031.49   1391.37    272.08 o    1
   7   7   1     69.01    168.88    342.98 <    1
  -8  -7   2  19738.00  21623.60    409.93 o   -2
   7   7   2  19738.00  21623.60    409.93 o    1
   7   7   3    174.21    308.45    394.80 <    1
  -9  -7   4   4080.73   4107.36    396.35 o   -2
   7   7   4   4080.73   4107.36    396.35 o    1
   7   7   5    239.60    273.60    439.77 <    1
 -10  -7   6   2780.56   2407.89    494.47 o   -2
   7   7   6   2780.56   2407.89    494.47 o    1
   7   7   7      3.90    106.31    511.32 <    1
  -2  -8 -10     98.57    358.80    478.20 <   -2
   7   8 -10     98.57    358.80    478.20 <    1
   7   8  -9   1976.08   1936.28    473.96 o    1
  -3  -8  -8   1184.68   1341.76    413.05 o   -2
   7   8  -8   1184.68   1341.76    413.05 o    1
   7   8  -7   3218.65   2932.07    434.55 o    1
  -4  -8  -6   9051.90   9340.05    395.25 o   -2
   7   8  -6   9051.90   9340.05    395.25 o    1
   7   8  -5     38.42   -155.95    396.61 <    1
  -5  -8  -4     62.57    269.99    379.39 <   -2
   7   8  -4     62.57    269.99    379.39 <    1
   7   8  -3   2924.21   2582.98    359.66 o    1
  -6  -8  -2   8648.21   9107.41    360.79 o   -2
   7   8  -2   8648.21   9107.41    360.79 o    1
   7   8  -1   6583.48   6590.00    325.26 o    1
  -7  -8   0  18287.90  18410.60    275.21 o   -2
   7   8   0  18287.90  18410.60    275.21 o    1
   7   8   1   2385.00   2492.99    391.18 o    1
  -8  -8   2   1077.53   1072.82    409.91 <   -2
   7   8   2   1077.53   1072.82    409.91 <    1
   7   8   3   3889.51   3566.99    360.63 o    1
  -9  -8   4     86.90     38.20    442.92 <   -2
   7   8   4     86.90     38.20    442.92 <    1
   7   8   5   2339.01   2335.07    436.67 o    1
 -10  -8   6   4418.63   3703.70    486.56 o   -2
   7   8   6   4418.63   3703.70    486.56 o    1
   7   8   7      1.40   -255.61    532.66 <    1
  -2  -9 -10   1457.03    996.95    523.04 <   -2
   7   9 -10   1457.03    996.95    523.04 <    1
   7   9  -9      4.14    300.46    459.18 <    1
  -3  -9  -8   5091.74   5127.54    444.35 o   -2
   7   9  -8   5091.74   5127.54    444.35 o    1
   7   9  -7      0.85    506.00    432.95 <    1
  -4  -9  -6  12200.90  12815.90    449.32 o   -2
   7   9  -6  12200.90  12815.90    449.32 o    1
   7   9  -5    524.29    639.91    392.00 <    1
  -5  -9  -4    651.74    713.56    375.76 <   -2
   7   9  -4    651.74    713.56    375.76 <    1
   7   9  -3   2729.70   2886.67    364.91 o    1
  -6  -9  -2    518.78    684.90    369.40 <   -2
   7   9  -2    518.78    684.90    369.40 <    1
   7   9  -1    241.06    447.01    374.32 <    1
  -7  -9   0  28326.60  30273.70    292.29 o   -2
   7   9   0  28326.60  30273.70    292.29 o    1
   7   9   1    492.27    366.14    412.48 <    1
  -8  -9   2    155.98    232.54    390.64 <   -2
   7   9   2    155.98    232.54    390.64 <    1
   7   9   3     22.61   -127.86    405.12 <    1
  -9  -9   4    438.07    461.79    441.94 <   -2
   7   9   4    438.07    461.79    441.94 <    1
   7   9   5      1.25    104.71    425.66 <    1
 -10  -9   6   8179.38   7413.75    462.72 o   -2
   7   9   6   8179.38   7413.75    462.72 o    1
   7  10  -9   4061.21   4047.08    468.94 o    1
  -3 -10  -8   2331.61   2388.99    451.12 o   -2
   7  10  -8   2331.61   2388.99    451.12 o    1
   7  10  -7    289.60    602.59    456.16 <    1
  -4 -10  -6   5223.20   5702.57    449.52 o   -2
   7  10  -6   5223.20   5702.57    449.52 o    1
   7  10  -5    111.96    407.57    396.98 <    1
  -5 -10  -4    423.41    381.44    374.20 <   -2
   7  10  -4    423.41    381.44    374.20 <    1
   7  10  -3    385.92    520.66    396.52 <    1
  -6 -10  -2  13493.10  14664.00    421.85 o   -2
   7  10  -2  13493.10  14664.00    421.85 o    1
   7  10  -1   3774.39   3370.28    375.33 o    1
  -7 -10   0  13427.10  13743.00    256.33 o   -2
   7  10   0  13427.10  13743.00    256.33 o    1
   7  10   1  12599.80  12076.70    432.33 o    1
  -8 -10   2    807.67    779.91    375.06 <   -2
   7  10   2    807.67    779.91    375.06 <    1
   7  10   3   2174.87   2016.15    411.12 o    1
  -9 -10   4    219.68    159.43    447.04 <   -2
   7  10   4    219.68    159.43    447.04 <    1
   7  10   5      1.95     -6.12    473.33 <    1
 -10 -10   6   1962.71   1409.62    514.28 <   -2
   7  10   6   1962.71   1409.62    514.28 <    1
   7  11  -9     15.07    204.79    536.54 <    1
  -3 -11  -8   9113.37   8358.98    591.41 o   -2
   7  11  -8   9113.37   8358.98    591.41 o    1
   7  11  -7    342.81    302.76    536.56 <    1
  -4 -11  -6   2304.01   2654.13    493.71 o   -2
   7  11  -6   2304.01   2654.13    493.71 o    1
   7  11  -5   1322.81   2182.29    370.91 o    1
  -5 -11  -4    825.14   1032.12    442.67 <   -2
   7  11  -4    825.14   1032.12    442.67 <    1
   7  11  -3    717.97    406.16    455.06 <    1
  -6 -11  -2   2575.25   2497.60    409.65 o   -2
   7  11  -2   2575.25   2497.60    409.65 o    1
   7  11  -1    822.07    661.69    392.12 <    1
  -7 -11   0   1268.51   1412.13    272.67 o   -2
   7  11   0   1268.51   1412.13    272.67 o    1
   7  11   1    613.21    335.97    429.14 <    1
  -8 -11   2  14436.40  14767.40    502.30 o   -2
   7  11   2  14436.40  14767.40    502.30 o    1
   7  11   3     39.71     34.58    449.17 <    1
  -9 -11   4   4837.58   3923.13    441.79 o   -2
   7  11   4   4837.58   3923.13    441.79 o    1
   7  11   5     20.17    297.48    510.52 <    1
   7  12  -9    310.37    192.30    954.56 <    1
  -3 -12  -8   2007.72   1543.51    522.35 <   -2
   7  12  -8   2007.72   1543.51    522.35 <    1
   7  12  -7   5081.42   4455.12    473.05 o    1
  -4 -12  -6   3513.84   3512.55    465.91 o   -2
   7  12  -6   3513.84   3512.55    465.91 o    1
   7  12  -5     23.72    122.64    460.45 <    1
  -5 -12  -4    369.11    499.78    432.95 <   -2
   7  12  -4    369.11    499.78    432.95 <    1
   7  12  -3   1635.02   1516.51    445.74 o    1
  -6 -12  -2   7633.73   7595.81    465.48 o   -2
   7  12  -2   7633.73   7595.81    465.48 o    1
   7  12  -1   3609.11   3888.33    441.10 o    1
  -7 -12   0   7691.32   6914.66    288.64 o   -2
   7  12   0   7691.32   6914.66    288.64 o    1
   7  12   1    284.54    529.59    512.24 <    1
  -8 -12   2    552.06    632.31    424.17 <   -2
   7  12   2    552.06    632.31    424.17 <    1
   7  12   3   2122.59   2265.07    477.21 o    1
  -9 -12   4    214.16     -2.98    497.67 <   -2
   7  12   4    214.16     -2.98    497.67 <    1
   7  12   5   2543.15   1993.51    534.54 o    1
  -3 -13  -8   3265.70   2326.89    620.24 o   -2
   7  13  -8   3265.70   2326.89    620.24 o    1
   7  13  -7   2028.62   2079.11    594.71 o    1
  -4 -13  -6   6366.66   5694.91    500.25 o   -2
   7  13  -6   6366.66   5694.91    500.25 o    1
   7  13  -5     23.09    364.15    510.89 <    1
  -5 -13  -4    260.42    585.19    487.60 <   -2
   7  13  -4    260.42    585.19    487.60 <    1
   7  13  -3    486.95    705.03    473.25 <    1
  -6 -13  -2    249.54    -24.74    469.63 <   -2
   7  13  -2    249.54    -24.74    469.63 <    1
   7  13  -1   2288.26   2076.25    448.64 o    1
  -7 -13   0  13306.30  12466.70    343.22 o   -2
   7  13   0  13306.30  12466.70    343.22 o    1
   7  13   1    266.90     22.99    588.75 <    1
  -8 -13   2    115.89    248.92    540.36 <   -2
   7  13   2    115.89    248.92    540.36 <    1
   7  13   3    330.80    167.66    450.84 <    1
  -9 -13   4     87.55    580.01    627.79 <   -2
   7  13   4     87.55    580.01    627.79 <    1
   7  14  -7     31.92    118.55    491.79 <    1
  -4 -14  -6   3769.38   3419.61    512.61 o   -2
   7  14  -6   3769.38   3419.61    512.61 o    1
   7  14  -5    121.04    508.77    428.27 <    1
  -5 -14  -4     94.33    141.96    470.74 <   -2
   7  14  -4     94.33    141.96    470.74 <    1
   7  14  -3    127.87    436.78    476.69 <    1
  -6 -14  -2   1285.19   1295.64    445.15 <   -2
   7  14  -2   1285.19   1295.64    445.15 <    1
   7  14  -1    971.91   1538.90    484.76 o    1
  -7 -14   0   7021.33   6041.99    337.75 o   -2
   7  14   0   7021.33   6041.99    337.75 o    1
   7  14   1   4787.27   4523.30    515.34 o    1
  -8 -14   2    519.90    634.87    554.42 <   -2
   7  14   2    519.90    634.87    554.42 <    1
   7  14   3    741.36   1129.61    516.57 <    1
  -9 -14   4     53.48    310.57    582.78 <   -2
   7  14   4     53.48    310.57    582.78 <    1
  -4 -15  -6   1611.82   1469.86    485.15 o   -2
   7  15  -6   1611.82   1469.86    485.15 o    1
   7  15  -5   3058.28   2455.37    478.52 o    1
  -5 -15  -4    470.79    269.68    524.45 <   -2
   7  15  -4    470.79    269.68    524.45 <    1
   7  15  -3   1938.29   1686.77    450.27 o    1
  -6 -15  -2    852.52    690.63    519.67 <   -2
   7  15  -2    852.52    690.63    519.67 <    1
   7  15  -1    165.16    226.82    469.29 <    1
  -7 -15   0    688.07    563.87    369.44 <   -2
   7  15   0    688.07    563.87    369.44 <    1
   7  15   1    173.63    353.57    559.05 <    1
  -8 -15   2   5633.51   4472.85    600.41 o   -2
   7  15   2   5633.51   4472.85    600.41 o    1
   7  15   3      8.54    198.68    516.16 <    1
   7  16  -5     11.69   -105.08    535.26 <    1
  -5 -16  -4    648.48    326.01    551.25 <   -2
   7  16  -4    648.48    326.01    551.25 <    1
   7  16  -3    503.06    642.88    540.66 <    1
  -6 -16  -2   6089.27   5636.05    550.09 o   -2
   7  16  -2   6089.27   5636.05    550.09 o    1
   7  16  -1   1101.00   1033.44    540.53 <    1
  -7 -16   0   3550.18   2823.83    359.25 o   -2
   7  16   0   3550.18   2823.83    359.25 o    1
   7  16   1      4.44   -291.42    653.01 <    1
  -8 -16   2    331.97      8.46    640.24 <   -2
   7  16   2    331.97      8.46    640.24 <    1
  -5 -17  -4    113.82    610.82    809.29 <   -2
   7  17  -4    113.82    610.82    809.29 <    1
   7  17  -3    510.39    397.26    574.88 <    1
  -6 -17  -2     52.24    215.70    554.21 <   -2
   7  17  -2     52.24    215.70    554.21 <    1
   7  17  -1   3820.68   2813.28    614.33 o    1
  -7 -17   0   4919.19   2845.15    434.98 o   -2
   7  17   0   4919.19   2845.15    434.98 o    1
  -3   0 -10  10200.20   8534.83    561.19 o   -2
   8   0 -10  10200.20   8534.83    561.19 o    1
  -4   0  -8    268.02   1059.14    655.79 <   -2
   8   0  -8    268.02   1059.14    655.79 <    1
  -5   0  -6   5911.42   6775.67    534.72 o   -2
   8   0  -6   5911.42   6775.67    534.72 o    1
  -6   0  -4  12091.10  13598.30    544.98 o   -2
   8   0  -4  12091.10  13598.30    544.98 o    1
  -7   0  -2    902.08   1081.78    504.27 <   -2
   8   0  -2    902.08   1081.78    504.27 <    1
  -8   0   0   1486.18   1367.65    337.50 o   -2
   8   0   0   1486.18   1367.65    337.50 o    1
  -9   0   2  31870.20  33482.80    537.06 o   -2
   8   0   2  31870.20  33482.80    537.06 o    1
 -10   0   4   1147.36   1026.99    470.86 <   -2
   8   0   4   1147.36   1026.99    470.86 <    1
 -11   0   6    962.95   1357.90    664.08 <   -2
   8   0   6    962.95   1357.90    664.08 <    1
   8   1 -11   2649.37   2143.47    437.58 o    1
  -3  -1 -10   1121.07   1126.15    416.27 <   -2
   8   1 -10   1121.07   1126.15    416.27 <    1
   8   1  -9   3864.80   3573.51    382.13 o    1
  -4  -1  -8     67.93    563.95    461.68 <   -2
   8   1  -8     67.93    563.95    461.68 <    1
   8   1  -7   4305.33   4570.56    406.66 o    1
  -5  -1  -6   5356.30   6053.35    368.63 o   -2
   8   1  -6   5356.30   6053.35    368.63 o    1
   8   1  -5    311.19   -196.34    327.88 <    1
  -6  -1  -4  22720.10  24586.40    368.22 o   -2
   8   1  -4  22720.10  24586.40    368.22 o    1
   8   1  -3   1567.25   1225.58    291.85 o    1
  -7  -1  -2  16402.40  17266.50    326.30 o   -2
   8   1  -2  16402.40  17266.50    326.30 o    1
   8   1  -1   8090.56   8370.15    351.66 o    1
  -8  -1   0   1456.60   1717.33    217.12 o   -2
   8   1   0   1456.60   1717.33    217.12 o    1
   8   1   1   8220.76   8514.01    324.57 o    1
  -9  -1   2   3400.58   3329.85    335.05 o   -2
   8   1   2   3400.58   3329.85    335.05 o    1
   8   1   3   5440.19   5480.71    377.63 o    1
 -10  -1   4    732.14    926.38    406.09 <   -2
   8   1   4    732.14    926.38    406.09 <    1
   8   1   5   1194.50   1228.06    435.34 <    1
 -11  -1   6    180.52    228.32    535.11 <   -2
   8   1   6    180.52    228.32    535.11 <    1
   8   1   7     45.87    186.07    533.03 <    1
   8   2 -11      0.81    -82.74    451.78 <    1
  -3  -2 -10   5940.31   5946.79    409.87 o   -2
   8   2 -10   5940.31   5946.79    409.87 o    1
   8   2  -9     49.97    256.57    400.97 <    1
  -4  -2  -8    721.53    961.68    419.17 <   -2
   8   2  -8    721.53    961.68    419.17 <    1
   8   2  -7    607.23    415.68    360.18 <    1
  -5  -2  -6  14882.30  16012.10    384.67 o   -2
   8   2  -6  14882.30  16012.10    384.67 o    1
   8   2  -5    510.30    836.10    363.43 <    1
  -6  -2  -4   5713.55   6505.37    337.06 o   -2
   8   2  -4   5713.55   6505.37    337.06 o    1
   8   2  -3    872.05    583.70    307.10 <    1
  -7  -2  -2   1755.11   1656.85    320.10 o   -2
   8   2  -2   1755.11   1656.85    320.10 o    1
   8   2  -1   1407.34   1477.41    369.17 o    1
  -8  -2   0   8244.38   8450.56    229.75 o   -2
   8   2   0   8244.38   8450.56    229.75 o    1
   8   2   1     14.58    -11.87    322.70 <    1
  -9  -2   2   4458.74   4909.35    346.03 o   -2
   8   2   2   4458.74   4909.35    346.03 o    1
   8   2   3    127.75   -184.63    353.78 <    1
 -10  -2   4  19860.50  20304.50    424.23 o   -2
   8   2   4  19860.50  20304.50    424.23 o    1
   8   2   5     21.67    -94.07    457.90 <    1
 -11  -2   6     25.84    -33.95    514.20 <   -2
   8   2   6     25.84    -33.95    514.20 <    1
   8   2   7    109.88    298.02    557.78 <    1
   8   3 -11   2062.70   1497.23    448.04 o    1
  -3  -3 -10    600.64    508.27    409.08 <   -2
   8   3 -10    600.64    508.27    409.08 <    1
   8   3  -9   3030.76   1969.88    439.42 o    1
  -4  -3  -8    341.80    166.74    415.97 <   -2
   8   3  -8    341.80    166.74    415.97 <    1
   8   3  -7   1525.25   1640.83    374.17 o    1
  -5  -3  -6   6607.14   7517.14    385.18 o   -2
   8   3  -6   6607.14   7517.14    385.18 o    1
   8   3  -5    525.55    619.21    361.73 <    1
  -6  -3  -4  16188.80  17517.20    383.84 o   -2
   8   3  -4  16188.80  17517.20    383.84 o    1
   8   3  -3   1532.53   1588.19    306.38 o    1
  -7  -3  -2  21973.10  24153.10    345.90 o   -2
   8   3  -2  21973.10  24153.10    345.90 o    1
   8   3  -1   5753.61   5373.18    335.51 o    1
  -8  -3   0   4376.19   4681.51    216.87 o   -2
   8   3   0   4376.19   4681.51    216.87 o    1
   8   3   1   6801.06   6831.87    350.12 o    1
  -9  -3   2   5122.38   5094.73    353.14 o   -2
   8   3   2   5122.38   5094.73    353.14 o    1
   8   3   3   2635.32   2554.99    356.22 o    1
 -10  -3   4    912.10    812.36    436.47 <   -2
   8   3   4    912.10    812.36    436.47 <    1
   8   3   5   1608.44   1291.43    464.09 <    1
 -11  -3   6     85.10   -139.56    511.64 <   -2
   8   3   6     85.10   -139.56    511.64 <    1
   8   3   7    380.44    -34.16    694.80 <    1
   8   4 -11     94.57   -369.85    650.52 <    1
  -3  -4 -10   9007.09   7570.87    452.28 o   -2
   8   4 -10   9007.09   7570.87    452.28 o    1
   8   4  -9    220.30    316.00    426.04 <    1
  -4  -4  -8     45.70    228.21    413.32 <   -2
   8   4  -8     45.70    228.21    413.32 <    1
   8   4  -7   2005.80   1999.94    375.46 o    1
  -5  -4  -6   4285.43   4617.33    373.99 o   -2
   8   4  -6   4285.43   4617.33    373.99 o    1
   8   4  -5   7091.55   7574.70    367.84 o    1
  -6  -4  -4  10606.20  12669.90    375.56 o   -2
   8   4  -4  10606.20  12669.90    375.56 o    1
   8   4  -3   1024.33   1201.63    342.06 o    1
  -7  -4  -2    790.69   1135.30    328.84 o   -2
   8   4  -2    790.69   1135.30    328.84 o    1
   8   4  -1   2476.84   2536.23    321.21 o    1
  -8  -4   0    384.42    740.25    240.56 o   -2
   8   4   0    384.42    740.25    240.56 o    1
   8   4   1    285.37     56.99    310.21 <    1
  -9  -4   2  31851.60  33402.30    376.88 o   -2
   8   4   2  31851.60  33402.30    376.88 o    1
   8   4   3    218.00    467.54    441.26 <    1
 -10  -4   4   5509.97   5505.82    420.52 o   -2
   8   4   4   5509.97   5505.82    420.52 o    1
   8   4   5    587.42    522.42    431.27 <    1
 -11  -4   6    946.46    494.03    534.15 <   -2
   8   4   6    946.46    494.03    534.15 <    1
  -3  -5 -10   1239.12   1253.28    508.52 <   -2
   8   5 -10   1239.12   1253.28    508.52 <    1
   8   5  -9   4016.55   3970.35    399.54 o    1
  -4  -5  -8    189.60    184.82    422.58 <   -2
   8   5  -8    189.60    184.82    422.58 <    1
   8   5  -7   2385.27   2532.08    348.02 o    1
  -5  -5  -6   1986.59   2454.79    393.23 o   -2
   8   5  -6   1986.59   2454.79    393.23 o    1
   8   5  -5      2.28     -8.94    371.17 <    1
  -6  -5  -4  28428.80  31248.20    390.45 o   -2
   8   5  -4  28428.80  31248.20    390.45 o    1
   8   5  -3    456.62    542.42    368.59 <    1
  -7  -5  -2   3313.32   4310.69    367.77 o   -2
   8   5  -2   3313.32   4310.69    367.77 o    1
   8   5  -1   1798.43   2028.12    318.41 o    1
  -8  -5   0    690.04    917.30    230.72 o   -2
   8   5   0    690.04    917.30    230.72 o    1
   8   5   1   3890.11   3584.83    340.52 o    1
  -9  -5   2   3758.41   3734.49    379.90 o   -2
   8   5   2   3758.41   3734.49    379.90 o    1
   8   5   3   3695.39   4186.14    386.59 o    1
 -10  -5   4   1223.85   1158.27    426.86 <   -2
   8   5   4   1223.85   1158.27    426.86 <    1
   8   5   5    106.61    139.30    448.33 <    1
 -11  -5   6    739.78    585.33    469.71 <   -2
   8   5   6    739.78    585.33    469.71 <    1
  -3  -6 -10   4655.23   3724.40    462.56 o   -2
   8   6 -10   4655.23   3724.40    462.56 o    1
   8   6  -9    489.20     84.02    425.41 <    1
  -4  -6  -8    589.91    992.42    400.01 <   -2
   8   6  -8    589.91    992.42    400.01 <    1
   8   6  -7   2115.60   2183.93    399.95 o    1
  -5  -6  -6   8095.54   8792.46    388.36 o   -2
   8   6  -6   8095.54   8792.46    388.36 o    1
   8   6  -5   3463.66   3296.78    383.36 o    1
  -6  -6  -4   3993.15   4479.12    352.55 o   -2
   8   6  -4   3993.15   4479.12    352.55 o    1
   8   6  -3  12406.80  12537.10    390.95 o    1
  -7  -6  -2    534.28    556.56    344.93 <   -2
   8   6  -2    534.28    556.56    344.93 <    1
   8   6  -1   1612.75   1619.30    328.94 o    1
  -8  -6   0   3307.58   3451.35    258.09 o   -2
   8   6   0   3307.58   3451.35    258.09 o    1
   8   6   1      4.40    284.07    349.57 <    1
  -9  -6   2   3771.98   4141.14    423.18 o   -2
   8   6   2   3771.98   4141.14    423.18 o    1
   8   6   3     39.55     46.02    381.28 <    1
 -10  -6   4  14485.10  15025.50    422.71 o   -2
   8   6   4  14485.10  15025.50    422.71 o    1
   8   6   5    438.84    185.97    484.79 <    1
 -11  -6   6     31.79     28.57    521.16 <   -2
   8   6   6     31.79     28.57    521.16 <    1
  -3  -7 -10    526.94    369.15    460.40 <   -2
   8   7 -10    526.94    369.15    460.40 <    1
   8   7  -9     75.77    124.77    475.57 <    1
  -4  -7  -8    684.58    572.50    455.54 <   -2
   8   7  -8    684.58    572.50    455.54 <    1
   8   7  -7     89.30    258.91    382.08 <    1
  -5  -7  -6   6087.84   6990.47    374.85 o   -2
   8   7  -6   6087.84   6990.47    374.85 o    1
   8   7  -5    374.82    155.43    360.07 <    1
  -6  -7  -4   9171.63   9602.93    362.68 o   -2
   8   7  -4   9171.63   9602.93    362.68 o    1
   8   7  -3    228.57    189.05    348.67 <    1
  -7  -7  -2  13796.10  15267.40    366.07 o   -2
   8   7  -2  13796.10  15267.40    366.07 o    1
   8   7  -1   1728.20   1552.36    332.29 o    1
  -8  -7   0   2983.55   3458.22    243.92 o   -2
   8   7   0   2983.55   3458.22    243.92 o    1
   8   7   1   2648.92   2804.29    403.85 o    1
  -9  -7   2   3079.92   2622.52    395.45 o   -2
   8   7   2   3079.92   2622.52    395.45 o    1
   8   7   3     95.61    144.67    401.61 <    1
 -10  -7   4   1005.95    337.79    428.39 <   -2
   8   7   4   1005.95    337.79    428.39 <    1
   8   7   5    828.57    343.64    454.10 <    1
 -11  -7   6    879.21    782.57    566.45 <   -2
   8   7   6    879.21    782.57    566.45 <    1
  -3  -8 -10   5240.40   3714.26    504.87 o   -2
   8   8 -10   5240.40   3714.26    504.87 o    1
   8   8  -9    287.87    -56.40    508.83 <    1
  -4  -8  -8     80.77    147.07    469.61 <   -2
   8   8  -8     80.77    147.07    469.61 <    1
   8   8  -7   3228.31   2744.53    420.00 o    1
  -5  -8  -6   3856.25   3938.40    372.49 o   -2
   8   8  -6   3856.25   3938.40    372.49 o    1
   8   8  -5   7840.10   7996.66    399.47 o    1
  -6  -8  -4   5452.48   6239.18    378.83 o   -2
   8   8  -4   5452.48   6239.18    378.83 o    1
   8   8  -3   5009.28   5249.06    381.56 o    1
  -7  -8  -2    230.64    285.01    358.87 <   -2
   8   8  -2    230.64    285.01    358.87 <    1
   8   8  -1   2031.65   2367.30    344.43 o    1
  -8  -8   0      0.65   -268.32    249.86 <   -2
   8   8   0      0.65   -268.32    249.86 <    1
   8   8   1   2275.33   1804.37    391.17 o    1
  -9  -8   2  11685.70  11981.00    400.89 o   -2
   8   8   2  11685.70  11981.00    400.89 o    1
   8   8   3    504.75    494.74    335.06 <    1
 -10  -8   4   5232.42   4815.88    454.77 o   -2
   8   8   4   5232.42   4815.88    454.77 o    1
   8   8   5   1279.73   1206.14    484.88 <    1
 -11  -8   6     92.57   -222.19   1287.82 <   -2
   8   8   6     92.57   -222.19   1287.82 <    1
   8   9  -9    698.02    597.56    516.52 <    1
  -4  -9  -8    353.33    398.25    460.89 <   -2
   8   9  -8    353.33    398.25    460.89 <    1
   8   9  -7    746.85    568.08    452.67 <    1
  -5  -9  -6    996.68   1217.08    411.92 <   -2
   8   9  -6    996.68   1217.08    411.92 <    1
   8   9  -5    111.29    -55.18    407.89 <    1
  -6  -9  -4  25476.40  25410.20    410.23 o   -2
   8   9  -4  25476.40  25410.20    410.23 o    1
   8   9  -3     56.61   -139.72    366.55 <    1
  -7  -9  -2   1143.41   1349.38    352.66 o   -2
   8   9  -2   1143.41   1349.38    352.66 o    1
   8   9  -1      0.84   -379.53    394.26 <    1
  -8  -9   0      1.80    -71.67    260.71 <   -2
   8   9   0      1.80    -71.67    260.71 <    1
   8   9   1    208.75    214.43    420.77 <    1
  -9  -9   2   2608.33   2306.31    425.07 o   -2
   8   9   2   2608.33   2306.31    425.07 o    1
   8   9   3    989.74    969.95    363.44 <    1
 -10  -9   4   1036.67   1129.62    463.50 <   -2
   8   9   4   1036.67   1129.62    463.50 <    1
   8   9   5    101.68    266.84    513.40 <    1
   8  10  -9    580.93    563.87    528.85 <    1
  -4 -10  -8    227.17    329.24    517.39 <   -2
   8  10  -8    227.17    329.24    517.39 <    1
   8  10  -7   2480.66   2388.38    471.27 o    1
  -5 -10  -6   4176.87   4170.72    426.43 o   -2
   8  10  -6   4176.87   4170.72    426.43 o    1
   8  10  -5   4129.67   3669.81    426.54 o    1
  -6 -10  -4   4521.96   4676.46    401.58 o   -2
   8  10  -4   4521.96   4676.46    401.58 o    1
   8  10  -3  10541.50   9776.83    459.43 o    1
  -7 -10  -2    142.74   -236.26    401.80 <   -2
   8  10  -2    142.74   -236.26    401.80 <    1
   8  10  -1   2846.22   2340.21    417.53 o    1
  -8 -10   0    852.88    587.34    251.37 <   -2
   8  10   0    852.88    587.34    251.37 <    1
   8  10   1    541.98    737.65    471.92 <    1
  -9 -10   2   7728.81   7547.95    460.59 o   -2
   8  10   2   7728.81   7547.95    460.59 o    1
   8  10   3     15.52   -107.37    471.52 <    1
 -10 -10   4   7708.04   7062.76    487.31 o   -2
   8  10   4   7708.04   7062.76    487.31 o    1
   8  10   5    226.17    416.25    513.30 <    1
  -4 -11  -8    516.23    705.47    569.96 <   -2
   8  11  -8    516.23    705.47    569.96 <    1
   8  11  -7    336.56    420.40    557.52 <    1
  -5 -11  -6   4396.09   3872.73    526.19 o   -2
   8  11  -6   4396.09   3872.73    526.19 o    1
   8  11  -5    456.83    483.25    500.33 <    1
  -6 -11  -4   5899.76   5841.66    464.19 o   -2
   8  11  -4   5899.76   5841.66    464.19 o    1
   8  11  -3     27.10    107.53    453.64 <    1
  -7 -11  -2  11411.00  11529.50    449.41 o   -2
   8  11  -2  11411.00  11529.50    449.41 o    1
   8  11  -1     87.70    368.94    439.17 <    1
  -8 -11   0   1638.23   1406.04    276.98 o   -2
   8  11   0   1638.23   1406.04    276.98 o    1
   8  11   1     89.99     84.44    427.58 <    1
  -9 -11   2   2492.12   2148.03    447.22 o   -2
   8  11   2   2492.12   2148.03    447.22 o    1
   8  11   3    989.49    766.36    504.29 <    1
 -10 -11   4    802.89    971.30    504.36 <   -2
   8  11   4    802.89    971.30    504.36 <    1
  -4 -12  -8     87.84    712.18    537.71 <   -2
   8  12  -8     87.84    712.18    537.71 <    1
   8  12  -7   2016.20   1477.05    508.23 <    1
  -5 -12  -6   3147.36   2776.33    465.05 o   -2
   8  12  -6   3147.36   2776.33    465.05 o    1
   8  12  -5   6679.61   6412.22    474.02 o    1
  -6 -12  -4   2891.64   3456.13    496.97 o   -2
   8  12  -4   2891.64   3456.13    496.97 o    1
   8  12  -3    263.27    404.01    456.95 <    1
  -7 -12  -2    106.48    678.16    519.81 <   -2
   8  12  -2    106.48    678.16    519.81 <    1
   8  12  -1   2880.44   2859.41    460.58 o    1
  -8 -12   0    748.80    916.34    311.97 <   -2
   8  12   0    748.80    916.34    311.97 <    1
   8  12   1   1544.25   1064.94    462.97 <    1
  -9 -12   2   5156.31   4882.49    479.46 o   -2
   8  12   2   5156.31   4882.49    479.46 o    1
   8  12   3    456.73    -95.24    520.44 <    1
 -10 -12   4   4701.88   2746.08    510.65 o   -2
   8  12   4   4701.88   2746.08    510.65 o    1
   8  13  -7      0.14     -9.36    594.53 <    1
  -5 -13  -6    664.44    441.89    560.92 <   -2
   8  13  -6    664.44    441.89    560.92 <    1
   8  13  -5    694.14    249.72    480.44 <    1
  -6 -13  -4  12186.50  12054.00    544.55 o   -2
   8  13  -4  12186.50  12054.00    544.55 o    1
   8  13  -3    134.65    556.87    482.06 <    1
  -7 -13  -2    860.63    836.31    478.76 <   -2
   8  13  -2    860.63    836.31    478.76 <    1
   8  13  -1   1203.60   1278.34    474.66 <    1
  -8 -13   0      9.81    186.38    354.62 <   -2
   8  13   0      9.81    186.38    354.62 <    1
   8  13   1   1144.24    987.73    488.70 <    1
  -9 -13   2   1223.49    990.34    510.42 <   -2
   8  13   2   1223.49    990.34    510.42 <    1
   8  13   3     69.69    -29.32    488.44 <    1
  -5 -14  -6   1376.54    786.47    503.72 <   -2
   8  14  -6   1376.54    786.47    503.72 <    1
   8  14  -5    500.89    593.92    500.86 <    1
  -6 -14  -4   2781.22   2653.81    511.04 o   -2
   8  14  -4   2781.22   2653.81    511.04 o    1
   8  14  -3   6373.87   5859.09    503.38 o    1
  -7 -14  -2     92.61     80.19    504.80 <   -2
   8  14  -2     92.61     80.19    504.80 <    1
   8  14  -1    752.13    575.85    561.59 <    1
  -8 -14   0      5.63    236.72    383.25 <   -2
   8  14   0      5.63    236.72    383.25 <    1
   8  14   1    171.88    546.92    577.94 <    1
  -9 -14   2   5744.77   3398.28    609.81 o   -2
   8  14   2   5744.77   3398.28    609.81 o    1
   8  15  -5    348.80   -214.64    551.03 <    1
  -6 -15  -4   2692.76   2109.40    515.15 o   -2
   8  15  -4   2692.76   2109.40    515.15 o    1
   8  15  -3    152.47    371.50    553.15 <    1
  -7 -15  -2   4906.63   3601.82    480.10 o   -2
   8  15  -2   4906.63   3601.82    480.10 o    1
   8  15  -1    298.09    317.39    604.08 <    1
  -8 -15   0    718.18    448.67    439.41 <   -2
   8  15   0    718.18    448.67    439.41 <    1
   8  15   1    261.74   -245.08    649.89 <    1
   8  16  -3      1.93     61.35    876.48 <    1
  -7 -16  -2     80.21     76.30    591.52 <   -2
   8  16  -2     80.21     76.30    591.52 <    1
   8  16  -1    120.30    243.43    947.36 <    1
  -4   0 -10    733.01    713.73    631.05 <   -2
   9   0 -10    733.01    713.73    631.05 <    1
  -5   0  -8   3963.64   3469.89    543.31 o   -2
   9   0  -8   3963.64   3469.89    543.31 o    1
  -6   0  -6    842.92   1881.35    564.14 o   -2
   9   0  -6    842.92   1881.35    564.14 o    1
  -7   0  -4    440.17     66.21    576.49 <   -2
   9   0  -4    440.17     66.21    576.49 <    1
  -8   0  -2  32668.20  36549.60    515.95 o   -2
   9   0  -2  32668.20  36549.60    515.95 o    1
  -9   0   0   5290.09   5532.65    382.33 o   -2
   9   0   0   5290.09   5532.65    382.33 o    1
 -10   0   2     52.97    177.34    488.02 <   -2
   9   0   2     52.97    177.34    488.02 <    1
 -11   0   4    491.49    621.16    632.93 <   -2
   9   0   4    491.49    621.16    632.93 <    1
 -12   0   6   1017.29    -17.84   1518.27 <   -2
   9   0   6   1017.29    -17.84   1518.27 <    1
  -4  -1 -10   4407.87   3404.86    487.43 o   -2
   9   1 -10   4407.87   3404.86    487.43 o    1
   9   1  -9    348.83    549.43    457.54 <    1
  -5  -1  -8  11503.60  12231.70    383.39 o   -2
   9   1  -8  11503.60  12231.70    383.39 o    1
   9   1  -7   3560.78   2914.85    368.66 o    1
  -6  -1  -6   5359.86   5286.22    398.81 o   -2
   9   1  -6   5359.86   5286.22    398.81 o    1
   9   1  -5  11410.10  11238.40    389.80 o    1
  -7  -1  -4    931.17   1121.69    361.53 o   -2
   9   1  -4    931.17   1121.69    361.53 o    1
   9   1  -3   6861.69   6218.01    341.66 o    1
  -8  -1  -2    453.17    650.34    309.36 <   -2
   9   1  -2    453.17    650.34    309.36 <    1
   9   1  -1   5240.34   4571.73    337.59 o    1
  -9  -1   0   1370.40   1762.08    212.43 o   -2
   9   1   0   1370.40   1762.08    212.43 o    1
   9   1   1    383.46    500.91    336.23 <    1
 -10  -1   2    266.95    577.83    329.19 <   -2
   9   1   2    266.95    577.83    329.19 <    1
   9   1   3    258.11    240.77    363.95 <    1
 -11  -1   4   6629.26   6946.94    409.51 o   -2
   9   1   4   6629.26   6946.94    409.51 o    1
   9   1   5    930.63    932.32    473.00 <    1
 -12  -1   6   5741.23   3388.77    795.30 o   -2
   9   1   6   5741.23   3388.77    795.30 o    1
  -4  -2 -10   1321.42    847.45    519.71 <   -2
   9   2 -10   1321.42    847.45    519.71 <    1
   9   2  -9    358.34    218.96    413.49 <    1
  -5  -2  -8    293.30    153.27    400.15 <   -2
   9   2  -8    293.30    153.27    400.15 <    1
   9   2  -7    126.91     64.49    416.78 <    1
  -6  -2  -6   3978.56   4232.08    390.73 o   -2
   9   2  -6   3978.56   4232.08    390.73 o    1
   9   2  -5    438.79    218.59    357.62 <    1
  -7  -2  -4   4261.57   4431.97    353.60 o   -2
   9   2  -4   4261.57   4431.97    353.60 o    1
   9   2  -3    414.08    634.05    329.32 <    1
  -8  -2  -2  11798.20  12632.70    354.00 o   -2
   9   2  -2  11798.20  12632.70    354.00 o    1
   9   2  -1    487.90    519.70    336.13 <    1
  -9  -2   0  17141.20  17454.50    258.32 o   -2
   9   2   0  17141.20  17454.50    258.32 o    1
   9   2   1    259.17    411.51    302.81 <    1
 -10  -2   2    163.68    355.16    336.43 <   -2
   9   2   2    163.68    355.16    336.43 <    1
   9   2   3    147.61    213.26    386.98 <    1
 -11  -2   4   1359.59   1118.13    413.58 <   -2
   9   2   4   1359.59   1118.13    413.58 <    1
   9   2   5    218.37    458.12    502.87 <    1
  -4  -3 -10   3684.00   2179.54    496.03 o   -2
   9   3 -10   3684.00   2179.54    496.03 o    1
   9   3  -9    289.02    489.57    395.34 <    1
  -5  -3  -8  10101.40  10864.00    434.17 o   -2
   9   3  -8  10101.40  10864.00    434.17 o    1
   9   3  -7   2557.33   1823.07    386.02 o    1
  -6  -3  -6   6546.67   6607.78    408.47 o   -2
   9   3  -6   6546.67   6607.78    408.47 o    1
   9   3  -5   5347.44   4714.30    405.16 o    1
  -7  -3  -4   1559.84   1369.37    367.18 o   -2
   9   3  -4   1559.84   1369.37    367.18 o    1
   9   3  -3  11372.00  11111.10    365.92 o    1
  -8  -3  -2    867.37   1181.73    338.76 o   -2
   9   3  -2    867.37   1181.73    338.76 o    1
   9   3  -1   2516.51   1963.68    327.37 o    1
  -9  -3   0   4617.05   4919.98    243.58 o   -2
   9   3   0   4617.05   4919.98    243.58 o    1
   9   3   1   1334.97   1251.71    318.38 o    1
 -10  -3   2     13.46     44.53    391.18 <   -2
   9   3   2     13.46     44.53    391.18 <    1
   9   3   3     44.72    -27.67    382.19 <    1
 -11  -3   4   4452.17   4567.64    405.08 o   -2
   9   3   4   4452.17   4567.64    405.08 o    1
   9   3   5    554.06    235.77    513.85 <    1
  -4  -4 -10    517.76    813.54    496.21 <   -2
   9   4 -10    517.76    813.54    496.21 <    1
   9   4  -9   1526.63   1502.16    452.49 o    1
  -5  -4  -8   3455.21   3055.46    421.63 o   -2
   9   4  -8   3455.21   3055.46    421.63 o    1
   9   4  -7    221.76    689.74    401.72 <    1
  -6  -4  -6   1216.13   1485.04    414.18 o   -2
   9   4  -6   1216.13   1485.04    414.18 o    1
   9   4  -5    122.65    -54.80    389.48 <    1
  -7  -4  -4    279.99    665.32    353.28 <   -2
   9   4  -4    279.99    665.32    353.28 <    1
   9   4  -3     18.10    401.02    340.47 <    1
  -8  -4  -2  26756.40  27909.60    375.92 o   -2
   9   4  -2  26756.40  27909.60    375.92 o    1
   9   4  -1   1492.14   1458.43    331.80 o    1
  -9  -4   0   8316.09   8002.80    242.34 o   -2
   9   4   0   8316.09   8002.80    242.34 o    1
   9   4   1   3861.92   4137.35    330.07 o    1
 -10  -4   2    147.88     15.43    348.51 <   -2
   9   4   2    147.88     15.43    348.51 <    1
   9   4   3   1576.38   1683.45    419.97 o    1
 -11  -4   4    391.72    994.18    442.43 <   -2
   9   4   4    391.72    994.18    442.43 <    1
   9   4   5     58.15    209.32    517.44 <    1
  -4  -5 -10   3144.58   2047.67    505.98 o   -2
   9   5 -10   3144.58   2047.67    505.98 o    1
   9   5  -9    331.46    176.76    459.08 <    1
  -5  -5  -8  11766.20  11457.40    437.06 o   -2
   9   5  -8  11766.20  11457.40    437.06 o    1
   9   5  -7   2417.98   2368.23    388.41 o    1
  -6  -5  -6   3546.42   3879.66    406.13 o   -2
   9   5  -6   3546.42   3879.66    406.13 o    1
   9   5  -5   2486.00   2306.05    371.81 o    1
  -7  -5  -4    325.94    443.38    346.22 <   -2
   9   5  -4    325.94    443.38    346.22 <    1
   9   5  -3   3289.30   2884.22    355.08 o    1
  -8  -5  -2    501.11    711.09    349.29 <   -2
   9   5  -2    501.11    711.09    349.29 <    1
   9   5  -1   3344.54   2998.93    318.93 o    1
  -9  -5   0    731.62    601.76    244.29 <   -2
   9   5   0    731.62    601.76    244.29 <    1
   9   5   1     40.03    456.04    346.33 <    1
 -10  -5   2   1478.05   1432.51    393.07 o   -2
   9   5   2   1478.05   1432.51    393.07 o    1
   9   5   3    242.01    192.40    399.81 <    1
 -11  -5   4   9869.86   9703.17    421.58 o   -2
   9   5   4   9869.86   9703.17    421.58 o    1
   9   5   5    347.54   -118.50    511.07 <    1
   9   6  -9    817.89    675.36    441.23 <    1
  -5  -6  -8    484.83    435.21    437.39 <   -2
   9   6  -8    484.83    435.21    437.39 <    1
   9   6  -7   3675.04   3392.05    430.98 o    1
  -6  -6  -6   2478.30   2704.16    400.48 o   -2
   9   6  -6   2478.30   2704.16    400.48 o    1
   9   6  -5     84.41     32.78    421.67 <    1
  -7  -6  -4   2624.53   2723.96    363.40 o   -2
   9   6  -4   2624.53   2723.96    363.40 o    1
   9   6  -3    956.06    557.93    340.67 <    1
  -8  -6  -2   6800.12   7300.26    346.60 o   -2
   9   6  -2   6800.12   7300.26    346.60 o    1
   9   6  -1   2588.53   2610.95    332.42 o    1
  -9  -6   0  10438.70   9869.80    243.87 o   -2
   9   6   0  10438.70   9869.80    243.87 o    1
   9   6   1   1626.65   1500.04    366.98 o    1
 -10  -6   2     15.42     37.94    435.39 <   -2
   9   6   2     15.42     37.94    435.39 <    1
   9   6   3   1538.51   1318.50    403.69 o    1
 -11  -6   4    991.90    765.61    499.14 <   -2
   9   6   4    991.90    765.61    499.14 <    1
   9   6   5   1665.47   1137.52    534.60 <    1
   9   7  -9     18.24    535.21    507.12 <    1
  -5  -7  -8   9970.56   8751.20    477.80 o   -2
   9   7  -8   9970.56   8751.20    477.80 o    1
   9   7  -7    249.10    191.82    415.88 <    1
  -6  -7  -6   5927.57   5745.50    425.15 o   -2
   9   7  -6   5927.57   5745.50    425.15 o    1
   9   7  -5   2260.00   2283.04    422.52 o    1
  -7  -7  -4    747.17    695.46    378.10 <   -2
   9   7  -4    747.17    695.46    378.10 <    1
   9   7  -3   3347.42   2978.92    337.93 o    1
  -8  -7  -2    796.02   1175.35    376.19 o   -2
   9   7  -2    796.02   1175.35    376.19 o    1
   9   7  -1    158.55    442.58    327.92 <    1
  -9  -7   0   4892.87   4364.90    260.72 o   -2
   9   7   0   4892.87   4364.90    260.72 o    1
   9   7   1    336.02    113.33    383.64 <    1
 -10  -7   2    704.85    675.57    416.66 <   -2
   9   7   2    704.85    675.57    416.66 <    1
   9   7   3     51.77    -23.09    418.16 <    1
 -11  -7   4   2534.73   1797.29    468.25 o   -2
   9   7   4   2534.73   1797.29    468.25 o    1
   9   7   5    110.58   -436.89   1667.10 <    1
   9   8  -9   3700.51   2896.73    500.01 o    1
  -5  -8  -8   1480.88   1508.76    450.13 o   -2
   9   8  -8   1480.88   1508.76    450.13 o    1
   9   8  -7    749.59    228.97    428.08 <    1
  -6  -8  -6    750.69    719.68    442.59 <   -2
   9   8  -6    750.69    719.68    442.59 <    1
   9   8  -5     79.03    280.67    383.84 <    1
  -7  -8  -4    422.90    866.96    381.65 <   -2
   9   8  -4    422.90    866.96    381.65 <    1
   9   8  -3     65.74    389.32    392.83 <    1
  -8  -8  -2  12322.20  12312.30    386.00 o   -2
   9   8  -2  12322.20  12312.30    386.00 o    1
   9   8  -1   2232.09   1807.27    365.72 o    1
  -9  -8   0   6279.74   5676.25    278.85 o   -2
   9   8   0   6279.74   5676.25    278.85 o    1
   9   8   1   5084.80   4517.57    426.61 o    1
 -10  -8   2     14.22     23.73    403.10 <   -2
   9   8   2     14.22     23.73    403.10 <    1
   9   8   3   2974.48   2435.46    406.82 o    1
 -11  -8   4    318.66    452.30    465.49 <   -2
   9   8   4    318.66    452.30    465.49 <    1
  -5  -9  -8   9008.91   7775.03    489.78 o   -2
   9   9  -8   9008.91   7775.03    489.78 o    1
   9   9  -7    287.99    194.53    443.55 <    1
  -6  -9  -6   1743.33   1792.75    419.18 o   -2
   9   9  -6   1743.33   1792.75    419.18 o    1
   9   9  -5     27.73    256.62    433.05 <    1
  -7  -9  -4    131.73    364.96    408.38 <   -2
   9   9  -4    131.73    364.96    408.38 <    1
   9   9  -3    259.57    330.53    393.58 <    1
  -8  -9  -2    351.81    458.82    353.39 <   -2
   9   9  -2    351.81    458.82    353.39 <    1
   9   9  -1   1224.28   1191.29    374.99 o    1
  -9  -9   0    207.23    371.82    260.29 <   -2
   9   9   0    207.23    371.82    260.29 <    1
   9   9   1      5.17     98.97    459.76 <    1
 -10  -9   2   1593.65   1340.46    479.69 <   -2
   9   9   2   1593.65   1340.46    479.69 <    1
   9   9   3    226.05    449.13    413.37 <    1
 -11  -9   4   7332.67   6210.81    482.61 o   -2
   9   9   4   7332.67   6210.81    482.61 o    1
  -5 -10  -8    841.85    593.03    505.50 <   -2
   9  10  -8    841.85    593.03    505.50 <    1
   9  10  -7   3275.09   2469.60    511.00 o    1
  -6 -10  -6   1039.67   1162.66    445.65 <   -2
   9  10  -6   1039.67   1162.66    445.65 <    1
   9  10  -5    340.98    379.96    451.80 <    1
  -7 -10  -4   1037.49    972.31    403.95 <   -2
   9  10  -4   1037.49    972.31    403.95 <    1
   9  10  -3   1328.05    994.09    393.14 <    1
  -8 -10  -2   9785.73   9785.73    439.35 o   -2
   9  10  -2   9785.73   9785.73    439.35 o    1
   9  10  -1   2860.96   2327.23    409.17 o    1
  -9 -10   0   8868.70   8174.61    286.31 o   -2
   9  10   0   8868.70   8174.61    286.31 o    1
   9  10   1   1780.45   1830.73    413.43 o    1
 -10 -10   2     98.20    -79.17    433.80 <   -2
   9  10   2     98.20    -79.17    433.80 <    1
   9  10   3   1637.02   1698.03    440.67 o    1
   9  11  -7    275.94    172.29    543.52 <    1
  -6 -11  -6   2666.88   3076.36    539.24 o   -2
   9  11  -6   2666.88   3076.36    539.24 o    1
   9  11  -5    121.31    422.47    510.69 <    1
  -7 -11  -4    805.37    714.64    455.35 <   -2
   9  11  -4    805.37    714.64    455.35 <    1
   9  11  -3    208.96    369.90    412.73 <    1
  -8 -11  -2    610.01    563.59    434.38 <   -2
   9  11  -2    610.01    563.59    434.38 <    1
   9  11  -1   1354.28    864.67    448.91 <    1
  -9 -11   0   3822.20   3048.11    313.75 o   -2
   9  11   0   3822.20   3048.11    313.75 o    1
   9  11   1     56.81    523.03    458.11 <    1
 -10 -11   2    415.02    690.21    435.56 <   -2
   9  11   2    415.02    690.21    435.56 <    1
   9  11   3    139.84    498.56    519.89 <    1
  -6 -12  -6    558.93    440.79    575.96 <   -2
   9  12  -6    558.93    440.79    575.96 <    1
   9  12  -5    237.02    371.61    474.24 <    1
  -7 -12  -4    642.17    398.47    453.92 <   -2
   9  12  -4    642.17    398.47    453.92 <    1
   9  12  -3      1.75    346.70    502.43 <    1
  -8 -12  -2   7846.43   6354.27    522.00 o   -2
   9  12  -2   7846.43   6354.27    522.00 o    1
   9  12  -1   1104.20    590.07    462.68 <    1
  -9 -12   0   5682.75   4778.13    321.62 o   -2
   9  12   0   5682.75   4778.13    321.62 o    1
   9  12   1   3773.30   2682.16    460.13 o    1
 -10 -12   2     45.43    554.63    450.88 <   -2
   9  12   2     45.43    554.63    450.88 <    1
   9  13  -5   1159.54    455.29    607.42 <    1
  -7 -13  -4     36.95    -56.88    562.24 <   -2
   9  13  -4     36.95    -56.88    562.24 <    1
   9  13  -3   1726.07   1302.93    506.19 <    1
  -8 -13  -2    182.57    638.82    489.98 <   -2
   9  13  -2    182.57    638.82    489.98 <    1
   9  13  -1    282.92    -91.68    546.18 <    1
  -9 -13   0     26.43    124.82    360.53 <   -2
   9  13   0     26.43    124.82    360.53 <    1
   9  13   1    208.62    385.65    514.57 <    1
  -7 -14  -4    166.14    -92.53    505.52 <   -2
   9  14  -4    166.14    -92.53    505.52 <    1
   9  14  -3    760.45    371.41    503.74 <    1
  -8 -14  -2   6556.04   4151.95    541.36 o   -2
   9  14  -2   6556.04   4151.95    541.36 o    1
   9  14  -1   1167.39    728.05    563.26 <    1
  -6   0  -8    923.96    741.09    574.33 <   -2
  10   0  -8    923.96    741.09    574.33 <    1
  -7   0  -6  10762.60   9839.67    638.25 o   -2
  10   0  -6  10762.60   9839.67    638.25 o    1
  -8   0  -4   2954.52   2537.44    532.54 o   -2
  10   0  -4   2954.52   2537.44    532.54 o    1
  -9   0  -2     38.18     43.20    501.53 <   -2
  10   0  -2     38.18     43.20    501.53 <    1
 -10   0   0   1998.73   2124.28    381.08 o   -2
  10   0   0   1998.73   2124.28    381.08 o    1
 -11   0   2   2700.06   2681.43    521.00 o   -2
  10   0   2   2700.06   2681.43    521.00 o    1
 -12   0   4   4997.14   4749.35    736.93 o   -2
  10   0   4   4997.14   4749.35    736.93 o    1
  10   1  -9   2787.54   1966.17    482.30 o    1
  -6  -1  -8     83.62     91.89    411.31 <   -2
  10   1  -8     83.62     91.89    411.31 <    1
  10   1  -7   1783.60   1651.27    401.20 o    1
  -7  -1  -6   2775.80   2551.19    410.05 o   -2
  10   1  -6   2775.80   2551.19    410.05 o    1
  10   1  -5    463.65    410.57    379.86 <    1
  -8  -1  -4   5357.91   5129.17    374.15 o   -2
  10   1  -4   5357.91   5129.17    374.15 o    1
  10   1  -3    249.15    275.35    341.70 <    1
  -9  -1  -2     89.14    464.19    335.43 <   -2
  10   1  -2     89.14    464.19    335.43 <    1
  10   1  -1   2992.41   2480.45    367.66 o    1
 -10  -1   0   9587.81   9456.65    260.82 o   -2
  10   1   0   9587.81   9456.65    260.82 o    1
  10   1   1   5282.82   5210.40    325.52 o    1
 -11  -1   2   5328.40   5228.50    364.92 o   -2
  10   1   2   5328.40   5228.50    364.92 o    1
  10   1   3   2708.07   2319.75    411.39 o    1
 -12  -1   4    361.25    479.01    506.68 <   -2
  10   1   4    361.25    479.01    506.68 <    1
  10   2  -9      3.18      0.90    472.37 <    1
  -6  -2  -8    745.44    668.60    459.82 <   -2
  10   2  -8    745.44    668.60    459.82 <    1
  10   2  -7    187.69   -136.69    434.39 <    1
  -7  -2  -6   7253.50   6401.39    412.99 o   -2
  10   2  -6   7253.50   6401.39    412.99 o    1
  10   2  -5    408.46    218.90    383.37 <    1
  -8  -2  -4   6403.61   6303.85    370.82 o   -2
  10   2  -4   6403.61   6303.85    370.82 o    1
  10   2  -3    752.10    776.88    342.10 <    1
  -9  -2  -2    120.28    311.00    335.90 <   -2
  10   2  -2    120.28    311.00    335.90 <    1
  10   2  -1      3.77    203.73    345.69 <    1
 -10  -2   0     20.64    -15.00    246.35 <   -2
  10   2   0     20.64    -15.00    246.35 <    1
  10   2   1    641.55    744.25    336.18 <    1
 -11  -2   2  11004.20  11348.50    380.71 o   -2
  10   2   2  11004.20  11348.50    380.71 o    1
  10   2   3      6.34     28.63    356.81 <    1
 -12  -2   4   1231.38   1244.25    472.86 <   -2
  10   2   4   1231.38   1244.25    472.86 <    1
  10   3  -9   2403.33   1412.93    446.14 o    1
  -6  -3  -8    428.27    333.33    433.76 <   -2
  10   3  -8    428.27    333.33    433.76 <    1
  10   3  -7   2950.31   2639.93    429.09 o    1
  -7  -3  -6   2265.08   2077.41    408.25 o   -2
  10   3  -6   2265.08   2077.41    408.25 o    1
  10   3  -5    392.37    667.62    384.22 <    1
  -8  -3  -4   6238.04   5979.03    371.17 o   -2
  10   3  -4   6238.04   5979.03    371.17 o    1
  10   3  -3    304.86    179.74    336.01 <    1
  -9  -3  -2    100.05    617.57    332.54 <   -2
  10   3  -2    100.05    617.57    332.54 <    1
  10   3  -1   1767.96   1278.31    342.29 o    1
 -10  -3   0   7232.83   7025.19    242.13 o   -2
  10   3   0   7232.83   7025.19    242.13 o    1
  10   3   1   2160.39   1902.85    342.83 o    1
 -11  -3   2   5776.22   5626.57    377.70 o   -2
  10   3   2   5776.22   5626.57    377.70 o    1
  10   3   3   2322.89   2009.99    402.49 o    1
 -12  -3   4    572.20    740.28    459.11 <   -2
  10   3   4    572.20    740.28    459.11 <    1
  10   4  -9     78.88     78.21    448.70 <    1
  -6  -4  -8    883.89    520.01    425.51 <   -2
  10   4  -8    883.89    520.01    425.51 <    1
  10   4  -7    581.31    741.75    450.85 <    1
  -7  -4  -6   9879.00   9195.35    434.61 o   -2
  10   4  -6   9879.00   9195.35    434.61 o    1
  10   4  -5   1857.54   1645.32    366.14 o    1
  -8  -4  -4   3792.84   3413.56    365.25 o   -2
  10   4  -4   3792.84   3413.56    365.25 o    1
  10   4  -3   3777.93   3173.28    360.99 o    1
  -9  -4  -2     25.60    -85.93    356.65 <   -2
  10   4  -2     25.60    -85.93    356.65 <    1
  10   4  -1   1246.66   1210.13    329.45 o    1
 -10  -4   0   2122.99   2065.86    240.01 o   -2
  10   4   0   2122.99   2065.86    240.01 o    1
  10   4   1     35.14     13.99    379.90 <    1
 -11  -4   2   3806.60   3940.19    430.18 o   -2
  10   4   2   3806.60   3940.19    430.18 o    1
  10   4   3      7.98    305.73    513.34 <    1
 -12  -4   4   4752.23   3843.81    485.36 o   -2
  10   4   4   4752.23   3843.81    485.36 o    1
  10   5  -9    663.15   -103.44    490.44 <    1
  -6  -5  -8     28.55    291.15    457.42 <   -2
  10   5  -8     28.55    291.15    457.42 <    1
  10   5  -7    508.02    422.33    448.56 <    1
  -7  -5  -6   2586.23   3309.15    454.01 o   -2
  10   5  -6   2586.23   3309.15    454.01 o    1
  10   5  -5    472.28     13.99    408.28 <    1
  -8  -5  -4   4611.00   4244.54    390.57 o   -2
  10   5  -4   4611.00   4244.54    390.57 o    1
  10   5  -3    316.01    368.52    409.39 <    1
  -9  -5  -2   1042.32   1185.67    335.94 o   -2
  10   5  -2   1042.32   1185.67    335.94 o    1
  10   5  -1   1961.56   2028.37    324.30 o    1
 -10  -5   0   8582.18   8057.80    255.57 o   -2
  10   5   0   8582.18   8057.80    255.57 o    1
  10   5   1   2494.31   1942.60    344.81 o    1
 -11  -5   2   4565.00   4074.21    450.54 o   -2
  10   5   2   4565.00   4074.21    450.54 o    1
  10   5   3   1062.83    863.04    411.11 <    1
 -12  -5   4     66.72    243.70   1048.11 <   -2
  10   5   4     66.72    243.70   1048.11 <    1
  -6  -6  -8   1140.81   1243.77    489.61 <   -2
  10   6  -8   1140.81   1243.77    489.61 <    1
  10   6  -7   1320.28   1115.26    452.74 <    1
  -7  -6  -6   6945.90   5938.95    438.17 o   -2
  10   6  -6   6945.90   5938.95    438.17 o    1
  10   6  -5   3784.81   3453.62    416.24 o    1
  -8  -6  -4   5070.67   5013.79    394.46 o   -2
  10   6  -4   5070.67   5013.79    394.46 o    1
  10   6  -3   1285.20   1050.34    382.93 <    1
  -9  -6  -2     54.08    619.33    354.84 <   -2
  10   6  -2     54.08    619.33    354.84 <    1
  10   6  -1   1791.54   1495.16    339.25 o    1
 -10  -6   0    217.13    234.01    242.47 <   -2
  10   6   0    217.13    234.01    242.47 <    1
  10   6   1    931.66    295.16    389.77 <    1
 -11  -6   2   7428.97   7122.49    416.01 o   -2
  10   6   2   7428.97   7122.49    416.01 o    1
  10   6   3     62.58     85.66    443.48 <    1
  -6  -7  -8    481.19    549.40    475.30 <   -2
  10   7  -8    481.19    549.40    475.30 <    1
  10   7  -7   1656.90   1230.03    426.95 <    1
  -7  -7  -6   1682.54   1667.78    438.11 o   -2
  10   7  -6   1682.54   1667.78    438.11 o    1
  10   7  -5     11.43    124.13    413.31 <    1
  -8  -7  -4   5606.59   5583.27    375.49 o   -2
  10   7  -4   5606.59   5583.27    375.49 o    1
  10   7  -3      4.04    184.74    419.80 <    1
  -9  -7  -2    103.55    158.78    379.45 <   -2
  10   7  -2    103.55    158.78    379.45 <    1
  10   7  -1    193.06     73.53    355.86 <    1
 -10  -7   0   4340.44   4193.76    272.36 o   -2
  10   7   0   4340.44   4193.76    272.36 o    1
  10   7   1    250.46    190.49    423.70 <    1
 -11  -7   2   3819.34   3297.38    436.65 o   -2
  10   7   2   3819.34   3297.38    436.65 o    1
  10   7   3    937.38    634.92    471.93 <    1
  10   8  -7   1296.55    890.69    461.63 <    1
  -7  -8  -6   6787.23   6092.31    440.39 o   -2
  10   8  -6   6787.23   6092.31    440.39 o    1
  10   8  -5   1792.80   1415.71    438.34 o    1
  -8  -8  -4   3290.79   2640.37    399.56 o   -2
  10   8  -4   3290.79   2640.37    399.56 o    1
  10   8  -3   5818.31   4927.19    408.11 o    1
  -9  -8  -2      1.96    -30.65    414.32 <   -2
  10   8  -2      1.96    -30.65    414.32 <    1
  10   8  -1   3665.09   2765.90    374.60 o    1
 -10  -8   0   1117.34   1093.45    274.52 o   -2
  10   8   0   1117.34   1093.45    274.52 o    1
  10   8   1      2.25   -148.02    473.54 <    1
 -11  -8   2   3229.65   2671.90    472.42 o   -2
  10   8   2   3229.65   2671.90    472.42 o    1
  10   9  -7    307.73    278.55    468.34 <    1
  -7  -9  -6   1872.38   1448.77    469.81 o   -2
  10   9  -6   1872.38   1448.77    469.81 o    1
  10   9  -5    567.83    237.90    429.30 <    1
  -8  -9  -4   2881.07   2652.32    402.54 o   -2
  10   9  -4   2881.07   2652.32    402.54 o    1
  10   9  -3     26.41    -33.73    392.46 <    1
  -9  -9  -2    767.37    617.08    379.69 <   -2
  10   9  -2    767.37    617.08    379.69 <    1
  10   9  -1    174.55     -5.80    422.63 <    1
 -10  -9   0   6212.16   5592.27    303.32 o   -2
  10   9   0   6212.16   5592.27    303.32 o    1
  10   9   1    376.54    413.64    446.21 <    1
 -11  -9   2   3552.00   2530.10    444.79 o   -2
  10   9   2   3552.00   2530.10    444.79 o    1
  -7 -10  -6   4162.09   2416.08    493.03 o   -2
  10  10  -6   4162.09   2416.08    493.03 o    1
  10  10  -5   5424.74   3784.18    494.44 o    1
  -8 -10  -4   3084.35   2528.60    507.41 o   -2
  10  10  -4   3084.35   2528.60    507.41 o    1
  10  10  -3   1631.79   1343.79    430.51 o    1
  -9 -10  -2     37.48    199.05    453.49 <   -2
  10  10  -2     37.48    199.05    453.49 <    1
  10  10  -1    870.90   1023.78    448.94 <    1
 -10 -10   0    334.20    446.05    328.19 <   -2
  10  10   0    334.20    446.05    328.19 <    1
  10  10   1   1239.36    626.53    461.67 <    1
  10  11  -5    543.57    271.90    503.84 <    1
  -8 -11  -4   3652.25   2924.24    532.88 o   -2
  10  11  -4   3652.25   2924.24    532.88 o    1
  10  11  -3     36.42    122.43    447.95 <    1
  -9 -11  -2    139.47    261.79    428.92 <   -2
  10  11  -2    139.47    261.79    428.92 <    1
  10  11  -1    148.53    108.28    452.11 <    1
 -10 -11   0   2379.10   1361.44    386.78 o   -2
  10  11   0   2379.10   1361.44    386.78 o    1
  -8 -12  -4   2150.19   1101.46    508.33 <   -2
  10  12  -4   2150.19   1101.46    508.33 <    1
  10  12  -3   4731.03   3083.28    545.98 o    1
  -9 -12  -2      7.61    -85.88    521.01 <   -2
  10  12  -2      7.61    -85.88    521.01 <    1
  10  12  -1   1577.15    749.36    478.29 <    1
  -7   0  -8     49.26    216.50    696.60 <   -2
  11   0  -8     49.26    216.50    696.60 <    1
  -8   0  -6    145.45     52.20    590.55 <   -2
  11   0  -6    145.45     52.20    590.55 <    1
  -9   0  -4   3172.60   3200.26    530.27 o   -2
  11   0  -4   3172.60   3200.26    530.27 o    1
 -10   0  -2   6908.94   6110.79    510.23 o   -2
  11   0  -2   6908.94   6110.79    510.23 o    1
 -11   0   0   3886.08   3256.86    361.86 o   -2
  11   0   0   3886.08   3256.86    361.86 o    1
 -12   0   2    877.80    727.51    535.38 <   -2
  11   0   2    877.80    727.51    535.38 <    1
  -7  -1  -8   5574.27   3235.33    450.98 o   -2
  11   1  -8   5574.27   3235.33    450.98 o    1
  11   1  -7   1217.23    875.41    467.21 <    1
  -8  -1  -6    251.07    397.20    441.46 <   -2
  11   1  -6    251.07    397.20    441.46 <    1
  11   1  -5   3594.45   2261.08    427.77 o    1
  -9  -1  -4   4286.73   3557.35    406.48 o   -2
  11   1  -4   4286.73   3557.35    406.48 o    1
  11   1  -3   5968.53   4298.44    348.12 o    1
 -10  -1  -2   1501.52   1376.23    355.81 o   -2
  11   1  -2   1501.52   1376.23    355.81 o    1
  11   1  -1   2374.30   1948.48    339.80 o    1
 -11  -1   0    176.45   -183.19    245.98 <   -2
  11   1   0    176.45   -183.19    245.98 <    1
  11   1   1    296.18    397.52    423.27 <    1
 -12  -1   2    403.79    457.80    379.43 <   -2
  11   1   2    403.79    457.80    379.43 <    1
  -7  -2  -8   1683.69    587.08    475.07 <   -2
  11   2  -8   1683.69    587.08    475.07 <    1
  11   2  -7    130.00    181.28    425.66 <    1
  -8  -2  -6     61.58   -177.45    435.87 <   -2
  11   2  -6     61.58   -177.45    435.87 <    1
  11   2  -5      0.45    -24.37    349.36 <    1
  -9  -2  -4   3030.62   2482.87    384.14 o   -2
  11   2  -4   3030.62   2482.87    384.14 o    1
  11   2  -3      6.02    -33.36    342.23 <    1
 -10  -2  -2  11174.10  11290.00    374.38 o   -2
  11   2  -2  11174.10  11290.00    374.38 o    1
  11   2  -1    103.59   -294.45    360.05 <    1
 -11  -2   0   2921.27   2850.19    245.34 o   -2
  11   2   0   2921.27   2850.19    245.34 o    1
  11   2   1    270.65    269.50    403.96 <    1
 -12  -2   2    405.11    380.80    382.56 <   -2
  11   2   2    405.11    380.80    382.56 <    1
  -7  -3  -8   3568.66   2421.55    444.59 o   -2
  11   3  -8   3568.66   2421.55    444.59 o    1
  11   3  -7   1148.69    996.15    457.79 <    1
  -8  -3  -6    104.37    284.55    421.88 <   -2
  11   3  -6    104.37    284.55    421.88 <    1
  11   3  -5   2361.48   1735.32    406.59 o    1
  -9  -3  -4   3811.67   3530.95    410.92 o   -2
  11   3  -4   3811.67   3530.95    410.92 o    1
  11   3  -3   2162.23   1918.56    382.05 o    1
 -10  -3  -2   1760.43   1870.73    371.21 o   -2
  11   3  -2   1760.43   1870.73    371.21 o    1
  11   3  -1   2314.43   1693.50    364.54 o    1
 -11  -3   0     58.57    322.49    227.20 <   -2
  11   3   0     58.57    322.49    227.20 <    1
  11   3   1    581.78    430.47    450.31 <    1
 -12  -3   2    113.71    260.67    420.57 <   -2
  11   3   2    113.71    260.67    420.57 <    1
  11   4  -7   1221.78    945.17    436.77 <    1
  -8  -4  -6    127.25    210.19    427.56 <   -2
  11   4  -6    127.25    210.19    427.56 <    1
  11   4  -5    103.68   -104.71    408.63 <    1
  -9  -4  -4   2945.27   2447.04    381.97 o   -2
  11   4  -4   2945.27   2447.04    381.97 o    1
  11   4  -3    111.29    437.85    377.14 <    1
 -10  -4  -2   8833.01   8835.64    386.75 o   -2
  11   4  -2   8833.01   8835.64    386.75 o    1
  11   4  -1    600.90    776.28    368.53 <    1
 -11  -4   0   4668.88   3961.76    267.51 o   -2
  11   4   0   4668.88   3961.76    267.51 o    1
  11   4   1    691.22    229.02    407.86 <    1
 -12  -4   2    277.91    348.14    436.04 <   -2
  11   4   2    277.91    348.14    436.04 <    1
  11   5  -7    517.32    566.20    454.57 <    1
  -8  -5  -6    126.93   -301.49    446.33 <   -2
  11   5  -6    126.93   -301.49    446.33 <    1
  11   5  -5   2608.31   1669.04    427.62 o    1
  -9  -5  -4   4541.39   4006.40    414.11 o   -2
  11   5  -4   4541.39   4006.40    414.11 o    1
  11   5  -3   2772.65   2009.46    399.48 o    1
 -10  -5  -2   1594.39   1391.07    376.54 o   -2
  11   5  -2   1594.39   1391.07    376.54 o    1
  11   5  -1    966.00    991.44    367.37 <    1
 -11  -5   0    163.20    101.73    271.25 <   -2
  11   5   0    163.20    101.73    271.25 <    1
  11   5   1    251.13     48.85    431.15 <    1
  11   6  -7    257.66    282.48    497.66 <    1
  -8  -6  -6     16.73      3.41    471.47 <   -2
  11   6  -6     16.73      3.41    471.47 <    1
  11   6  -5    178.63   -333.08    436.84 <    1
  -9  -6  -4   2544.99   1732.58    415.68 o   -2
  11   6  -4   2544.99   1732.58    415.68 o    1
  11   6  -3      0.29    133.55    409.69 <    1
 -10  -6  -2  10654.10   9557.90    384.90 o   -2
  11   6  -2  10654.10   9557.90    384.90 o    1
  11   6  -1    687.47    727.01    376.83 <    1
 -11  -6   0   1826.01   1611.49    274.32 o   -2
  11   6   0   1826.01   1611.49    274.32 o    1
  11   6   1   1717.45   1636.35    459.56 o    1
  -8  -7  -6    180.98    561.91    446.82 <   -2
  11   7  -6    180.98    561.91    446.82 <    1
  11   7  -5    593.01    439.35    459.95 <    1
  -9  -7  -4   2338.75   1610.64    425.69 o   -2
  11   7  -4   2338.75   1610.64    425.69 o    1
  11   7  -3     92.61     19.21    415.28 <    1
 -10  -7  -2   1339.52   1407.05    426.65 o   -2
  11   7  -2   1339.52   1407.05    426.65 o    1
  11   7  -1   1040.41   1088.45    354.02 o    1
 -11  -7   0      0.31    -96.84    280.35 <   -2
  11   7   0      0.31    -96.84    280.35 <    1
  11   7   1     45.46    802.36   1482.62 <    1
  11   8  -5   1180.38    852.31    488.97 <    1
  -9  -8  -4   2185.56   1764.51    450.88 o   -2
  11   8  -4   2185.56   1764.51    450.88 o    1
  11   8  -3    672.03    532.74    439.46 <    1
 -10  -8  -2   6806.45   4902.67    427.23 o   -2
  11   8  -2   6806.45   4902.67    427.23 o    1
  11   8  -1   1140.99    722.89    478.59 <    1
 -11  -8   0   2043.45   1240.39    309.71 o   -2
  11   8   0   2043.45   1240.39    309.71 o    1
  -9  -9  -4   2685.29   2185.22    478.26 o   -2
  11   9  -4   2685.29   2185.22    478.26 o    1
  11   9  -3   1140.02    642.27    417.51 <    1
 -10  -9  -2   1185.23   1094.16    447.82 <   -2
  11   9  -2   1185.23   1094.16    447.82 <    1
  11   9  -1    131.40     17.82    613.01 <    1
 -10   0  -4   2528.22   1593.54    642.80 <   -2
  12   0  -4   2528.22   1593.54    642.80 <    1
 -11   0  -2    262.61    646.78    511.94 <   -2
  12   0  -2    262.61    646.78    511.94 <    1
  12   1  -5    268.36    474.73    424.02 <    1
 -10  -1  -4    930.06    334.47    435.19 <   -2
  12   1  -4    930.06    334.47    435.19 <    1
  12   1  -3     30.31     52.20    396.82 <    1
 -11  -1  -2    364.90    610.73    387.89 <   -2
  12   1  -2    364.90    610.73    387.89 <    1
  12   1  -1    738.00    625.38    371.09 <    1
  12   2  -5     63.23    -70.55    466.42 <    1
 -10  -2  -4   1675.89    533.82    432.40 <   -2
  12   2  -4   1675.89    533.82    432.40 <    1
  12   2  -3    224.21    100.88    388.42 <    1
 -11  -2  -2    120.00     45.23    395.98 <   -2
  12   2  -2    120.00     45.23    395.98 <    1
  12   2  -1    415.68    547.89    391.72 <    1
  12   3  -5    666.99     43.79    464.26 <    1
 -10  -3  -4   1006.73    758.71    430.46 <   -2
  12   3  -4   1006.73    758.71    430.46 <    1
  12   3  -3     39.63    174.89    393.89 <    1
 -11  -3  -2    486.05    591.19    378.99 <   -2
  12   3  -2    486.05    591.19    378.99 <    1
  12   3  -1    870.48    437.29    392.86 <    1
 -10  -4  -4   1996.21   1231.82    448.29 <   -2
  12   4  -4   1996.21   1231.82    448.29 <    1
  12   4  -3    637.81    728.87    440.79 <    1
 -11  -4  -2    186.12    450.51    391.83 <   -2
  12   4  -2    186.12    450.51    391.83 <    1
  12   5  -3      0.70    -10.11    948.20 <    1
   0   0   4  11069.30   9913.10    519.84 o   -2
  -2   0   4  11069.30   9913.10    519.84 o    1
   0   0   6 130291.00 124422.00    624.17 o   -2
  -3   0   6 130291.00 124422.00    624.17 o    1
   0   0   8   4582.81   3915.46    450.24 o   -2
  -4   0   8   4582.81   3915.46    450.24 o    1
   0   0  10    774.69    576.16    494.50 <   -2
  -5   0  10    774.69    576.16    494.50 <    1
   0   0  12   5253.56   3751.07    632.07 o   -2
  -6   0  12   5253.56   3751.07    632.07 o    1
   0   1   3    145.44    -90.55    413.57 <    2
   0   1   4    179.75     47.73    513.13 <   -2
  -2  -1   4    179.75     47.73    513.13 <    1
   0   1   5    100.04    -72.75    317.60 <    2
   0   1   6   7798.57   7504.71    311.49 o   -2
  -3  -1   6   7798.57   7504.71    311.49 o    1
   0   1   7     13.95    228.53    335.26 <    2
   0   1   8   8812.10   8716.94    335.94 o   -2
  -4  -1   8   8812.10   8716.94    335.94 o    1
   0   1   9    119.13    254.84    332.05 <    2
   0   1  10    191.91    400.23    362.83 <   -2
  -5  -1  10    191.91    400.23    362.83 <    1
   0   1  11    114.78     39.00    385.89 <    2
   0   1  12    840.52    511.34    375.97 <   -2
  -6  -1  12    840.52    511.34    375.97 <    1
   0   2   3      0.26    114.29    394.16 <    2
   0   2   4  16412.40  14871.40    474.65 o   -2
  -2  -2   4  16412.40  14871.40    474.65 o    1
   0   2   5    340.59    137.84    331.05 <    2
   0   2   6   2828.82   2841.10    316.16 o   -2
  -3  -2   6   2828.82   2841.10    316.16 o    1
   0   2   7     40.63     19.63    329.15 <    2
   0   2   8  30800.30  28178.20    352.73 o   -2
  -4  -2   8  30800.30  28178.20    352.73 o    1
   0   2   9      1.29      2.13    310.14 <    2
   0   2  10    391.18    975.52    382.01 <   -2
  -5  -2  10    391.18    975.52    382.01 <    1
   0   2  11      5.36    168.29    362.29 <    2
   0   2  12   1424.39    685.26    434.18 <   -2
  -6  -2  12   1424.39    685.26    434.18 <    1
   0   3   1    260.18    453.68    665.41 <    2
   0   3   3      7.38   -156.91    392.52 <    2
   0   3   4  21870.70  21069.20    491.98 o   -2
  -2  -3   4  21870.70  21069.20    491.98 o    1
   0   3   5      0.23    182.18    348.08 <    2
   0   3   6   1750.63   1220.42    292.07 o   -2
  -3  -3   6   1750.63   1220.42    292.07 o    1
   0   3   7     32.22     14.26    293.93 <    2
   0   3   8  19213.70  17831.40    320.59 o   -2
  -4  -3   8  19213.70  17831.40    320.59 o    1
   0   3   9     36.24    324.41    350.86 <    2
   0   3  10      5.44    -15.59    371.01 <   -2
  -5  -3  10      5.44    -15.59    371.01 <    1
   0   3  11     73.79    -28.09    382.42 <    2
   0   3  12    527.68    681.00    873.82 <   -2
  -6  -3  12    527.68    681.00    873.82 <    1
   0   4   1     60.53   -215.70    568.50 <    2
   0   4   3     29.58    208.54    394.77 <    2
   0   4   4   3536.93   3495.59    451.63 o   -2
  -2  -4   4   3536.93   3495.59    451.63 o    1
   0   4   5    144.49    287.66    365.68 <    2
   0   4   6  74483.00  73252.90    387.69 o   -2
  -3  -4   6  74483.00  73252.90    387.69 o    1
   0   4   7    277.00    537.30    343.83 <    2
   0   4   8   5053.80   5043.33    324.09 o   -2
  -4  -4   8   5053.80   5043.33    324.09 o    1
   0   4   9     65.26   -112.11    365.13 <    2
   0   4  10    451.79    723.39    370.40 <   -2
  -5  -4  10    451.79    723.39    370.40 <    1
   0   4  11      0.95     53.10    381.17 <    2
   0   5   1    167.73    -56.64    498.88 <    2
   0   5   2     47.32    414.83    480.12 <   -2
  -1  -5   2     47.32    414.83    480.12 <    1
   0   5   3    326.22    237.44    377.75 <    2
   0   5   4   9097.77   9293.12    486.18 o   -2
  -2  -5   4   9097.77   9293.12    486.18 o    1
   0   5   5     19.35     47.14    317.50 <    2
   0   5   6  15031.90  15549.30    328.95 o   -2
  -3  -5   6  15031.90  15549.30    328.95 o    1
   0   5   7      0.01    126.31    315.30 <    2
   0   5   8   3060.35   3112.71    338.10 o   -2
  -4  -5   8   3060.35   3112.71    338.10 o    1
   0   5   9     99.96    636.47    355.88 <    2
   0   5  10   1672.22   1869.74    352.03 o   -2
  -5  -5  10   1672.22   1869.74    352.03 o    1
   0   5  11     39.99    471.80    395.61 <    2
   0   6   1     77.15   -120.81    435.38 <    2
   0   6   2  64629.20  60196.80    624.60 o   -2
  -1  -6   2  64629.20  60196.80    624.60 o    1
   0   6   3    262.34    265.28    358.07 <    2
   0   6   4   4338.49   4226.44    474.59 o   -2
  -2  -6   4   4338.49   4226.44    474.59 o    1
   0   6   5     37.89    179.48    344.86 <    2
   0   6   6   4497.10   4441.57    316.89 o   -2
  -3  -6   6   4497.10   4441.57    316.89 o    1
   0   6   7      2.16    -97.58    340.58 <    2
   0   6   8  18279.30  17759.30    348.27 o   -2
  -4  -6   8  18279.30  17759.30    348.27 o    1
   0   6   9     66.08    360.82    401.52 <    2
   0   6  10     79.61    131.05    402.69 <   -2
  -5  -6  10     79.61    131.05    402.69 <    1
   0   6  11     12.66    -60.60    435.18 <    2
   0   7   1    451.38    313.56    414.92 <    2
   0   7   2 132589.00 127946.00    716.60 o   -2
  -1  -7   2 132589.00 127946.00    716.60 o    1
   0   7   3    158.06    131.09    417.91 <    2
   0   7   4  37356.10  35867.40    487.18 o   -2
  -2  -7   4  37356.10  35867.40    487.18 o    1
   0   7   5     53.70     24.69    365.83 <    2
   0   7   6   1618.29   1574.89    449.34 o   -2
  -3  -7   6   1618.29   1574.89    449.34 o    1
   0   7   7     14.97    312.92    327.33 <    2
   0   7   8  19825.10  20324.10    378.46 o   -2
  -4  -7   8  19825.10  20324.10    378.46 o    1
   0   7   9      0.15    147.06    392.51 <    2
   0   7  10    265.11    471.53    426.89 <   -2
  -5  -7  10    265.11    471.53    426.89 <    1
   0   7  11     10.90   -391.13    447.90 <    2
   0   8   1     32.86    -91.68    392.00 <    2
   0   8   2   7401.35   7068.94    463.18 o   -2
  -1  -8   2   7401.35   7068.94    463.18 o    1
   0   8   3    122.42    260.18    429.58 <    2
   0   8   4    458.78   1063.53    516.60 <   -2
  -2  -8   4    458.78   1063.53    516.60 <    1
   0   8   5      2.44     49.32    339.89 <    2
   0   8   6  31854.80  32177.00    514.09 o   -2
  -3  -8   6  31854.80  32177.00    514.09 o    1
   0   8   7   1250.41   1334.80    373.36 o    2
   0   8   8   5720.76   5416.32    380.89 o   -2
  -4  -8   8   5720.76   5416.32    380.89 o    1
   0   8   9      5.31    145.52    391.29 <    2
   0   8  10    115.15    237.91    431.17 <   -2
  -5  -8  10    115.15    237.91    431.17 <    1
   0   8  11      1.49    161.06    457.74 <    2
   0   9   1    296.49    349.55    406.19 <    2
   0   9   2   4300.04   4467.42    479.93 o   -2
  -1  -9   2   4300.04   4467.42    479.93 o    1
   0   9   3    301.83    240.72    483.77 <    2
   0   9   4  13979.40  14190.80    449.13 o   -2
  -2  -9   4  13979.40  14190.80    449.13 o    1
   0   9   5    118.74     43.16    409.06 <    2
   0   9   6  12014.10  13057.10    460.04 o   -2
  -3  -9   6  12014.10  13057.10    460.04 o    1
   0   9   7      1.08   -115.99    362.66 <    2
   0   9   8    525.46    802.78    574.88 <   -2
  -4  -9   8    525.46    802.78    574.88 <    1
   0   9   9     35.20    204.21    492.61 <    2
   0   9  10   2261.07   1965.02    522.02 o   -2
  -5  -9  10   2261.07   1965.02    522.02 o    1
   0  10   1     28.10    188.79    410.35 <    2
   0  10   2   8772.69   8763.80    491.43 o   -2
  -1 -10   2   8772.69   8763.80    491.43 o    1
   0  10   3      4.95   -226.34    371.44 <    2
   0  10   4    354.22   -179.32    415.90 <   -2
  -2 -10   4    354.22   -179.32    415.90 <    1
   0  10   5    338.01     58.44    404.21 <    2
   0  10   6  15778.50  15950.80    486.42 o   -2
  -3 -10   6  15778.50  15950.80    486.42 o    1
   0  10   7     76.58    -97.16    464.74 <    2
   0  10   8   6842.24   6587.26    471.82 o   -2
  -4 -10   8   6842.24   6587.26    471.82 o    1
   0  10   9    183.38    151.24    496.92 <    2
   0  10  10     14.17      9.74    443.38 <   -2
  -5 -10  10     14.17      9.74    443.38 <    1
   0  11   1    452.99    259.34    397.34 <    2
   0  11   2  48477.10  46840.80    525.84 o   -2
  -1 -11   2  48477.10  46840.80    525.84 o    1
   0  11   3     72.37    273.56    416.38 <    2
   0  11   4  23450.00  23579.60    424.33 o   -2
  -2 -11   4  23450.00  23579.60    424.33 o    1
   0  11   5     34.49   -163.78    476.11 <    2
   0  11   6    145.76    -82.79    433.33 <   -2
  -3 -11   6    145.76    -82.79    433.33 <    1
   0  11   7      8.49    215.70    413.42 <    2
   0  11   8  11727.90  10696.00    407.32 o   -2
  -4 -11   8  11727.90  10696.00    407.32 o    1
   0  11   9     28.22    -15.86    473.92 <    2
   0  11  10     38.37     58.48    493.61 <   -2
  -5 -11  10     38.37     58.48    493.61 <    1
   0  12   1     99.55     27.41    413.15 <    2
   0  12   2  12529.90  11477.20    506.54 o   -2
  -1 -12   2  12529.90  11477.20    506.54 o    1
   0  12   3     15.13    156.49    422.36 <    2
   0  12   4    851.29   1182.44    452.27 <   -2
  -2 -12   4    851.29   1182.44    452.27 <    1
   0  12   5     47.58    266.90    369.43 <    2
   0  12   6  10248.50  10055.30    543.62 o   -2
  -3 -12   6  10248.50  10055.30    543.62 o    1
   0  12   7    507.88    198.23    465.71 <    2
   0  12   8   6148.71   5585.71    479.11 o   -2
  -4 -12   8   6148.71   5585.71    479.11 o    1
   0  12   9      0.17    338.13    535.53 <    2
   0  12  10     20.54    300.62   1690.01 <   -2
  -5 -12  10     20.54    300.62   1690.01 <    1
   0  13   1    722.21    711.81    427.77 <    2
   0  13   2    151.92     13.04    448.87 <   -2
  -1 -13   2    151.92     13.04    448.87 <    1
   0  13   3     16.50    123.02    398.74 <    2
   0  13   4   4691.38   4455.00    451.10 o   -2
  -2 -13   4   4691.38   4455.00    451.10 o    1
   0  13   5     19.80    -21.92    419.01 <    2
   0  13   6   5640.49   5603.40    442.40 o   -2
  -3 -13   6   5640.49   5603.40    442.40 o    1
   0  13   7      7.61    234.22    459.55 <    2
   0  13   8    334.21    397.55    641.95 <   -2
  -4 -13   8    334.21    397.55    641.95 <    1
   0  13   9     18.02    124.24    581.99 <    2
   0  14   1     90.20    170.65    439.74 <    2
   0  14   2   1691.28   1901.23    393.84 o   -2
  -1 -14   2   1691.28   1901.23    393.84 o    1
   0  14   3    152.30    -72.43    430.67 <    2
   0  14   4     74.45    414.71    436.21 <   -2
  -2 -14   4     74.45    414.71    436.21 <    1
   0  14   5    237.79    367.05    474.28 <    2
   0  14   6  19331.70  19926.90    494.40 o   -2
  -3 -14   6  19331.70  19926.90    494.40 o    1
   0  14   7     73.67     56.67    455.32 <    2
   0  14   8   1799.30   1555.47    433.59 o   -2
  -4 -14   8   1799.30   1555.47    433.59 o    1
   0  14   9     85.94    204.27    540.40 <    2
   0  15   1    382.70     53.44    440.77 <    2
   0  15   2  21756.70  22188.30    429.92 o   -2
  -1 -15   2  21756.70  22188.30    429.92 o    1
   0  15   3      4.95     28.57    405.17 <    2
   0  15   4   9009.13   7247.05    549.08 o   -2
  -2 -15   4   9009.13   7247.05    549.08 o    1
   0  15   5    108.47     84.34    435.27 <    2
   0  15   6    302.13    216.20    444.31 <   -2
  -3 -15   6    302.13    216.20    444.31 <    1
   0  15   7      2.32      7.50    439.07 <    2
   0  15   8   4807.95   3448.27    540.84 o   -2
  -4 -15   8   4807.95   3448.27    540.84 o    1
   0  16   1     39.25    531.08    511.23 <    2
   0  16   2   9583.01   9349.09    442.75 o   -2
  -1 -16   2   9583.01   9349.09    442.75 o    1
   0  16   3     14.30    -84.71    442.26 <    2
   0  16   4   2019.45   1937.94    459.21 o   -2
  -2 -16   4   2019.45   1937.94    459.21 o    1
   0  16   5     98.86    -49.22    464.64 <    2
   0  16   6   1552.56   1239.19    429.33 <   -2
  -3 -16   6   1552.56   1239.19    429.33 <    1
   0  16   7    392.29    491.93    515.99 <    2
   0  17   1    271.94    376.42    513.41 <    2
   0  17   2    109.54    508.87    472.90 <   -2
  -1 -17   2    109.54    508.87    472.90 <    1
   0  17   3      4.47   -211.29    472.75 <    2
   0  17   4     97.74    248.37    477.00 <   -2
  -2 -17   4     97.74    248.37    477.00 <    1
   0  17   5     38.27    -13.94    482.92 <    2
   0  17   6   1527.49    984.95    527.65 <   -2
  -3 -17   6   1527.49    984.95    527.65 <    1
   0  17   7      8.09    -42.89    556.66 <    2
   0  18   1     23.54    190.64    528.78 <    2
   0  18   2     41.74     80.03    562.89 <   -2
  -1 -18   2     41.74     80.03    562.89 <    1
   0  18   3     81.92     62.89    527.79 <    2
   0  18   4    124.70    314.21    485.87 <   -2
  -2 -18   4    124.70    314.21    485.87 <    1
   0  18   5    131.46   -225.30    513.76 <    2
   0  18   6   8876.98   7720.73    546.49 o   -2
  -3 -18   6   8876.98   7720.73    546.49 o    1
   0  19   1    183.30    195.19    602.60 <    2
   0  19   2   2819.18   2693.65    534.45 o   -2
  -1 -19   2   2819.18   2693.65    534.45 o    1
   0  19   3     13.76    231.19    540.00 <    2
   0  19   4    715.72    608.17    577.79 <   -2
  -2 -19   4    715.72    608.17    577.79 <    1
   0  19   5     85.45    424.78    564.40 <    2
   0  20   1     29.73     45.65    665.47 <    2
   0  20   2   4991.97   4121.87    622.02 o   -2
  -1 -20   2   4991.97   4121.87    622.02 o    1
   0  20   3     58.86    290.36    630.64 <    2
   0  21   1    219.93    304.13    601.65 <    2
   1   0 -12    748.99    740.02    490.79 <   -2
   5   0 -12    748.99    740.02    490.79 <    1
   1   0 -10  24256.30  23017.20    572.08 o   -2
   4   0 -10  24256.30  23017.20    572.08 o    1
   1   0  -8   4176.92   3748.12    465.96 o   -2
   3   0  -8   4176.92   3748.12    465.96 o    1
   1   0  -6    585.10   1037.23    441.92 <   -2
   2   0  -6    585.10   1037.23    441.92 <    1
   1   0  -4 415155.00 386237.00   1164.29 o   -2
   1   0  -4 415155.00 386237.00   1164.29 o    1
   1   0   4   8942.66   8493.52    556.14 o   -2
  -3   0   4   8942.66   8493.52    556.14 o    1
   1   0   6   7577.26   8466.86    521.23 o   -2
  -4   0   6   7577.26   8466.86    521.23 o    1
   1   0   8  13865.80  12398.50    410.98 o   -2
  -5   0   8  13865.80  12398.50    410.98 o    1
   1   0  10   8629.68   8847.02    524.05 o   -2
  -6   0  10   8629.68   8847.02    524.05 o    1
   1   1 -12   5927.49   5287.68    430.48 o   -2
   5  -1 -12   5927.49   5287.68    430.48 o    1
   1   1 -11      7.37   -103.97    384.32 <    2
   1   1 -10   1928.54   1622.43    374.85 o   -2
   4  -1 -10   1928.54   1622.43    374.85 o    1
   1   1  -9    373.72    206.73    321.01 <    2
   1   1  -8    302.71    312.43    320.95 <   -2
   3  -1  -8    302.71    312.43    320.95 <    1
   1   1  -7    255.45    347.88    293.75 <    2
   1   1  -6  20504.60  18740.00    324.26 o   -2
   2  -1  -6  20504.60  18740.00    324.26 o    1
   1   1  -5    780.08    490.84    298.04 <    2
   1   1  -4  43868.00  37624.90    387.05 o   -2
   1  -1  -4  43868.00  37624.90    387.05 o    1
   1   1  -3    375.22    382.99    393.33 <    2
   1   1   3     47.38     20.75    346.69 <    2
   1   1   4   6208.77   6204.94    484.70 o   -2
  -3  -1   4   6208.77   6204.94    484.70 o    1
   1   1   5     37.52    316.92    288.77 <    2
   1   1   6    218.35    107.33    303.21 <   -2
  -4  -1   6    218.35    107.33    303.21 <    1
   1   1   7    152.85     43.42    311.64 <    2
   1   1   8   9026.31   8871.80    321.98 o   -2
  -5  -1   8   9026.31   8871.80    321.98 o    1
   1   1   9     18.68   -407.73    328.88 <    2
   1   1  10    819.70   1075.21    342.17 o   -2
  -6  -1  10    819.70   1075.21    342.17 o    1
   1   1  11     16.06    178.19    380.43 <    2
   1   2 -12   1486.44   1248.47    477.81 <   -2
   5  -2 -12   1486.44   1248.47    477.81 <    1
   1   2 -11      0.33    222.35    374.05 <    2
   1   2 -10   3934.00   3539.53    345.55 o   -2
   4  -2 -10   3934.00   3539.53    345.55 o    1
   1   2  -9     48.70    265.67    330.91 <    2
   1   2  -8  12136.00  11105.00    345.04 o   -2
   3  -2  -8  12136.00  11105.00    345.04 o    1
   1   2  -7      0.15      2.93    311.58 <    2
   1   2  -6  11418.00  10860.90    342.66 o   -2
   2  -2  -6  11418.00  10860.90    342.66 o    1
   1   2  -5      0.67    -86.09    331.05 <    2
   1   2  -4  10141.10   9855.55    518.45 o   -2
   1  -2  -4  10141.10   9855.55    518.45 o    1
   1   2  -3     15.52     34.64    395.45 <    2
   1   2   1     12.84   -112.86    614.16 <    2
   1   2   3   1267.75   1304.03    398.83 o    2
   1   2   4 194829.00 191414.00    862.00 o   -2
  -3  -2   4 194829.00 191414.00    862.00 o    1
   1   2   5      6.75     29.10    287.27 <    2
   1   2   6   3202.58   2836.82    277.73 o   -2
  -4  -2   6   3202.58   2836.82    277.73 o    1
   1   2   7      6.76    400.17    304.93 <    2
   1   2   8     73.44    178.56    297.37 <   -2
  -5  -2   8     73.44    178.56    297.37 <    1
   1   2   9      2.37    187.24    298.33 <    2
   1   2  10  23532.00  22092.30    368.37 o   -2
  -6  -2  10  23532.00  22092.30    368.37 o    1
   1   2  11     39.48    227.63    432.37 <    2
   1   3 -12   8290.21   6296.17    449.03 o   -2
   5  -3 -12   8290.21   6296.17    449.03 o    1
   1   3 -11     19.67    -51.35    366.12 <    2
   1   3 -10   1128.24    885.12    343.31 <   -2
   4  -3 -10   1128.24    885.12    343.31 <    1
   1   3  -9     17.71    206.45    331.11 <    2
   1   3  -8   2049.56   2003.99    358.19 o   -2
   3  -3  -8   2049.56   2003.99    358.19 o    1
   1   3  -7    717.45    698.55    310.90 <    2
   1   3  -6  38542.40  36986.20    372.77 o   -2
   2  -3  -6  38542.40  36986.20    372.77 o    1
   1   3  -5    918.93   1049.74    341.37 o    2
   1   3  -4   7357.91   6615.43    407.20 o   -2
   1  -3  -4   7357.91   6615.43    407.20 o    1
   1   3  -3    557.67    479.93    420.55 <    2
   1   3  -1      4.18   -131.00    621.68 <    2
   1   3   1      0.68    -98.27    529.04 <    2
   1   3   3    292.67    437.22    348.14 <    2
   1   3   4  10452.40   9584.22    482.99 o   -2
  -3  -3   4  10452.40   9584.22    482.99 o    1
   1   3   5     45.57     18.73    299.10 <    2
   1   3   6   2583.69   2541.01    303.86 o   -2
  -4  -3   6   2583.69   2541.01    303.86 o    1
   1   3   7     42.53   -180.06    314.73 <    2
   1   3   8   3669.29   3695.37    305.73 o   -2
  -5  -3   8   3669.29   3695.37    305.73 o    1
   1   3   9     46.10    458.29    324.89 <    2
   1   3  10   1575.74    854.38    350.98 <   -2
  -6  -3  10   1575.74    854.38    350.98 <    1
   1   3  11      1.01     11.92    377.24 <    2
   1   4 -12    941.80    989.17    443.32 <   -2
   5  -4 -12    941.80    989.17    443.32 <    1
   1   4 -11    134.20    174.22    380.74 <    2
   1   4 -10  20692.60  20495.20    398.27 o   -2
   4  -4 -10  20692.60  20495.20    398.27 o    1
   1   4  -9     83.06     -3.57    320.86 <    2
   1   4  -8   1668.16   1751.86    310.29 o   -2
   3  -4  -8   1668.16   1751.86    310.29 o    1
   1   4  -7      0.42    -32.94    309.67 <    2
   1   4  -6    429.73    387.03    328.40 <   -2
   2  -4  -6    429.73    387.03    328.40 <    1
   1   4  -5     12.01      6.33    322.23 <    2
   1   4  -4 203898.00 205135.00    831.94 o   -2
   1  -4  -4 203898.00 205135.00    831.94 o    1
   1   4  -3    387.98    678.99    358.51 <    2
   1   4  -1     14.61    -70.40    450.53 <    2
   1   4   1     36.02   -135.86    531.03 <    2
   1   4   3    973.95    727.37    327.20 <    2
   1   4   4   2112.84   1753.35    524.22 o   -2
  -3  -4   4   2112.84   1753.35    524.22 o    1
   1   4   5     33.33     44.54    303.62 <    2
   1   4   6   3055.64   2952.29    350.02 o   -2
  -4  -4   6   3055.64   2952.29    350.02 o    1
   1   4   7      2.95    149.88    317.81 <    2
   1   4   8  13661.70  13413.40    350.18 o   -2
  -5  -4   8  13661.70  13413.40    350.18 o    1
   1   4   9     19.41    343.67    334.41 <    2
   1   4  10   9254.75   8857.77    374.25 o   -2
  -6  -4  10   9254.75   8857.77    374.25 o    1
   1   4  11      0.14    252.89    394.37 <    2
   1   5 -11      0.67    -71.35    425.12 <    2
   1   5 -10   3355.39   3192.92    370.17 o   -2
   4  -5 -10   3355.39   3192.92    370.17 o    1
   1   5  -9    127.60   -106.32    378.24 <    2
   1   5  -8    348.48    386.04    346.77 <   -2
   3  -5  -8    348.48    386.04    346.77 <    1
   1   5  -7    411.35    279.53    327.86 <    2
   1   5  -6     76.96     17.83    363.74 <   -2
   2  -5  -6     76.96     17.83    363.74 <    1
   1   5  -5      0.07    314.35    360.53 <    2
   1   5  -4  47353.80  44045.50    544.74 o   -2
   1  -5  -4  47353.80  44045.50    544.74 o    1
   1   5  -3    194.79    205.00    407.01 <    2
   1   5  -2    167.93    508.56    502.86 <   -2
   0  -5  -2    167.93    508.56    502.86 <    1
   1   5  -1    132.78     18.42    450.48 <    2
   1   5   1     48.88    124.68    465.26 <    2
   1   5   3    251.68    146.83    360.31 <    2
   1   5   4    320.42    641.35    437.18 <   -2
  -3  -5   4    320.42    641.35    437.18 <    1
   1   5   5     86.32    262.40    302.10 <    2
   1   5   6  12038.30  11605.10    337.12 o   -2
  -4  -5   6  12038.30  11605.10    337.12 o    1
   1   5   7     22.28    212.73    336.38 <    2
   1   5   8  12275.80  11300.60    382.53 o   -2
  -5  -5   8  12275.80  11300.60    382.53 o    1
   1   5   9     33.34   -225.76    349.95 <    2
   1   5  10    288.94    223.35    342.88 <   -2
  -6  -5  10    288.94    223.35    342.88 <    1
   1   5  11     16.14     73.85    410.23 <    2
   1   6 -11      7.44    398.68    428.69 <    2
   1   6 -10   5064.90   4617.09    363.50 o   -2
   4  -6 -10   5064.90   4617.09    363.50 o    1
   1   6  -9     52.05    221.72    327.24 <    2
   1   6  -8   4168.47   4192.82    356.55 o   -2
   3  -6  -8   4168.47   4192.82    356.55 o    1
   1   6  -7     87.35    203.70    330.93 <    2
   1   6  -6   9400.97   9038.97    330.49 o   -2
   2  -6  -6   9400.97   9038.97    330.49 o    1
   1   6  -5     13.80    182.24    313.45 <    2
   1   6  -4  28174.20  26072.80    566.40 o   -2
   1  -6  -4  28174.20  26072.80    566.40 o    1
   1   6  -3    385.68    278.56    379.42 <    2
   1   6  -2 122650.00 117269.00    731.21 o   -2
   0  -6  -2 122650.00 117269.00    731.21 o    1
   1   6  -1    306.31    255.55    420.74 <    2
   1   6   1     68.10    181.57    433.61 <    2
   1   6   2   7765.98   7657.18    505.08 o   -2
  -2  -6   2   7765.98   7657.18    505.08 o    1
   1   6   3    522.04    483.10    386.74 <    2
   1   6   4 113980.00 109581.00    649.11 o   -2
  -3  -6   4 113980.00 109581.00    649.11 o    1
   1   6   5     11.24    180.21    357.08 <    2
   1   6   6    659.29    840.76    423.07 <   -2
  -4  -6   6    659.29    840.76    423.07 <    1
   1   6   7      5.74    -89.49    314.83 <    2
   1   6   8    930.34    504.35    345.09 <   -2
  -5  -6   8    930.34    504.35    345.09 <    1
   1   6   9     15.89   -218.84    360.06 <    2
   1   6  10  15978.10  13927.50    403.43 o   -2
  -6  -6  10  15978.10  13927.50    403.43 o    1
   1   6  11     94.75    180.65    383.28 <    2
   1   7 -11     15.97    291.15    439.07 <    2
   1   7 -10    173.09    222.96    372.60 <   -2
   4  -7 -10    173.09    222.96    372.60 <    1
   1   7  -9      0.72     75.08    356.70 <    2
   1   7  -8   5121.42   5228.72    343.77 o   -2
   3  -7  -8   5121.42   5228.72    343.77 o    1
   1   7  -7     91.33    113.08    315.18 <    2
   1   7  -6  50283.10  48520.60    518.14 o   -2
   2  -7  -6  50283.10  48520.60    518.14 o    1
   1   7  -5    814.03    723.79    378.06 <    2
   1   7  -4   2523.32   2460.97    382.27 o   -2
   1  -7  -4   2523.32   2460.97    382.27 o    1
   1   7  -3     78.65     76.26    361.12 <    2
   1   7  -2  62289.20  56957.70    669.06 o   -2
   0  -7  -2  62289.20  56957.70    669.06 o    1
   1   7  -1      8.39      3.56    453.28 <    2
   1   7   1     76.42    218.45    364.58 <    2
   1   7   2   3589.66   3311.59    580.66 o   -2
  -2  -7   2   3589.66   3311.59    580.66 o    1
   1   7   3    277.74    298.27    421.83 <    2
   1   7   4  17646.40  16284.80    427.56 o   -2
  -3  -7   4  17646.40  16284.80    427.56 o    1
   1   7   5     30.86     -7.40    377.95 <    2
   1   7   6   2028.98   2076.73    429.87 o   -2
  -4  -7   6   2028.98   2076.73    429.87 o    1
   1   7   7      0.71    124.61    359.09 <    2
   1   7   8   2353.61   2415.89    339.90 o   -2
  -5  -7   8   2353.61   2415.89    339.90 o    1
   1   7   9     89.62    268.98    365.83 <    2
   1   7  10   1532.39    431.22    402.03 <   -2
  -6  -7  10   1532.39    431.22    402.03 <    1
   1   7  11      8.88   -218.63    446.57 <    2
   1   8 -11    416.27    169.46    466.88 <    2
   1   8 -10  10546.80   9596.01    443.86 o   -2
   4  -8 -10  10546.80   9596.01    443.86 o    1
   1   8  -9     46.82    -80.56    382.52 <    2
   1   8  -8      5.14    408.95    350.10 <   -2
   3  -8  -8      5.14    408.95    350.10 <    1
   1   8  -7      4.06     44.91    340.95 <    2
   1   8  -6   1558.50   1358.38    395.54 o   -2
   2  -8  -6   1558.50   1358.38    395.54 o    1
   1   8  -5     92.23    265.48    359.51 <    2
   1   8  -4  81232.30  75314.50    592.33 o   -2
   1  -8  -4  81232.30  75314.50    592.33 o    1
   1   8  -3    173.47     68.92    379.75 <    2
   1   8  -2  15062.80  14090.90    541.91 o   -2
   0  -8  -2  15062.80  14090.90    541.91 o    1
   1   8  -1    348.27    457.00    402.00 <    2
   1   8   1    108.89    184.24    350.92 <    2
   1   8   2  56528.10  53554.30    598.30 o   -2
  -2  -8   2  56528.10  53554.30    598.30 o    1
   1   8   3    459.17    771.72    380.99 <    2
   1   8   4  21991.30  22020.60    499.67 o   -2
  -3  -8   4  21991.30  22020.60    499.67 o    1
   1   8   5      0.01   -419.11    356.97 <    2
   1   8   6    866.64    874.34    468.24 <   -2
  -4  -8   6    866.64    874.34    468.24 <    1
   1   8   7     27.93    309.30    375.70 <    2
   1   8   8   5322.07   5169.44    383.87 o   -2
  -5  -8   8   5322.07   5169.44    383.87 o    1
   1   8   9     50.57    410.93    378.85 <    2
   1   8  10   8516.02   7895.06    459.20 o   -2
  -6  -8  10   8516.02   7895.06    459.20 o    1
   1   9 -11      8.08    245.98    595.07 <    2
   1   9 -10   2809.62   1840.36    517.65 o   -2
   4  -9 -10   2809.62   1840.36    517.65 o    1
   1   9  -9     64.52     86.47    462.08 <    2
   1   9  -8    702.22    677.76    520.47 <   -2
   3  -9  -8    702.22    677.76    520.47 <    1
   1   9  -7      1.90    -26.50    378.52 <    2
   1   9  -6    411.64    298.60    374.27 <   -2
   2  -9  -6    411.64    298.60    374.27 <    1
   1   9  -5     92.40     56.62    349.29 <    2
   1   9  -4  30437.10  28420.90    424.03 o   -2
   1  -9  -4  30437.10  28420.90    424.03 o    1
   1   9  -3    580.13    439.09    399.15 <    2
   1   9  -2   2039.52   2282.47    450.82 o   -2
   0  -9  -2   2039.52   2282.47    450.82 o    1
   1   9  -1     33.81    124.67    393.49 <    2
   1   9   1     23.34      5.11    386.46 <    2
   1   9   2  72655.20  70658.40    595.84 o   -2
  -2  -9   2  72655.20  70658.40    595.84 o    1
   1   9   3    167.65    266.21    422.04 <    2
   1   9   4    265.01    786.42    343.46 <   -2
  -3  -9   4    265.01    786.42    343.46 <    1
   1   9   5    136.46    157.62    372.03 <    2
   1   9   6  12156.70  12984.00    527.74 o   -2
  -4  -9   6  12156.70  12984.00    527.74 o    1
   1   9   7    121.03    -58.59    395.80 <    2
   1   9   8  11631.10  10330.30    433.26 o   -2
  -5  -9   8  11631.10  10330.30    433.26 o    1
   1   9   9    115.70   -179.16    413.14 <    2
   1   9  10     74.37    192.51    479.89 <   -2
  -6  -9  10     74.37    192.51    479.89 <    1
   1  10 -10   6266.24   5430.43    504.70 o   -2
   4 -10 -10   6266.24   5430.43    504.70 o    1
   1  10  -9    144.49    301.93    409.74 <    2
   1  10  -8    928.54   1003.29    410.04 <   -2
   3 -10  -8    928.54   1003.29    410.04 <    1
   1  10  -7     55.94    374.28    385.40 <    2
   1  10  -6   2041.89   2100.44    381.97 o   -2
   2 -10  -6   2041.89   2100.44    381.97 o    1
   1  10  -5      1.99    128.81    349.09 <    2
   1  10  -4  19581.20  18541.40    440.97 o   -2
   1 -10  -4  19581.20  18541.40    440.97 o    1
   1  10  -3   1238.76   1190.15    398.96 <    2
   1  10  -2  16765.10  16757.30    472.42 o   -2
   0 -10  -2  16765.10  16757.30    472.42 o    1
   1  10  -1    142.55    385.09    399.30 <    2
   1  10   1     14.17    -46.56    403.37 <    2
   1  10   2  12755.60  12413.60    478.77 o   -2
  -2 -10   2  12755.60  12413.60    478.77 o    1
   1  10   3    174.98    272.48    394.25 <    2
   1  10   4  22137.90  23791.20    505.03 o   -2
  -3 -10   4  22137.90  23791.20    505.03 o    1
   1  10   5     23.78   -440.62    484.57 <    2
   1  10   6    178.39    428.00    492.49 <   -2
  -4 -10   6    178.39    428.00    492.49 <    1
   1  10   7     11.23    182.77    371.60 <    2
   1  10   8   2432.85   2255.31    411.77 o   -2
  -5 -10   8   2432.85   2255.31    411.77 o    1
   1  10   9      1.35     57.46    411.08 <    2
   1  10  10   8756.91   7283.71    470.78 o   -2
  -6 -10  10   8756.91   7283.71    470.78 o    1
   1  11 -10    192.89    647.75    488.22 <   -2
   4 -11 -10    192.89    647.75    488.22 <    1
   1  11  -9     21.08   -183.14    423.75 <    2
   1  11  -8   2409.93   2428.32    448.99 o   -2
   3 -11  -8   2409.93   2428.32    448.99 o    1
   1  11  -7      7.11    -52.83    406.13 <    2
   1  11  -6  37675.00  36831.20    472.69 o   -2
   2 -11  -6  37675.00  36831.20    472.69 o    1
   1  11  -5    219.99    294.31    416.71 <    2
   1  11  -4      5.71    413.42    429.06 <   -2
   1 -11  -4      5.71    413.42    429.06 <    1
   1  11  -3    329.76    157.72    403.27 <    2
   1  11  -2  21412.00  19684.40    477.10 o   -2
   0 -11  -2  21412.00  19684.40    477.10 o    1
   1  11  -1     66.53    144.15    411.22 <    2
   1  11   1     16.47   -152.60    372.40 <    2
   1  11   2     19.50     -3.83    416.51 <   -2
  -2 -11   2     19.50     -3.83    416.51 <    1
   1  11   3    169.66    299.56    378.06 <    2
   1  11   4   7819.85   8183.49    487.36 o   -2
  -3 -11   4   7819.85   8183.49    487.36 o    1
   1  11   5    148.98   -104.78    367.35 <    2
   1  11   6   3761.60   4394.16    623.96 o   -2
  -4 -11   6   3761.60   4394.16    623.96 o    1
   1  11   7     15.29    -58.90    431.78 <    2
   1  11   8    755.13   1125.01    458.64 <   -2
  -5 -11   8    755.13   1125.01    458.64 <    1
   1  11   9     78.72   -284.52    512.36 <    2
   1  11  10   1109.66    419.18    537.66 <   -2
  -6 -11  10   1109.66    419.18    537.66 <    1
   1  12 -10   3997.92   3212.60    528.29 o   -2
   4 -12 -10   3997.92   3212.60    528.29 o    1
   1  12  -9     50.87    -35.22    468.29 <    2
   1  12  -8   1128.40    730.99    428.85 <   -2
   3 -12  -8   1128.40    730.99    428.85 <    1
   1  12  -7      9.24   -307.49    453.43 <    2
   1  12  -6   1916.65   1916.12    413.52 o   -2
   2 -12  -6   1916.65   1916.12    413.52 o    1
   1  12  -5     14.76    237.89    416.08 <    2
   1  12  -4  11999.70  10780.60    421.47 o   -2
   1 -12  -4  11999.70  10780.60    421.47 o    1
   1  12  -3     48.16     40.71    413.97 <    2
   1  12  -2  22225.50  21284.80    493.92 o   -2
   0 -12  -2  22225.50  21284.80    493.92 o    1
   1  12  -1     61.80     -0.85    476.03 <    2
   1  12   1    361.79    505.64    385.82 <    2
   1  12   2   6353.99   6698.82    475.46 o   -2
  -2 -12   2   6353.99   6698.82    475.46 o    1
   1  12   3    216.55    524.27    402.34 <    2
   1  12   4  23593.90  25517.20    442.89 o   -2
  -3 -12   4  23593.90  25517.20    442.89 o    1
   1  12   5      4.61   -273.01    410.81 <    2
   1  12   6    179.52    219.43    403.36 <   -2
  -4 -12   6    179.52    219.43    403.36 <    1
   1  12   7     51.32     50.97    561.62 <    2
   1  12   8   1244.31   1578.70    484.42 o   -2
  -5 -12   8   1244.31   1578.70    484.42 o    1
   1  12   9     33.20    -64.75    533.63 <    2
   1  13  -9     10.21   -238.85    546.39 <    2
   1  13  -8    345.57    423.86    501.07 <   -2
   3 -13  -8    345.57    423.86    501.07 <    1
   1  13  -7      9.01    410.02    470.35 <    2
   1  13  -6    287.93    106.41    463.17 <   -2
   2 -13  -6    287.93    106.41    463.17 <    1
   1  13  -5    569.85    501.01    484.77 <    2
   1  13  -4  16094.80  15213.80    424.56 o   -2
   1 -13  -4  16094.80  15213.80    424.56 o    1
   1  13  -3    150.45    279.70    452.92 <    2
   1  13  -2    221.90    365.27    461.21 <   -2
   0 -13  -2    221.90    365.27    461.21 <    1
   1  13  -1     92.69    -73.01    530.64 <    2
   1  13   1      6.20    189.21    376.55 <    2
   1  13   2  35314.80  35007.80    465.50 o   -2
  -2 -13   2  35314.80  35007.80    465.50 o    1
   1  13   3    147.64    301.14    393.37 <    2
   1  13   4    277.54    253.30    420.86 <   -2
  -3 -13   4    277.54    253.30    420.86 <    1
   1  13   5    174.65    254.16    361.12 <    2
   1  13   6   5184.36   4956.05    435.48 o   -2
  -4 -13   6   5184.36   4956.05    435.48 o    1
   1  13   7      0.42     20.22    417.30 <    2
   1  13   8   5786.76   5302.24    443.07 o   -2
  -5 -13   8   5786.76   5302.24    443.07 o    1
   1  13   9     99.23    243.71    520.35 <    2
   1  14  -9     70.03    128.13    623.78 <    2
   1  14  -8     31.79    -77.84    534.47 <   -2
   3 -14  -8     31.79    -77.84    534.47 <    1
   1  14  -7     65.86   -359.17    496.55 <    2
   1  14  -6    189.67    369.14    452.52 <   -2
   2 -14  -6    189.67    369.14    452.52 <    1
   1  14  -5      3.64    121.79    467.80 <    2
   1  14  -4  34444.60  33356.90    506.61 o   -2
   1 -14  -4  34444.60  33356.90    506.61 o    1
   1  14  -3    432.40    847.90    440.48 <    2
   1  14  -2   2196.66   2883.26    478.53 o   -2
   0 -14  -2   2196.66   2883.26    478.53 o    1
   1  14  -1      1.08    199.79    429.38 <    2
   1  14   1    227.99     35.23    412.02 <    2
   1  14   2  24441.70  24594.10    470.62 o   -2
  -2 -14   2  24441.70  24594.10    470.62 o    1
   1  14   3    416.94    425.99    412.52 <    2
   1  14   4   4262.57   4540.26    441.01 o   -2
  -3 -14   4   4262.57   4540.26    441.01 o    1
   1  14   5     33.58   -324.52    438.49 <    2
   1  14   6   1134.08    810.83    405.20 <   -2
  -4 -14   6   1134.08    810.83    405.20 <    1
   1  14   7     19.51    -47.20    420.02 <    2
   1  14   8   2554.40   1853.03    437.66 o   -2
  -5 -14   8   2554.40   1853.03    437.66 o    1
   1  15  -8   1079.31    992.45    536.74 <   -2
   3 -15  -8   1079.31    992.45    536.74 <    1
   1  15  -7     20.12    190.59    502.97 <    2
   1  15  -6  13840.80  13669.10    516.43 o   -2
   2 -15  -6  13840.80  13669.10    516.43 o    1
   1  15  -5     89.81    318.20    473.58 <    2
   1  15  -4    735.24    834.24    456.50 <   -2
   1 -15  -4    735.24    834.24    456.50 <    1
   1  15  -3    277.46    521.67    480.00 <    2
   1  15  -2   8764.72   7788.54    577.98 o   -2
   0 -15  -2   8764.72   7788.54    577.98 o    1
   1  15  -1     47.28    182.08    437.65 <    2
   1  15   1     12.15    -99.50    436.73 <    2
   1  15   2   1100.96   1111.43    436.12 <   -2
  -2 -15   2   1100.96   1111.43    436.12 <    1
   1  15   3    199.60   -124.95    422.01 <    2
   1  15   4   2898.24   3175.13    444.93 o   -2
  -3 -15   4   2898.24   3175.13    444.93 o    1
   1  15   5    136.81    324.23    493.34 <    2
   1  15   6    726.86    985.30    497.86 <   -2
  -4 -15   6    726.86    985.30    497.86 <    1
   1  15   7     35.74    417.42    446.15 <    2
   1  15   8    837.65    450.88    479.98 <   -2
  -5 -15   8    837.65    450.88    479.98 <    1
   1  16  -8   1619.91   1245.52    567.04 <   -2
   3 -16  -8   1619.91   1245.52    567.04 <    1
   1  16  -7      4.94    505.20    549.84 <    2
   1  16  -6   1721.90   1829.78    527.51 o   -2
   2 -16  -6   1721.90   1829.78    527.51 o    1
   1  16  -5     14.97    283.28    498.08 <    2
   1  16  -4   1603.31   1591.84    502.46 o   -2
   1 -16  -4   1603.31   1591.84    502.46 o    1
   1  16  -3     56.96     35.70    450.95 <    2
   1  16  -2  16887.90  15988.40    611.56 o   -2
   0 -16  -2  16887.90  15988.40    611.56 o    1
   1  16  -1    126.15    271.39    450.24 <    2
   1  16   1    308.77    337.32    529.55 <    2
   1  16   2    666.26    508.98    433.75 <   -2
  -2 -16   2    666.26    508.98    433.75 <    1
   1  16   3    411.64    557.38    413.93 <    2
   1  16   4  16242.10  15800.60    424.35 o   -2
  -3 -16   4  16242.10  15800.60    424.35 o    1
   1  16   5      7.04    363.99    472.16 <    2
   1  16   6    142.22    507.37    462.04 <   -2
  -4 -16   6    142.22    507.37    462.04 <    1
   1  16   7     18.06    112.64    558.41 <    2
   1  17  -7     34.19    109.61    550.33 <    2
   1  17  -6    376.58    125.04    549.84 <   -2
   2 -17  -6    376.58    125.04    549.84 <    1
   1  17  -5    467.72    466.00    535.03 <    2
   1  17  -4   3552.51   3188.42    524.21 o   -2
   1 -17  -4   3552.51   3188.42    524.21 o    1
   1  17  -3     30.81    115.36    470.84 <    2
   1  17  -2     14.77    115.46    494.88 <   -2
   0 -17  -2     14.77    115.46    494.88 <    1
   1  17  -1     10.13     91.78    515.05 <    2
   1  17   1      0.11    211.60    478.92 <    2
   1  17   2   7451.18   7380.40    463.96 o   -2
  -2 -17   2   7451.18   7380.40    463.96 o    1
   1  17   3    130.49    -63.38    488.49 <    2
   1  17   4     79.72    383.38    481.98 <   -2
  -3 -17   4     79.72    383.38    481.98 <    1
   1  17   5     46.03    149.94    505.43 <    2
   1  17   6   1053.70    914.22    506.06 <   -2
  -4 -17   6   1053.70    914.22    506.06 <    1
   1  18  -6    125.06    484.40    546.49 <   -2
   2 -18  -6    125.06    484.40    546.49 <    1
   1  18  -5      4.04    320.52    534.41 <    2
   1  18  -4  16742.00  16046.20    503.98 o   -2
   1 -18  -4  16742.00  16046.20    503.98 o    1
   1  18  -3    120.65     73.17    527.81 <    2
   1  18  -2    265.36    677.96    536.49 <   -2
   0 -18  -2    265.36    677.96    536.49 <    1
   1  18  -1     29.79    441.84    553.15 <    2
   1  18   1    151.33    -95.46    567.95 <    2
   1  18   2  12595.70  12227.50    533.54 o   -2
  -2 -18   2  12595.70  12227.50    533.54 o    1
   1  18   3    227.37      3.19    491.82 <    2
   1  18   4    154.34    526.49    511.48 <   -2
  -3 -18   4    154.34    526.49    511.48 <    1
   1  18   5      0.64    -15.11    531.54 <    2
   1  18   6    878.96    631.31    668.83 <   -2
  -4 -18   6    878.96    631.31    668.83 <    1
   1  19  -5     95.54    -22.67    567.28 <    2
   1  19  -4    717.12    751.01    575.26 <   -2
   1 -19  -4    717.12    751.01    575.26 <    1
   1  19  -3    179.15    119.94    544.27 <    2
   1  19  -2   1127.36   1140.43    608.70 <   -2
   0 -19  -2   1127.36   1140.43    608.70 <    1
   1  19  -1     13.80     -8.99    668.82 <    2
   1  19   1     24.74   -294.93    551.55 <    2
   1  19   2   1415.90   1479.03    506.38 <   -2
  -2 -19   2   1415.90   1479.03    506.38 <    1
   1  19   3    116.74    -17.08    536.37 <    2
   1  19   4    513.46    531.93    541.72 <   -2
  -3 -19   4    513.46    531.93    541.72 <    1
   1  20  -4    394.28    412.63    645.32 <   -2
   1 -20  -4    394.28    412.63    645.32 <    1
   1  20  -3    112.26   -211.99    589.26 <    2
   1  20  -2   9808.80   8281.88    723.88 o   -2
   0 -20  -2   9808.80   8281.88    723.88 o    1
   1  20  -1     51.42   -179.37    605.68 <    2
   1  20   1    127.64     31.82    568.68 <    2
   1  20   2     72.71    272.95    603.47 <   -2
  -2 -20   2     72.71    272.95    603.47 <    1
   1  20   3    182.96    361.27    567.79 <    2
   1  21  -1      3.15     49.00    610.92 <    2
   2   0 -12    245.93    543.86    665.60 <   -2
   4   0 -12    245.93    543.86    665.60 <    1
   2   0 -10     17.26   -651.68    524.52 <   -2
   3   0 -10     17.26   -651.68    524.52 <    1
   2   0  -8  36317.50  34090.10    556.00 o   -2
   2   0  -8  36317.50  34090.10    556.00 o    1
   2   0  -6   3260.39   3033.17    423.76 o   -2
   1   0  -6   3260.39   3033.17    423.76 o    1
   2   0  -4  16436.40  14431.80    508.67 o   -2
   0   0  -4  16436.40  14431.80    508.67 o    1
   2   0   6   5201.96   5340.38    439.36 o   -2
  -5   0   6   5201.96   5340.38    439.36 o    1
   2   0   8  17131.30  17156.20    411.65 o   -2
  -6   0   8  17131.30  17156.20    411.65 o    1
   2   0  10    690.72    727.49    543.73 <   -2
  -7   0  10    690.72    727.49    543.73 <    1
   2   1 -12     82.46    155.26    425.50 <   -2
   4  -1 -12     82.46    155.26    425.50 <    1
   2   1 -11    211.16    240.11    380.23 <    2
   2   1 -10   4013.85   3758.21    378.50 o   -2
   3  -1 -10   4013.85   3758.21    378.50 o    1
   2   1  -9    271.67    140.77    336.36 <    2
   2   1  -8  34873.10  36594.00    383.51 o   -2
   2  -1  -8  34873.10  36594.00    383.51 o    1
   2   1  -7    126.61    328.34    312.70 <    2
   2   1  -6   2996.29   2949.01    317.03 o   -2
   1  -1  -6   2996.29   2949.01    317.03 o    1
   2   1  -5      7.29    121.79    303.44 <    2
   2   1  -4    334.77    230.56    317.93 <   -2
   0  -1  -4    334.77    230.56    317.93 <    1
   2   1  -3   1893.81   1118.87    327.38 o    2
   2   1  -1   1419.24   1080.76    500.64 <    2
   2   1   1    749.15    777.18    460.48 <    2
   2   1   3      6.12    -43.36    329.57 <    2
   2   1   4  32473.50  30978.30    487.86 o   -2
  -4  -1   4  32473.50  30978.30    487.86 o    1
   2   1   5     31.16     64.97    293.77 <    2
   2   1   6  16839.40  16691.70    313.91 o   -2
  -5  -1   6  16839.40  16691.70    313.91 o    1
   2   1   7      1.84   -139.88    284.18 <    2
   2   1   8   3833.69   4050.29    328.55 o   -2
  -6  -1   8   3833.69   4050.29    328.55 o    1
   2   1   9     14.72   -216.24    331.86 <    2
   2   1  10   1567.09   1281.48    382.96 o   -2
  -7  -1  10   1567.09   1281.48    382.96 o    1
   2   1  11     13.60     66.14    430.08 <    2
   2   2 -12   2111.07   1523.36    506.49 o   -2
   4  -2 -12   2111.07   1523.36    506.49 o    1
   2   2 -11      0.08    111.31    442.89 <    2
   2   2 -10   4121.24   3239.96    358.50 o   -2
   3  -2 -10   4121.24   3239.96    358.50 o    1
   2   2  -9      0.05     98.17    333.82 <    2
   2   2  -8   3875.64   4060.68    309.29 o   -2
   2  -2  -8   3875.64   4060.68    309.29 o    1
   2   2  -7    361.43     66.17    311.52 <    2
   2   2  -6  79992.80  71060.10    405.07 o   -2
   1  -2  -6  79992.80  71060.10    405.07 o    1
   2   2  -5      6.08     -4.36    311.16 <    2
   2   2  -4  23250.80  20740.80    498.64 o   -2
   0  -2  -4  23250.80  20740.80    498.64 o    1
   2   2  -3   1459.29   1444.88    385.89 o    2
   2   2  -1     50.11    119.26    584.83 <    2
   2   2   1      0.01   -117.69    451.94 <    2
   2   2   3     41.64     88.55    307.83 <    2
   2   2   4   1432.43   1597.59    394.48 o   -2
  -4  -2   4   1432.43   1597.59    394.48 o    1
   2   2   5     42.84    179.59    313.14 <    2
   2   2   6  72812.10  70501.90    357.15 o   -2
  -5  -2   6  72812.10  70501.90    357.15 o    1
   2   2   7    190.90    198.03    276.63 <    2
   2   2   8   3165.62   3454.43    341.19 o   -2
  -6  -2   8   3165.62   3454.43    341.19 o    1
   2   2   9      2.84   -499.14    330.68 <    2
   2   2  10    156.49    431.97    363.65 <   -2
  -7  -2  10    156.49    431.97    363.65 <    1
   2   2  11      3.51    160.63    421.77 <    2
   2   3 -12     26.07    173.35    453.01 <   -2
   4  -3 -12     26.07    173.35    453.01 <    1
   2   3 -11    232.92    138.10    414.08 <    2
   2   3 -10  10082.10  10046.30    381.51 o   -2
   3  -3 -10  10082.10  10046.30    381.51 o    1
   2   3  -9    381.29    327.08    363.54 <    2
   2   3  -8  13892.90  13495.30    353.07 o   -2
   2  -3  -8  13892.90  13495.30    353.07 o    1
   2   3  -7     44.84    -43.53    289.52 <    2
   2   3  -6   5174.52   5159.40    340.52 o   -2
   1  -3  -6   5174.52   5159.40    340.52 o    1
   2   3  -5    110.18    170.78    331.12 <    2
   2   3  -4  22008.80  19634.90    434.75 o   -2
   0  -3  -4  22008.80  19634.90    434.75 o    1
   2   3  -3      1.45    -50.55    350.21 <    2
   2   3  -1     96.69     19.27    497.67 <    2
   2   3   1    207.93    131.14    441.99 <    2
   2   3   3    915.08    907.09    371.94 <    2
   2   3   4   8605.14   8634.37    434.09 o   -2
  -4  -3   4   8605.14   8634.37    434.09 o    1
   2   3   5      0.07    125.78    305.41 <    2
   2   3   6  21300.40  20616.60    320.53 o   -2
  -5  -3   6  21300.40  20616.60    320.53 o    1
   2   3   7     20.33     -9.68    281.15 <    2
   2   3   8   1108.97   1059.40    295.05 o   -2
  -6  -3   8   1108.97   1059.40    295.05 o    1
   2   3   9      7.13    388.15    347.02 <    2
   2   3  10    363.25    417.14    389.85 <   -2
  -7  -3  10    363.25    417.14    389.85 <    1
   2   3  11     24.76     40.17    415.18 <    2
   2   4 -12     25.17     36.87    419.39 <   -2
   4  -4 -12     25.17     36.87    419.39 <    1
   2   4 -11      9.08     95.08    438.59 <    2
   2   4 -10     60.34    -16.87    375.45 <   -2
   3  -4 -10     60.34    -16.87    375.45 <    1
   2   4  -9    265.88    643.38    332.31 <    2
   2   4  -8  27927.60  25588.50    361.57 o   -2
   2  -4  -8  27927.60  25588.50    361.57 o    1
   2   4  -7    104.71     72.21    336.47 <    2
   2   4  -6    129.91    222.64    288.88 <   -2
   1  -4  -6    129.91    222.64    288.88 <    1
   2   4  -5     98.11    108.88    290.72 <    2
   2   4  -4   5897.04   5047.63    427.05 o   -2
   0  -4  -4   5897.04   5047.63    427.05 o    1
   2   4  -3     94.53    225.17    366.58 <    2
   2   4  -2  55767.70  48593.60    688.50 o   -2
  -1  -4  -2  55767.70  48593.60    688.50 o    1
   2   4  -1     82.71    209.59    423.38 <    2
   2   4   1    100.38    -83.29    419.03 <    2
   2   4   3     38.19    -52.57    348.64 <    2
   2   4   4  11077.90  10278.70    453.37 o   -2
  -4  -4   4  11077.90  10278.70    453.37 o    1
   2   4   5     24.10    190.59    284.67 <    2
   2   4   6  11643.70  11481.40    332.57 o   -2
  -5  -4   6  11643.70  11481.40    332.57 o    1
   2   4   7     67.87    187.62    312.14 <    2
   2   4   8  13199.70  13427.10    324.95 o   -2
  -6  -4   8  13199.70  13427.10    324.95 o    1
   2   4   9      1.48   -198.30    371.17 <    2
   2   4  10    417.91    358.36    397.85 <   -2
  -7  -4  10    417.91    358.36    397.85 <    1
   2   4  11     13.71     79.07    460.14 <    2
   2   5 -12      2.01   -133.82    467.37 <   -2
   4  -5 -12      2.01   -133.82    467.37 <    1
   2   5 -11    146.79    293.26    375.47 <    2
   2   5 -10   1487.89   1336.81    363.73 o   -2
   3  -5 -10   1487.89   1336.81    363.73 o    1
   2   5  -9     24.17     68.80    327.60 <    2
   2   5  -8  43627.20  44051.20    389.25 o   -2
   2  -5  -8  43627.20  44051.20    389.25 o    1
   2   5  -7     74.50    306.66    324.33 <    2
   2   5  -6    230.71    174.79    292.64 <   -2
   1  -5  -6    230.71    174.79    292.64 <    1
   2   5  -5     14.74    -73.96    326.65 <    2
   2   5  -4   9315.92   9456.43    437.99 o   -2
   0  -5  -4   9315.92   9456.43    437.99 o    1
   2   5  -3    406.80    217.13    416.04 <    2
   2   5  -2 162496.00 152228.00    814.45 o   -2
  -1  -5  -2 162496.00 152228.00    814.45 o    1
   2   5  -1   3111.97   2764.42    407.55 o    2
   2   5   1    119.69    354.58    423.82 <    2
   2   5   3     60.82    126.81    366.85 <    2
   2   5   4  69713.20  68170.30    491.77 o   -2
  -4  -5   4  69713.20  68170.30    491.77 o    1
   2   5   5      2.50    307.01    303.02 <    2
   2   5   6   6746.47   6991.21    320.95 o   -2
  -5  -5   6   6746.47   6991.21    320.95 o    1
   2   5   7      0.78   -141.80    320.52 <    2
   2   5   8   5397.12   5758.05    376.83 o   -2
  -6  -5   8   5397.12   5758.05    376.83 o    1
   2   5   9      2.76    248.05    371.55 <    2
   2   5  10   1666.97   1423.95    423.59 o   -2
  -7  -5  10   1666.97   1423.95    423.59 o    1
   2   5  11      4.21    167.07    442.63 <    2
   2   6 -11      0.78     97.79    403.47 <    2
   2   6 -10   2437.50   1960.54    388.64 o   -2
   3  -6 -10   2437.50   1960.54    388.64 o    1
   2   6  -9     24.59    -45.81    354.15 <    2
   2   6  -8   5357.49   5286.11    356.98 o   -2
   2  -6  -8   5357.49   5286.11    356.98 o    1
   2   6  -7    764.04    627.28    333.74 <    2
   2   6  -6  61742.90  59248.10    464.27 o   -2
   1  -6  -6  61742.90  59248.10    464.27 o    1
   2   6  -5   1460.26    953.45    337.57 <    2
   2   6  -4  10531.00  10022.40    405.30 o   -2
   0  -6  -4  10531.00  10022.40    405.30 o    1
   2   6  -3     74.91     86.53    374.90 <    2
   2   6  -2   2251.84   2085.08    472.90 o   -2
  -1  -6  -2   2251.84   2085.08    472.90 o    1
   2   6  -1    964.50    917.19    392.80 <    2
   2   6   1     42.60    215.78    445.65 <    2
   2   6   2   3318.17   3407.58    466.59 o   -2
  -3  -6   2   3318.17   3407.58    466.59 o    1
   2   6   3     63.73     54.54    338.38 <    2
   2   6   4    273.06    666.37    420.80 <   -2
  -4  -6   4    273.06    666.37    420.80 <    1
   2   6   5      1.30    -29.53    324.67 <    2
   2   6   6  51281.00  56597.60    438.60 o   -2
  -5  -6   6  51281.00  56597.60    438.60 o    1
   2   6   7    107.54    174.75    337.48 <    2
   2   6   8   2774.25   2399.75    341.97 o   -2
  -6  -6   8   2774.25   2399.75    341.97 o    1
   2   6   9     16.66    111.95    371.71 <    2
   2   6  10     39.04    -25.33    426.51 <   -2
  -7  -6  10     39.04    -25.33    426.51 <    1
   2   7 -11     40.69    -74.60    468.55 <    2
   2   7 -10  10761.20  10386.20    424.94 o   -2
   3  -7 -10  10761.20  10386.20    424.94 o    1
   2   7  -9    219.86     52.26    390.51 <    2
   2   7  -8   4063.39   3997.03    401.64 o   -2
   2  -7  -8   4063.39   3997.03    401.64 o    1
   2   7  -7      0.34     50.12    362.92 <    2
   2   7  -6   6779.29   6170.23    352.14 o   -2
   1  -7  -6   6779.29   6170.23    352.14 o    1
   2   7  -5     35.89     29.85    330.22 <    2
   2   7  -4  33661.80  30881.60    409.54 o   -2
   0  -7  -4  33661.80  30881.60    409.54 o    1
   2   7  -3     66.35    251.43    359.30 <    2
   2   7  -2   3869.74   3394.72    408.50 o   -2
  -1  -7  -2   3869.74   3394.72    408.50 o    1
   2   7  -1    428.08    495.92    412.10 <    2
   2   7   1    597.18    708.05    423.14 <    2
   2   7   2  10307.80  10261.10    485.66 o   -2
  -3  -7   2  10307.80  10261.10    485.66 o    1
   2   7   3     58.38    122.12    343.48 <    2
   2   7   4   1059.01   1386.80    388.90 o   -2
  -4  -7   4   1059.01   1386.80    388.90 o    1
   2   7   5     19.43    -78.06    327.07 <    2
   2   7   6  22294.80  22803.20    392.73 o   -2
  -5  -7   6  22294.80  22803.20    392.73 o    1
   2   7   7      0.81     42.41    324.51 <    2
   2   7   8     51.29     12.61    362.62 <   -2
  -6  -7   8     51.29     12.61    362.62 <    1
   2   7   9     16.09   -113.01    380.01 <    2
   2   7  10    299.91    405.18    391.82 <   -2
  -7  -7  10    299.91    405.18    391.82 <    1
   2   8 -11     36.47    187.24    444.24 <    2
   2   8 -10    395.30    346.88    416.75 <   -2
   3  -8 -10    395.30    346.88    416.75 <    1
   2   8  -9    227.43    164.71    393.55 <    2
   2   8  -8  11316.60  10969.30    392.37 o   -2
   2  -8  -8  11316.60  10969.30    392.37 o    1
   2   8  -7     41.81     20.86    356.50 <    2
   2   8  -6   8705.50   8628.98    365.72 o   -2
   1  -8  -6   8705.50   8628.98    365.72 o    1
   2   8  -5    896.79    685.02    342.32 <    2
   2   8  -4    175.29    -17.56    376.31 <   -2
   0  -8  -4    175.29    -17.56    376.31 <    1
   2   8  -3    672.43    605.47    368.60 <    2
   2   8  -2  22671.60  20439.80    475.46 o   -2
  -1  -8  -2  22671.60  20439.80    475.46 o    1
   2   8  -1     81.59      7.08    426.57 <    2
   2   8   1     58.72    -70.51    362.27 <    2
   2   8   2   7698.03   7563.19    413.89 o   -2
  -3  -8   2   7698.03   7563.19    413.89 o    1
   2   8   3     22.98    -67.95    471.59 <    2
   2   8   4   2792.67   2705.53    409.85 o   -2
  -4  -8   4   2792.67   2705.53    409.85 o    1
   2   8   5    102.44    202.48    387.24 <    2
   2   8   6  15755.00  16571.20    400.49 o   -2
  -5  -8   6  15755.00  16571.20    400.49 o    1
   2   8   7    182.10    429.62    359.69 <    2
   2   8   8   5759.52   5700.61    408.85 o   -2
  -6  -8   8   5759.52   5700.61    408.85 o    1
   2   8   9      1.23    -31.23    412.62 <    2
   2   8  10     98.84    391.10    459.48 <   -2
  -7  -8  10     98.84    391.10    459.48 <    1
   2   9 -11      6.54     98.97    507.01 <    2
   2   9 -10    374.00    468.66    437.74 <   -2
   3  -9 -10    374.00    468.66    437.74 <    1
   2   9  -9     25.61     16.18    408.90 <    2
   2   9  -8  34194.40  33851.50    466.23 o   -2
   2  -9  -8  34194.40  33851.50    466.23 o    1
   2   9  -7     37.95     53.63    404.07 <    2
   2   9  -6    188.92    270.73    414.51 <   -2
   1  -9  -6    188.92    270.73    414.51 <    1
   2   9  -5     26.23    -56.83    376.29 <    2
   2   9  -4  15289.80  14361.30    366.56 o   -2
   0  -9  -4  15289.80  14361.30    366.56 o    1
   2   9  -3      0.03    122.00    368.14 <    2
   2   9  -2 137248.00 127022.00    625.87 o   -2
  -1  -9  -2 137248.00 127022.00    625.87 o    1
   2   9  -1    633.64    367.20    395.59 <    2
   2   9   1    177.00    104.42    385.01 <    2
   2   9   2  20681.60  20374.80    469.09 o   -2
  -3  -9   2  20681.60  20374.80    469.09 o    1
   2   9   3      2.95   -131.79    355.85 <    2
   2   9   4  70855.70  76426.00    515.42 o   -2
  -4  -9   4  70855.70  76426.00    515.42 o    1
   2   9   5    131.87     77.37    340.89 <    2
   2   9   6   2869.68   3451.04    430.48 o   -2
  -5  -9   6   2869.68   3451.04    430.48 o    1
   2   9   7      1.23    270.40    428.37 <    2
   2   9   8   4885.50   5252.98    435.14 o   -2
  -6  -9   8   4885.50   5252.98    435.14 o    1
   2   9   9      4.92    -24.53    459.87 <    2
   2   9  10   1460.82    923.67    495.47 <   -2
  -7  -9  10   1460.82    923.67    495.47 <    1
   2  10 -11      0.01    -36.13    605.28 <    2
   2  10 -10    593.41    521.72    462.64 <   -2
   3 -10 -10    593.41    521.72    462.64 <    1
   2  10  -9     58.43    -27.83    444.03 <    2
   2  10  -8   5376.19   4966.71    407.95 o   -2
   2 -10  -8   5376.19   4966.71    407.95 o    1
   2  10  -7   1198.67   1513.85    369.47 o    2
   2  10  -6  10820.80  10669.30    388.60 o   -2
   1 -10  -6  10820.80  10669.30    388.60 o    1
   2  10  -5    443.97    232.16    399.95 <    2
   2  10  -4    467.96    286.59    346.77 <   -2
   0 -10  -4    467.96    286.59    346.77 <    1
   2  10  -3     26.55    133.82    366.45 <    2
   2  10  -2   5265.72   4881.45    515.99 o   -2
  -1 -10  -2   5265.72   4881.45    515.99 o    1
   2  10  -1    289.83    368.25    372.45 <    2
   2  10   1      2.53    230.44    378.99 <    2
   2  10   2     59.58    205.07    413.49 <   -2
  -3 -10   2     59.58    205.07    413.49 <    1
   2  10   3     33.81    657.77    415.56 <    2
   2  10   4   1396.89   1583.17    433.25 o   -2
  -4 -10   4   1396.89   1583.17    433.25 o    1
   2  10   5    237.69    446.15    476.43 <    2
   2  10   6  16639.90  17294.10    469.09 o   -2
  -5 -10   6  16639.90  17294.10    469.09 o    1
   2  10   7    236.38    530.90    397.75 <    2
   2  10   8   3319.27   2859.13    404.59 o   -2
  -6 -10   8   3319.27   2859.13    404.59 o    1
   2  10   9     18.19    105.25    423.85 <    2
   2  11 -10   8458.73   7608.79    512.58 o   -2
   3 -11 -10   8458.73   7608.79    512.58 o    1
   2  11  -9     64.36    182.51    445.85 <    2
   2  11  -8   1509.63   1823.31    404.91 o   -2
   2 -11  -8   1509.63   1823.31    404.91 o    1
   2  11  -7     20.25     41.45    398.37 <    2
   2  11  -6   5020.42   5462.15    434.23 o   -2
   1 -11  -6   5020.42   5462.15    434.23 o    1
   2  11  -5     20.55     62.68    364.32 <    2
   2  11  -4  25309.40  24244.10    404.81 o   -2
   0 -11  -4  25309.40  24244.10    404.81 o    1
   2  11  -3     53.76    240.46    417.12 <    2
   2  11  -2     22.35    143.23    500.52 <   -2
  -1 -11  -2     22.35    143.23    500.52 <    1
   2  11  -1    562.99    601.44    395.26 <    2
   2  11   1    117.19    272.04    390.87 <    2
   2  11   2   9961.35   9509.23    447.78 o   -2
  -3 -11   2   9961.35   9509.23    447.78 o    1
   2  11   3      5.40    447.47    405.81 <    2
   2  11   4    440.57    336.60    462.86 <   -2
  -4 -11   4    440.57    336.60    462.86 <    1
   2  11   5    117.19    374.73    395.16 <    2
   2  11   6  11805.90  12960.70    485.95 o   -2
  -5 -11   6  11805.90  12960.70    485.95 o    1
   2  11   7      3.57    170.58    468.28 <    2
   2  11   8     25.73   -139.72    497.22 <   -2
  -6 -11   8     25.73   -139.72    497.22 <    1
   2  11   9     10.85    376.87    467.85 <    2
   2  12 -10    640.17    688.09    519.10 <   -2
   3 -12 -10    640.17    688.09    519.10 <    1
   2  12  -9    218.93    351.23    489.06 <    2
   2  12  -8   3047.52   2602.97    444.30 o   -2
   2 -12  -8   3047.52   2602.97    444.30 o    1
   2  12  -7      5.61   -281.31    413.95 <    2
   2  12  -6  11239.80  11588.70    398.44 o   -2
   1 -12  -6  11239.80  11588.70    398.44 o    1
   2  12  -5    217.63    392.91    402.07 <    2
   2  12  -4   1135.08   1011.36    394.20 <   -2
   0 -12  -4   1135.08   1011.36    394.20 <    1
   2  12  -3   1233.64    996.22    371.06 <    2
   2  12  -2   2305.37   2103.63    423.15 o   -2
  -1 -12  -2   2305.37   2103.63    423.15 o    1
   2  12  -1     41.02    208.37    410.57 <    2
   2  12   1     30.10    121.00    423.33 <    2
   2  12   2    133.77    611.61    447.47 <   -2
  -3 -12   2    133.77    611.61    447.47 <    1
   2  12   3     17.22   -130.73    359.90 <    2
   2  12   4    579.73    425.78    467.94 <   -2
  -4 -12   4    579.73    425.78    467.94 <    1
   2  12   5     77.04    107.75    372.64 <    2
   2  12   6  12066.60  12548.70    537.75 o   -2
  -5 -12   6  12066.60  12548.70    537.75 o    1
   2  12   7     84.41    502.26    478.42 <    2
   2  12   8   2155.69   2354.73    453.86 o   -2
  -6 -12   8   2155.69   2354.73    453.86 o    1
   2  12   9      0.05   -238.79    649.92 <    2
   2  13  -9    170.19    182.31    539.06 <    2
   2  13  -8  16452.70  14558.20    517.81 o   -2
   2 -13  -8  16452.70  14558.20    517.81 o    1
   2  13  -7      8.35    289.82    450.35 <    2
   2  13  -6     38.32     23.25    434.98 <   -2
   1 -13  -6     38.32     23.25    434.98 <    1
   2  13  -5     99.70    261.80    405.10 <    2
   2  13  -4   5025.73   4871.55    378.14 o   -2
   0 -13  -4   5025.73   4871.55    378.14 o    1
   2  13  -3    125.08   -133.78    402.57 <    2
   2  13  -2  63336.50  62925.40    522.92 o   -2
  -1 -13  -2  63336.50  62925.40    522.92 o    1
   2  13  -1    245.09    303.79    400.97 <    2
   2  13   1    361.89    195.35    416.45 <    2
   2  13   2  12491.90  12398.30    467.48 o   -2
  -3 -13   2  12491.90  12398.30    467.48 o    1
   2  13   3     60.28   -170.22    396.68 <    2
   2  13   4  27951.30  28529.50    485.38 o   -2
  -4 -13   4  27951.30  28529.50    485.38 o    1
   2  13   5    139.89    191.09    439.92 <    2
   2  13   6   1719.76   1864.70    491.00 o   -2
  -5 -13   6   1719.76   1864.70    491.00 o    1
   2  13   7      1.09     78.85    421.35 <    2
   2  13   8   2404.16   1897.28    512.58 o   -2
  -6 -13   8   2404.16   1897.28    512.58 o    1
   2  14  -9      0.38    -69.33    566.02 <    2
   2  14  -8   4721.18   4242.91    506.32 o   -2
   2 -14  -8   4721.18   4242.91    506.32 o    1
   2  14  -7    749.56    466.75    498.96 <    2
   2  14  -6    990.07   1090.33    434.28 <   -2
   1 -14  -6    990.07   1090.33    434.28 <    1
   2  14  -5     91.07    155.91    438.30 <    2
   2  14  -4    323.59    112.80    428.16 <   -2
   0 -14  -4    323.59    112.80    428.16 <    1
   2  14  -3     14.72    101.36    413.74 <    2
   2  14  -2   9233.48   8449.48    439.80 o   -2
  -1 -14  -2   9233.48   8449.48    439.80 o    1
   2  14  -1    196.35    265.93    432.45 <    2
   2  14   1      0.73    -90.82    432.20 <    2
   2  14   2   7305.61   7351.98    464.93 o   -2
  -3 -14   2   7305.61   7351.98    464.93 o    1
   2  14   3     62.39    499.06    425.52 <    2
   2  14   4   1357.26   1449.67    448.25 o   -2
  -4 -14   4   1357.26   1449.67    448.25 o    1
   2  14   5    136.34    300.87    414.26 <    2
   2  14   6   3699.91   4020.68    477.81 o   -2
  -5 -14   6   3699.91   4020.68    477.81 o    1
   2  14   7    241.50    787.71    528.23 <    2
   2  14   8   2600.15   2421.15    678.29 o   -2
  -6 -14   8   2600.15   2421.15    678.29 o    1
   2  15  -8   1175.36   1106.13    579.96 <   -2
   2 -15  -8   1175.36   1106.13    579.96 <    1
   2  15  -7     44.99     87.90    577.05 <    2
   2  15  -6   1836.13   1782.08    560.85 o   -2
   1 -15  -6   1836.13   1782.08    560.85 o    1
   2  15  -5     34.96     33.10    485.90 <    2
   2  15  -4   8186.27   7822.47    481.61 o   -2
   0 -15  -4   8186.27   7822.47    481.61 o    1
   2  15  -3     40.58    105.46    482.34 <    2
   2  15  -2    821.95   1018.30    449.50 <   -2
  -1 -15  -2    821.95   1018.30    449.50 <    1
   2  15  -1    746.75    792.14    501.68 <    2
   2  15   1     44.36    160.69    470.58 <    2
   2  15   2   1527.11   1905.83    457.57 o   -2
  -3 -15   2   1527.11   1905.83    457.57 o    1
   2  15   3     56.25    247.69    438.87 <    2
   2  15   4    396.18    609.75    418.37 <   -2
  -4 -15   4    396.18    609.75    418.37 <    1
   2  15   5    151.62    -58.75    482.22 <    2
   2  15   6   5600.66   5094.85    480.20 o   -2
  -5 -15   6   5600.66   5094.85    480.20 o    1
   2  15   7      0.38   -325.57    466.95 <    2
   2  16  -8    627.25    801.61    590.15 <   -2
   2 -16  -8    627.25    801.61    590.15 <    1
   2  16  -7     53.90    -95.62    529.48 <    2
   2  16  -6  10934.70  10752.70    479.78 o   -2
   1 -16  -6  10934.70  10752.70    479.78 o    1
   2  16  -5    195.84    315.67    516.30 <    2
   2  16  -4   1877.11   1823.18    551.39 o   -2
   0 -16  -4   1877.11   1823.18    551.39 o    1
   2  16  -3    189.09    -74.18    476.97 <    2
   2  16  -2    136.96    140.69    485.07 <   -2
  -1 -16  -2    136.96    140.69    485.07 <    1
   2  16  -1     28.13   -312.33    540.07 <    2
   2  16   1      6.44    158.61    516.59 <    2
   2  16   2    495.76    376.27    465.46 <   -2
  -3 -16   2    495.76    376.27    465.46 <    1
   2  16   3      0.33   -383.41    440.55 <    2
   2  16   4     26.51    104.02    415.39 <   -2
  -4 -16   4     26.51    104.02    415.39 <    1
   2  16   5    169.66    340.62    486.59 <    2
   2  16   6   9570.40   8459.25    478.01 o   -2
  -5 -16   6   9570.40   8459.25    478.01 o    1
   2  16   7    179.03    315.35    456.68 <    2
   2  17  -7      2.37   -239.70    599.86 <    2
   2  17  -6     85.65    279.19    560.29 <   -2
   1 -17  -6     85.65    279.19    560.29 <    1
   2  17  -5     63.86     48.63    528.37 <    2
   2  17  -4     27.11    206.82    540.16 <   -2
   0 -17  -4     27.11    206.82    540.16 <    1
   2  17  -3     72.34    372.15    547.48 <    2
   2  17  -2  12529.40  12205.00    582.14 o   -2
  -1 -17  -2  12529.40  12205.00    582.14 o    1
   2  17  -1    118.63    162.83    503.39 <    2
   2  17   1    248.85    156.94    484.44 <    2
   2  17   2    637.84    888.56    445.29 <   -2
  -3 -17   2    637.84    888.56    445.29 <    1
   2  17   3    138.14    284.37    479.23 <    2
   2  17   4   7490.08   7786.48    475.64 o   -2
  -4 -17   4   7490.08   7786.48    475.64 o    1
   2  17   5     79.55    284.99    496.88 <    2
   2  17   6   1197.12   1168.72    498.36 <   -2
  -5 -17   6   1197.12   1168.72    498.36 <    1
   2  18  -6     17.08    287.75    553.15 <   -2
   1 -18  -6     17.08    287.75    553.15 <    1
   2  18  -5      6.22    501.42    584.59 <    2
   2  18  -4    684.03    807.05    560.59 <   -2
   0 -18  -4    684.03    807.05    560.59 <    1
   2  18  -3     88.08    200.29    564.30 <    2
   2  18  -2   5261.41   4389.94    566.36 o   -2
  -1 -18  -2   5261.41   4389.94    566.36 o    1
   2  18  -1    106.92    131.75    480.98 <    2
   2  18   1     12.21    524.63    507.87 <    2
   2  18   2   3354.82   2713.29    473.52 o   -2
  -3 -18   2   3354.82   2713.29    473.52 o    1
   2  18   3      6.14    -47.14    460.67 <    2
   2  18   4   1225.93   1400.90    526.73 <   -2
  -4 -18   4   1225.93   1400.90    526.73 <    1
   2  18   5     76.43    245.67    526.94 <    2
   2  19  -5      3.12   -648.75    633.16 <    2
   2  19  -4   1226.66    810.92    571.16 <   -2
   0 -19  -4   1226.66    810.92    571.16 <    1
   2  19  -3      4.61   -178.35    623.85 <    2
   2  19  -2   2564.63   2071.42    571.19 o   -2
  -1 -19  -2   2564.63   2071.42    571.19 o    1
   2  19  -1    654.84    694.86    540.91 <    2
   2  19   1     58.01    232.42    535.98 <    2
   2  19   2    138.86    552.40    478.39 <   -2
  -3 -19   2    138.86    552.40    478.39 <    1
   2  19   3     19.52    140.10    534.15 <    2
   2  19   4   1106.88    557.37    553.43 <   -2
  -4 -19   4   1106.88    557.37    553.43 <    1
   2  20  -3    192.46    282.89    594.88 <    2
   2  20  -2     21.85    517.97    586.34 <   -2
  -1 -20  -2     21.85    517.97    586.34 <    1
   2  20  -1    101.16    304.63    650.66 <    2
   2  20   1     12.71     51.08    630.88 <    2
   2  20   2    238.64    407.02    543.08 <   -2
  -3 -20   2    238.64    407.02    543.08 <    1
   3   0 -12    592.82    815.92    701.41 <   -2
   3   0 -12    592.82    815.92    701.41 <    1
   3   0 -10     80.98      2.18    456.41 <   -2
   2   0 -10     80.98      2.18    456.41 <    1
   3   0  -8   6281.35   6407.94    513.92 o   -2
   1   0  -8   6281.35   6407.94    513.92 o    1
   3   0  -6  18140.10  18722.60    521.64 o   -2
   0   0  -6  18140.10  18722.60    521.64 o    1
   3   0  -4   2525.93   2174.51    437.63 o   -2
  -1   0  -4   2525.93   2174.51    437.63 o    1
   3   0   6   7721.59   7672.40    468.46 o   -2
  -6   0   6   7721.59   7672.40    468.46 o    1
   3   0   8    566.10    481.69    430.29 <   -2
  -7   0   8    566.10    481.69    430.29 <    1
   3   0  10  10236.30   8146.34    525.81 o   -2
  -8   0  10  10236.30   8146.34    525.81 o    1
   3   1 -12  11300.30   9980.81    508.69 o   -2
   3  -1 -12  11300.30   9980.81    508.69 o    1
   3   1 -11      7.28    158.82    391.92 <    2
   3   1 -10   1454.79   1351.59    390.02 o   -2
   2  -1 -10   1454.79   1351.59    390.02 o    1
   3   1  -9    281.51    786.19    348.39 <    2
   3   1  -8     54.14    196.02    336.82 <   -2
   1  -1  -8     54.14    196.02    336.82 <    1
   3   1  -7   1677.62   1449.27    297.70 o    2
   3   1  -6  39299.50  38080.50    365.03 o   -2
   0  -1  -6  39299.50  38080.50    365.03 o    1
   3   1  -5   1916.84   1592.61    315.27 o    2
   3   1  -4  35048.00  30676.40    368.35 o   -2
  -1  -1  -4  35048.00  30676.40    368.35 o    1
   3   1  -3    935.23    888.17    312.00 <    2
   3   1  -1    459.20    581.07    476.35 <    2
   3   1   1     10.51    100.78    356.60 <    2
   3   1   3     86.99    -84.56    350.64 <    2
   3   1   4   3131.69   3157.73    377.25 o   -2
  -5  -1   4   3131.69   3157.73    377.25 o    1
   3   1   5     82.95   -115.15    307.15 <    2
   3   1   6   1998.06   2102.10    302.49 o   -2
  -6  -1   6   1998.06   2102.10    302.49 o    1
   3   1   7     44.40   -151.22    325.22 <    2
   3   1   8  12225.50  12201.90    355.37 o   -2
  -7  -1   8  12225.50  12201.90    355.37 o    1
   3   1   9     13.64     92.32    353.67 <    2
   3   1  10   1125.08   1035.41    389.13 <   -2
  -8  -1  10   1125.08   1035.41    389.13 <    1
   3   2 -12    299.33    142.92    373.68 <   -2
   3  -2 -12    299.33    142.92    373.68 <    1
   3   2 -11     90.07    -46.35    427.76 <    2
   3   2 -10  15481.00  14981.40    382.07 o   -2
   2  -2 -10  15481.00  14981.40    382.07 o    1
   3   2  -9     17.66     56.88    303.02 <    2
   3   2  -8  15057.10  13893.40    331.61 o   -2
   1  -2  -8  15057.10  13893.40    331.61 o    1
   3   2  -7     57.41    -53.90    302.61 <    2
   3   2  -6    383.16    275.18    294.51 <   -2
   0  -2  -6    383.16    275.18    294.51 <    1
   3   2  -5     24.30     13.62    341.44 <    2
   3   2  -4 165795.00 148687.00    560.32 o   -2
  -1  -2  -4 165795.00 148687.00    560.32 o    1
   3   2  -3     68.29     50.66    308.12 <    2
   3   2  -1    191.88    213.12    421.94 <    2
   3   2   1      2.16    140.52    353.78 <    2
   3   2   3      7.60    235.55    325.74 <    2
   3   2   4   1509.86   1686.29    391.73 o   -2
  -5  -2   4   1509.86   1686.29    391.73 o    1
   3   2   5     25.31     -5.43    306.54 <    2
   3   2   6    879.57    886.10    310.17 <   -2
  -6  -2   6    879.57    886.10    310.17 <    1
   3   2   7      8.30   -299.24    323.93 <    2
   3   2   8   8568.81   8673.79    358.94 o   -2
  -7  -2   8   8568.81   8673.79    358.94 o    1
   3   2   9      0.28    -58.21    363.46 <    2
   3   2  10   5961.20   5333.42    382.79 o   -2
  -8  -2  10   5961.20   5333.42    382.79 o    1
   3   3 -12   8101.63   6576.59    441.13 o   -2
   3  -3 -12   8101.63   6576.59    441.13 o    1
   3   3 -11      8.51    107.27    355.74 <    2
   3   3 -10   4164.34   3498.88    358.91 o   -2
   2  -3 -10   4164.34   3498.88    358.91 o    1
   3   3  -9    158.98    -46.14    355.42 <    2
   3   3  -8   2256.05   2536.76    308.68 o   -2
   1  -3  -8   2256.05   2536.76    308.68 o    1
   3   3  -7    664.48    633.10    292.67 <    2
   3   3  -6   8838.13   7832.53    350.67 o   -2
   0  -3  -6   8838.13   7832.53    350.67 o    1
   3   3  -5    681.96    700.92    350.30 <    2
   3   3  -4  38180.50  35561.10    496.17 o   -2
  -1  -3  -4  38180.50  35561.10    496.17 o    1
   3   3  -3   2402.12   1854.19    353.06 o    2
   3   3  -1    413.83    570.24    359.81 <    2
   3   3   1      0.06    158.50    367.71 <    2
   3   3   3    191.93     26.19    335.06 <    2
   3   3   4    551.90    604.75    410.51 <   -2
  -5  -3   4    551.90    604.75    410.51 <    1
   3   3   5     19.98     16.12    293.45 <    2
   3   3   6    200.35    234.87    321.76 <   -2
  -6  -3   6    200.35    234.87    321.76 <    1
   3   3   7     14.04   -190.91    329.78 <    2
   3   3   8  13260.70  13438.70    345.54 o   -2
  -7  -3   8  13260.70  13438.70    345.54 o    1
   3   3   9     35.63    366.29    356.98 <    2
   3   3  10    602.67    461.82    381.68 <   -2
  -8  -3  10    602.67    461.82    381.68 <    1
   3   4 -12    341.73    324.79    454.88 <   -2
   3  -4 -12    341.73    324.79    454.88 <    1
   3   4 -11     35.36    112.75    405.40 <    2
   3   4 -10    434.54    665.14    341.43 <   -2
   2  -4 -10    434.54    665.14    341.43 <    1
   3   4  -9     43.30    176.65    351.61 <    2
   3   4  -8   3501.46   3091.65    316.48 o   -2
   1  -4  -8   3501.46   3091.65    316.48 o    1
   3   4  -7    116.29     52.68    340.20 <    2
   3   4  -6  10366.10   9919.81    345.26 o   -2
   0  -4  -6  10366.10   9919.81    345.26 o    1
   3   4  -5     14.27     78.06    318.13 <    2
   3   4  -4    434.19    713.83    410.33 <   -2
  -1  -4  -4    434.19    713.83    410.33 <    1
   3   4  -3    989.34   1066.48    377.67 <    2
   3   4  -2  26115.50  22913.00    489.34 o   -2
  -2  -4  -2  26115.50  22913.00    489.34 o    1
   3   4  -1   1420.62   1344.37    383.39 o    2
   3   4   1    531.89    898.09    387.59 <    2
   3   4   3    123.04   -131.66    343.37 <    2
   3   4   4  61796.20  60357.10    486.25 o   -2
  -5  -4   4  61796.20  60357.10    486.25 o    1
   3   4   5     36.49     57.25    293.72 <    2
   3   4   6   6345.30   6908.43    361.67 o   -2
  -6  -4   6   6345.30   6908.43    361.67 o    1
   3   4   7     28.45   -148.03    351.55 <    2
   3   4   8    692.73    586.47    328.58 <   -2
  -7  -4   8    692.73    586.47    328.58 <    1
   3   4   9      0.61   -100.83    368.46 <    2
   3   4  10   9038.07   6867.68    411.85 o   -2
  -8  -4  10   9038.07   6867.68    411.85 o    1
   3   5 -12  14572.40  11818.60    483.52 o   -2
   3  -5 -12  14572.40  11818.60    483.52 o    1
   3   5 -11     11.92    167.39    444.02 <    2
   3   5 -10    445.29    558.50    401.03 <   -2
   2  -5 -10    445.29    558.50    401.03 <    1
   3   5  -9    226.62    203.61    360.66 <    2
   3   5  -8    421.94    148.13    343.41 <   -2
   1  -5  -8    421.94    148.13    343.41 <    1
   3   5  -7    240.21    372.77    317.74 <    2
   3   5  -6  88971.70  86663.20    437.76 o   -2
   0  -5  -6  88971.70  86663.20    437.76 o    1
   3   5  -5   3104.57   2973.42    361.45 o    2
   3   5  -4   2324.36   2338.88    369.42 o   -2
  -1  -5  -4   2324.36   2338.88    369.42 o    1
   3   5  -3    179.03    199.28    394.78 <    2
   3   5  -2   5291.90   4965.79    388.32 o   -2
  -2  -5  -2   5291.90   4965.79    388.32 o    1
   3   5  -1      6.45    -42.78    387.73 <    2
   3   5   1      0.13    -54.43    357.34 <    2
   3   5   2  18093.10  17235.90    479.86 o   -2
  -4  -5   2  18093.10  17235.90    479.86 o    1
   3   5   3      0.54   -154.62    368.41 <    2
   3   5   4   5921.01   6697.97    446.46 o   -2
  -5  -5   4   5921.01   6697.97    446.46 o    1
   3   5   5     61.46    389.45    345.02 <    2
   3   5   6   8099.83   8729.40    428.22 o   -2
  -6  -5   6   8099.83   8729.40    428.22 o    1
   3   5   7     28.35      1.49    314.57 <    2
   3   5   8   6732.11   6943.33    337.02 o   -2
  -7  -5   8   6732.11   6943.33    337.02 o    1
   3   5   9     19.38    232.04    390.12 <    2
   3   5  10   1243.30   1240.23    473.39 <   -2
  -8  -5  10   1243.30   1240.23    473.39 <    1
   3   6 -12    106.83   -263.80    587.84 <   -2
   3  -6 -12    106.83   -263.80    587.84 <    1
   3   6 -11    350.84    140.35    417.47 <    2
   3   6 -10   9113.10   8495.89    423.00 o   -2
   2  -6 -10   9113.10   8495.89    423.00 o    1
   3   6  -9    399.68    488.99    343.04 <    2
   3   6  -8   7199.45   7572.83    364.20 o   -2
   1  -6  -8   7199.45   7572.83    364.20 o    1
   3   6  -7      6.59     -2.29    323.71 <    2
   3   6  -6   1344.57    979.70    329.82 <   -2
   0  -6  -6   1344.57    979.70    329.82 <    1
   3   6  -5      0.48    147.65    328.66 <    2
   3   6  -4  86085.20  79780.50    513.21 o   -2
  -1  -6  -4  86085.20  79780.50    513.21 o    1
   3   6  -3     93.99    213.02    375.55 <    2
   3   6  -2   6725.64   6339.97    397.25 o   -2
  -2  -6  -2   6725.64   6339.97    397.25 o    1
   3   6  -1    223.73    222.09    333.02 <    2
   3   6   1    859.98    976.62    398.03 <    2
   3   6   2  46268.30  44530.60    516.53 o   -2
  -4  -6   2  46268.30  44530.60    516.53 o    1
   3   6   3      2.58     47.83    316.10 <    2
   3   6   4   4094.29   4690.76    363.03 o   -2
  -5  -6   4   4094.29   4690.76    363.03 o    1
   3   6   5      0.20   -281.41    302.80 <    2
   3   6   6    518.55    103.37    406.49 <   -2
  -6  -6   6    518.55    103.37    406.49 <    1
   3   6   7     38.26    327.50    349.21 <    2
   3   6   8   4648.07   4424.48    406.11 o   -2
  -7  -6   8   4648.07   4424.48    406.11 o    1
   3   6   9      2.07    219.11    414.64 <    2
   3   6  10   4670.47   3302.44    431.33 o   -2
  -8  -6  10   4670.47   3302.44    431.33 o    1
   3   7 -11      0.27     93.64    418.31 <    2
   3   7 -10   4256.39   3813.20    427.95 o   -2
   2  -7 -10   4256.39   3813.20    427.95 o    1
   3   7  -9    106.05    239.03    348.59 <    2
   3   7  -8   3075.40   2825.74    325.89 o   -2
   1  -7  -8   3075.40   2825.74    325.89 o    1
   3   7  -7    178.43    165.99    340.49 <    2
   3   7  -6   3111.54   3219.88    338.84 o   -2
   0  -7  -6   3111.54   3219.88    338.84 o    1
   3   7  -5     21.32    154.20    349.31 <    2
   3   7  -4  60323.10  55034.70    458.68 o   -2
  -1  -7  -4  60323.10  55034.70    458.68 o    1
   3   7  -3    415.21    395.77    407.48 <    2
   3   7  -2   5182.29   4762.40    394.95 o   -2
  -2  -7  -2   5182.29   4762.40    394.95 o    1
   3   7  -1    310.67    202.63    381.03 <    2
   3   7   1     18.80    153.67    403.91 <    2
   3   7   2 111316.00 107744.00    621.24 o   -2
  -4  -7   2 111316.00 107744.00    621.24 o    1
   3   7   3    115.13     69.23    324.46 <    2
   3   7   4   2067.14   2208.66    346.26 o   -2
  -5  -7   4   2067.14   2208.66    346.26 o    1
   3   7   5      0.18    -52.20    352.92 <    2
   3   7   6    197.65    503.21    395.89 <   -2
  -6  -7   6    197.65    503.21    395.89 <    1
   3   7   7     11.24    172.71    359.26 <    2
   3   7   8  13894.70  14088.60    388.90 o   -2
  -7  -7   8  13894.70  14088.60    388.90 o    1
   3   7   9     52.52    220.23    406.78 <    2
   3   7  10    528.66    330.36    442.74 <   -2
  -8  -7  10    528.66    330.36    442.74 <    1
   3   8 -11     28.76    114.98    464.61 <    2
   3   8 -10   1974.42   1781.18    424.55 o   -2
   2  -8 -10   1974.42   1781.18    424.55 o    1
   3   8  -9    277.73    209.47    427.94 <    2
   3   8  -8      0.86    176.38    400.86 <   -2
   1  -8  -8      0.86    176.38    400.86 <    1
   3   8  -7    131.28     59.01    374.04 <    2
   3   8  -6   4962.58   5203.26    358.90 o   -2
   0  -8  -6   4962.58   5203.26    358.90 o    1
   3   8  -5     46.25     78.59    352.09 <    2
   3   8  -4  11146.30   9800.42    386.87 o   -2
  -1  -8  -4  11146.30   9800.42    386.87 o    1
   3   8  -3    776.26    846.16    417.91 <    2
   3   8  -2  13078.30  11591.90    443.46 o   -2
  -2  -8  -2  13078.30  11591.90    443.46 o    1
   3   8  -1    665.46    715.56    355.36 <    2
   3   8   1     74.21    119.84    401.76 <    2
   3   8   2   7063.40   7653.96    475.57 o   -2
  -4  -8   2   7063.40   7653.96    475.57 o    1
   3   8   3   1484.57   1276.62    354.54 o    2
   3   8   4  23231.10  23122.10    436.83 o   -2
  -5  -8   4  23231.10  23122.10    436.83 o    1
   3   8   5     27.16      5.69    342.77 <    2
   3   8   6   1314.45   1372.06    452.99 o   -2
  -6  -8   6   1314.45   1372.06    452.99 o    1
   3   8   7      5.62     63.16    381.23 <    2
   3   8   8   1187.80   1219.63    385.48 o   -2
  -7  -8   8   1187.80   1219.63    385.48 o    1
   3   8   9      6.22     27.03    419.96 <    2
   3   8  10   5256.66   3450.07    461.91 o   -2
  -8  -8  10   5256.66   3450.07    461.91 o    1
   3   9 -11      2.42   -176.12    484.34 <    2
   3   9 -10    216.66    260.14    434.45 <   -2
   2  -9 -10    216.66    260.14    434.45 <    1
   3   9  -9     28.52   -296.32    427.64 <    2
   3   9  -8    871.89    929.12    385.41 <   -2
   1  -9  -8    871.89    929.12    385.41 <    1
   3   9  -7     36.50   -228.96    377.04 <    2
   3   9  -6  71935.80  68838.00    452.90 o   -2
   0  -9  -6  71935.80  68838.00    452.90 o    1
   3   9  -5    443.48    535.18    353.65 <    2
   3   9  -4    179.84     65.55    357.25 <   -2
  -1  -9  -4    179.84     65.55    357.25 <    1
   3   9  -3     16.11    191.98    336.22 <    2
   3   9  -2   7475.81   6966.28    401.19 o   -2
  -2  -9  -2   7475.81   6966.28    401.19 o    1
   3   9  -1     23.56     -0.16    388.37 <    2
   3   9   1     13.96    -88.91    415.66 <    2
   3   9   2   4730.62   5596.61    462.14 o   -2
  -4  -9   2   4730.62   5596.61    462.14 o    1
   3   9   3     75.36    385.58    359.93 <    2
   3   9   4   4369.32   4777.45    394.95 o   -2
  -5  -9   4   4369.32   4777.45    394.95 o    1
   3   9   5      0.20    302.38    401.39 <    2
   3   9   6   6342.04   6925.43    473.08 o   -2
  -6  -9   6   6342.04   6925.43    473.08 o    1
   3   9   7     33.53    260.08    352.19 <    2
   3   9   8   5105.46   4878.46    417.27 o   -2
  -7  -9   8   5105.46   4878.46    417.27 o    1
   3   9   9    106.87    194.12    449.37 <    2
   3  10 -11    459.43    639.87    556.90 <    2
   3  10 -10   3365.46   2536.68    569.59 o   -2
   2 -10 -10   3365.46   2536.68    569.59 o    1
   3  10  -9    204.00    100.53    477.99 <    2
   3  10  -8    738.07    808.83    440.86 <   -2
   1 -10  -8    738.07    808.83    440.86 <    1
   3  10  -7     17.48      8.99    401.88 <    2
   3  10  -6   2102.34   2245.62    409.42 o   -2
   0 -10  -6   2102.34   2245.62    409.42 o    1
   3  10  -5     16.09     29.96    366.50 <    2
   3  10  -4  13714.30  12822.20    389.97 o   -2
  -1 -10  -4  13714.30  12822.20    389.97 o    1
   3  10  -3    176.30   -111.02    364.45 <    2
   3  10  -2    199.36    327.97    394.96 <   -2
  -2 -10  -2    199.36    327.97    394.96 <    1
   3  10  -1    687.59    634.47    388.10 <    2
   3  10   1   1550.93   1884.72    371.24 o    2
   3  10   2  13129.80  13755.70    494.63 o   -2
  -4 -10   2  13129.80  13755.70    494.63 o    1
   3  10   3    163.10   -164.12    384.97 <    2
   3  10   4   5241.97   6051.00    472.71 o   -2
  -5 -10   4   5241.97   6051.00    472.71 o    1
   3  10   5      3.65    -26.07    496.48 <    2
   3  10   6    249.72    -33.95    546.86 <   -2
  -6 -10   6    249.72    -33.95    546.86 <    1
   3  10   7     17.29    257.05    446.95 <    2
   3  10   8   2337.93   2244.61    440.10 o   -2
  -7 -10   8   2337.93   2244.61    440.10 o    1
   3  10   9     18.56    223.68    490.73 <    2
   3  11 -10   3876.43   2829.70    503.70 o   -2
   2 -11 -10   3876.43   2829.70    503.70 o    1
   3  11  -9     11.54   -114.40    439.23 <    2
   3  11  -8   3004.55   2852.03    428.52 o   -2
   1 -11  -8   3004.55   2852.03    428.52 o    1
   3  11  -7     48.00    219.17    381.94 <    2
   3  11  -6    158.35    166.70    388.26 <   -2
   0 -11  -6    158.35    166.70    388.26 <    1
   3  11  -5    650.86    986.71    378.40 <    2
   3  11  -4  27781.00  27216.60    400.53 o   -2
  -1 -11  -4  27781.00  27216.60    400.53 o    1
   3  11  -3      1.62     68.64    407.35 <    2
   3  11  -2   4853.89   4414.19    392.19 o   -2
  -2 -11  -2   4853.89   4414.19    392.19 o    1
   3  11  -1     70.02    100.52    380.30 <    2
   3  11   1     16.91   -373.31    406.30 <    2
   3  11   2  60087.00  61187.70    574.41 o   -2
  -4 -11   2  60087.00  61187.70    574.41 o    1
   3  11   3     76.93    261.91    361.84 <    2
   3  11   4    900.84   1119.13    450.25 <   -2
  -5 -11   4    900.84   1119.13    450.25 <    1
   3  11   5      5.42   -185.32    379.90 <    2
   3  11   6    655.15    845.30    482.91 <   -2
  -6 -11   6    655.15    845.30    482.91 <    1
   3  11   7     47.91    284.24    501.07 <    2
   3  11   8   9136.58   9342.70    526.66 o   -2
  -7 -11   8   9136.58   9342.70    526.66 o    1
   3  11   9     61.95    417.27    585.20 <    2
   3  12 -10   3340.65   3196.37    553.20 o   -2
   2 -12 -10   3340.65   3196.37    553.20 o    1
   3  12  -9     78.21     12.88    493.31 <    2
   3  12  -8   1257.55   1482.08    451.56 o   -2
   1 -12  -8   1257.55   1482.08    451.56 o    1
   3  12  -7    280.41   -178.77    414.27 <    2
   3  12  -6   1358.74   1542.17    389.33 o   -2
   0 -12  -6   1358.74   1542.17    389.33 o    1
   3  12  -5     12.80    -72.79    380.12 <    2
   3  12  -4  17774.00  17796.00    401.53 o   -2
  -1 -12  -4  17774.00  17796.00    401.53 o    1
   3  12  -3    401.98     65.74    440.70 <    2
   3  12  -2     21.33    -76.25    374.58 <   -2
  -2 -12  -2     21.33    -76.25    374.58 <    1
   3  12  -1    316.64    589.38    409.53 <    2
   3  12   1     11.07   -148.34    424.54 <    2
   3  12   2  12893.00  12811.60    490.48 o   -2
  -4 -12   2  12893.00  12811.60    490.48 o    1
   3  12   3    654.95    895.89    370.72 <    2
   3  12   4   3581.07   4410.68    438.17 o   -2
  -5 -12   4   3581.07   4410.68    438.17 o    1
   3  12   5     90.78     18.89    432.08 <    2
   3  12   6      7.31     89.92    398.52 <   -2
  -6 -12   6      7.31     89.92    398.52 <    1
   3  12   7     30.40    157.23    478.02 <    2
   3  12   8   2012.69   1403.54    507.59 <   -2
  -7 -12   8   2012.69   1403.54    507.59 <    1
   3  13  -9     63.34     -0.96    497.19 <    2
   3  13  -8    322.54    334.20    493.24 <   -2
   1 -13  -8    322.54    334.20    493.24 <    1
   3  13  -7    340.56    146.10    437.11 <    2
   3  13  -6  33249.00  33908.60    486.97 o   -2
   0 -13  -6  33249.00  33908.60    486.97 o    1
   3  13  -5    242.84    582.11    393.39 <    2
   3  13  -4    950.12    825.04    422.58 <   -2
  -1 -13  -4    950.12    825.04    422.58 <    1
   3  13  -3    341.14    438.85    397.70 <    2
   3  13  -2   4222.79   3700.45    379.33 o   -2
  -2 -13  -2   4222.79   3700.45    379.33 o    1
   3  13  -1    111.62    322.42    400.33 <    2
   3  13   1     71.83    691.64    418.88 <    2
   3  13   2   4154.18   4571.41    509.21 o   -2
  -4 -13   2   4154.18   4571.41    509.21 o    1
   3  13   3    163.52    732.66    413.16 <    2
   3  13   4   2152.73   2568.41    451.55 o   -2
  -5 -13   4   2152.73   2568.41    451.55 o    1
   3  13   5      0.63    342.76    420.65 <    2
   3  13   6   2427.78   2794.00    423.92 o   -2
  -6 -13   6   2427.78   2794.00    423.92 o    1
   3  13   7     30.06    227.20    489.89 <    2
   3  13   8   3273.43   2278.57    701.49 o   -2
  -7 -13   8   3273.43   2278.57    701.49 o    1
   3  14  -9     79.88      8.09    539.71 <    2
   3  14  -8    153.43    375.38    500.89 <   -2
   1 -14  -8    153.43    375.38    500.89 <    1
   3  14  -7     10.62     12.40    460.56 <    2
   3  14  -6   2625.48   2316.02    445.41 o   -2
   0 -14  -6   2625.48   2316.02    445.41 o    1
   3  14  -5     10.26    206.23    427.10 <    2
   3  14  -4   2172.16   1776.50    409.31 o   -2
  -1 -14  -4   2172.16   1776.50    409.31 o    1
   3  14  -3      0.05    273.38    409.27 <    2
   3  14  -2  13692.50  13375.90    489.76 o   -2
  -2 -14  -2  13692.50  13375.90    489.76 o    1
   3  14  -1    276.03    184.84    496.77 <    2
   3  14   1    725.74    798.12    399.86 <    2
   3  14   2   2009.04   1966.90    479.08 o   -2
  -4 -14   2   2009.04   1966.90    479.08 o    1
   3  14   3     86.15      0.16    411.43 <    2
   3  14   4  12029.00  12428.80    485.03 o   -2
  -5 -14   4  12029.00  12428.80    485.03 o    1
   3  14   5      0.88   -341.32    474.23 <    2
   3  14   6    526.50    817.83    490.79 <   -2
  -6 -14   6    526.50    817.83    490.79 <    1
   3  14   7     44.88    324.84    459.72 <    2
   3  15  -8   1001.56    775.73    563.68 <   -2
   1 -15  -8   1001.56    775.73    563.68 <    1
   3  15  -7     16.47    166.17    498.66 <    2
   3  15  -6    738.49    984.94    457.75 <   -2
   0 -15  -6    738.49    984.94    457.75 <    1
   3  15  -5    837.92    707.41    477.77 <    2
   3  15  -4  12135.40  11908.70    466.27 o   -2
  -1 -15  -4  12135.40  11908.70    466.27 o    1
   3  15  -3     14.41     96.57    426.25 <    2
   3  15  -2    932.71   1011.75    434.46 <   -2
  -2 -15  -2    932.71   1011.75    434.46 <    1
   3  15  -1      7.13    264.87    434.97 <    2
   3  15   1     14.11    -91.52    472.54 <    2
   3  15   2  25334.10  24701.80    490.87 o   -2
  -4 -15   2  25334.10  24701.80    490.87 o    1
   3  15   3     27.50   -153.08    401.99 <    2
   3  15   4    292.70    329.89    409.28 <   -2
  -5 -15   4    292.70    329.89    409.28 <    1
   3  15   5     56.22     34.11    428.49 <    2
   3  15   6     47.76    308.23    446.57 <   -2
  -6 -15   6     47.76    308.23    446.57 <    1
   3  15   7    116.87     94.88    521.79 <    2
   3  16  -8   1492.04    933.65    598.03 <   -2
   1 -16  -8   1492.04    933.65    598.03 <    1
   3  16  -7     84.15   -226.14    579.25 <    2
   3  16  -6    211.65    486.98    566.53 <   -2
   0 -16  -6    211.65    486.98    566.53 <    1
   3  16  -5      0.41    157.01    473.60 <    2
   3  16  -4  12897.00  12935.00    486.25 o   -2
  -1 -16  -4  12897.00  12935.00    486.25 o    1
   3  16  -3    249.43    216.07    400.04 <    2
   3  16  -2   1124.75    968.09    455.95 <   -2
  -2 -16  -2   1124.75    968.09    455.95 <    1
   3  16  -1     57.52    -84.28    452.92 <    2
   3  16   1     97.00     34.64    484.49 <    2
   3  16   2   8704.78   7689.00    423.41 o   -2
  -4 -16   2   8704.78   7689.00    423.41 o    1
   3  16   3    240.25    466.50    465.22 <    2
   3  16   4    527.05    562.41    562.89 <   -2
  -5 -16   4    527.05    562.41    562.89 <    1
   3  16   5      1.72    636.30    495.20 <    2
   3  16   6     44.21    273.49    558.74 <   -2
  -6 -16   6     44.21    273.49    558.74 <    1
   3  17  -7    232.64    353.04    638.75 <    2
   3  17  -6   9213.02   8489.33    582.90 o   -2
   0 -17  -6   9213.02   8489.33    582.90 o    1
   3  17  -5     16.57   -244.06    540.86 <    2
   3  17  -4    559.66    541.43    479.98 <   -2
  -1 -17  -4    559.66    541.43    479.98 <    1
   3  17  -3    347.72    567.98    459.25 <    2
   3  17  -2    147.54     44.64    517.47 <   -2
  -2 -17  -2    147.54     44.64    517.47 <    1
   3  17  -1    142.99    199.55    538.52 <    2
   3  17   1     24.23   -244.97    437.26 <    2
   3  17   2   3125.00   2926.73    480.73 o   -2
  -4 -17   2   3125.00   2926.73    480.73 o    1
   3  17   3    128.24    499.71    475.72 <    2
   3  17   4    476.96    664.04    455.88 <   -2
  -5 -17   4    476.96    664.04    455.88 <    1
   3  17   5      3.67    169.78    491.32 <    2
   3  18  -6   1202.22    943.80    655.65 <   -2
   0 -18  -6   1202.22    943.80    655.65 <    1
   3  18  -5      0.29    570.01    599.59 <    2
   3  18  -4     62.66    -23.57    575.44 <   -2
  -1 -18  -4     62.66    -23.57    575.44 <    1
   3  18  -3     36.29     68.16    495.48 <    2
   3  18  -2   5412.92   4656.59    546.53 o   -2
  -2 -18  -2   5412.92   4656.59    546.53 o    1
   3  18  -1      0.04    -12.40    528.40 <    2
   3  18   1    367.89    610.19    493.74 <    2
   3  18   2     31.56    370.86    432.53 <   -2
  -4 -18   2     31.56    370.86    432.53 <    1
   3  18   3     90.42     62.47    516.30 <    2
   3  18   4   5952.47   4686.87    499.98 o   -2
  -5 -18   4   5952.47   4686.87    499.98 o    1
   3  19  -5    707.83    362.10    638.23 <    2
   3  19  -4   2447.99   2479.17    614.82 o   -2
  -1 -19  -4   2447.99   2479.17    614.82 o    1
   3  19  -3      0.56    161.64    623.64 <    2
   3  19  -2    164.58    150.15    616.09 <   -2
  -2 -19  -2    164.58    150.15    616.09 <    1
   3  19  -1     34.29     92.53    533.04 <    2
   3  19   1      8.71     75.87    533.30 <    2
   3  19   2   5524.58   4680.60    537.80 o   -2
  -4 -19   2   5524.58   4680.60    537.80 o    1
   3  19   3      7.08    176.43    569.16 <    2
   3  20  -3     55.77     31.77    748.97 <    2
   3  20  -2    924.57    818.07    643.86 <   -2
  -2 -20  -2    924.57    818.07    643.86 <    1
   3  20  -1      2.08     27.03    568.62 <    2
   3  20   1    233.57    -88.76    588.25 <    2
   4   0 -12    559.09    443.33    586.88 <   -2
   2   0 -12    559.09    443.33    586.88 <    1
   4   0 -10  13565.10  13589.60    549.91 o   -2
   1   0 -10  13565.10  13589.60    549.91 o    1
   4   0  -8    618.41    492.01    480.99 <   -2
   0   0  -8    618.41    492.01    480.99 <    1
   4   0  -6  50699.50  48802.10    494.42 o   -2
  -1   0  -6  50699.50  48802.10    494.42 o    1
   4   0  -4  71528.30  63385.70    520.75 o   -2
  -2   0  -4  71528.30  63385.70    520.75 o    1
   4   0   6  26459.20  27585.60    596.60 o   -2
  -7   0   6  26459.20  27585.60    596.60 o    1
   4   0   8    269.54   1103.51    611.73 <   -2
  -8   0   8    269.54   1103.51    611.73 <    1
   4   0  10    735.97    625.78    591.20 <   -2
  -9   0  10    735.97    625.78    591.20 <    1
   4   1 -12     14.04     90.51    404.91 <   -2
   2  -1 -12     14.04     90.51    404.91 <    1
   4   1 -11    471.66     82.34    383.93 <    2
   4   1 -10  10041.10   9546.54    388.81 o   -2
   1  -1 -10  10041.10   9546.54    388.81 o    1
   4   1  -9    570.42    438.99    340.18 <    2
   4   1  -8  19584.20  19194.00    342.75 o   -2
   0  -1  -8  19584.20  19194.00    342.75 o    1
   4   1  -7    253.82    424.14    322.64 <    2
   4   1  -6    655.57    387.41    294.35 <   -2
  -1  -1  -6    655.57    387.41    294.35 <    1
   4   1  -5     11.77   -135.84    289.51 <    2
   4   1  -4  19305.50  17526.50    323.79 o   -2
  -2  -1  -4  19305.50  17526.50    323.79 o    1
   4   1  -3    743.99    392.55    330.41 <    2
   4   1  -1   2434.00   2814.21    431.20 o    2
   4   1   1   1867.77   1872.32    356.63 o    2
   4   1   3    418.38    717.78    285.23 <    2
   4   1   5     20.71    173.62    313.50 <    2
   4   1   6  15798.90  16227.80    339.96 o   -2
  -7  -1   6  15798.90  16227.80    339.96 o    1
   4   1   7      2.87    363.35    363.35 <    2
   4   1   8     68.35    528.99    428.43 <   -2
  -8  -1   8     68.35    528.99    428.43 <    1
   4   1   9      0.11   -104.66    450.93 <    2
   4   1  10   4425.41   3183.45    453.58 o   -2
  -9  -1  10   4425.41   3183.45    453.58 o    1
   4   2 -12   2630.52   1892.86    459.63 o   -2
   2  -2 -12   2630.52   1892.86    459.63 o    1
   4   2 -11      4.30    105.78    410.33 <    2
   4   2 -10   1003.02   1342.10    396.14 o   -2
   1  -2 -10   1003.02   1342.10    396.14 o    1
   4   2  -9      6.69   -261.78    359.58 <    2
   4   2  -8  14878.40  13996.40    360.97 o   -2
   0  -2  -8  14878.40  13996.40    360.97 o    1
   4   2  -7     35.56    246.04    317.82 <    2
   4   2  -6  20865.80  20408.40    330.39 o   -2
  -1  -2  -6  20865.80  20408.40    330.39 o    1
   4   2  -5    366.59    455.03    329.22 <    2
   4   2  -4    191.45    202.95    324.89 <   -2
  -2  -2  -4    191.45    202.95    324.89 <    1
   4   2  -3     72.27    247.77    343.77 <    2
   4   2  -1     68.54    -26.55    373.63 <    2
   4   2   1      2.05     52.99    336.80 <    2
   4   2   3     67.54     39.48    319.28 <    2
   4   2   4   8379.99   9086.44    468.36 o   -2
  -6  -2   4   8379.99   9086.44    468.36 o    1
   4   2   5     11.89   -218.84    312.76 <    2
   4   2   6   4288.23   4563.34    330.48 o   -2
  -7  -2   6   4288.23   4563.34    330.48 o    1
   4   2   7     45.00   -177.83    339.85 <    2
   4   2   8    723.70   1020.80    390.92 <   -2
  -8  -2   8    723.70   1020.80    390.92 <    1
   4   2   9      1.86    331.32    426.03 <    2
   4   2  10   1326.59    762.88    485.60 <   -2
  -9  -2  10   1326.59    762.88    485.60 <    1
   4   3 -12     20.03     83.43    473.44 <   -2
   2  -3 -12     20.03     83.43    473.44 <    1
   4   3 -11    313.94    574.62    404.95 <    2
   4   3 -10   4538.75   4948.39    349.96 o   -2
   1  -3 -10   4538.75   4948.39    349.96 o    1
   4   3  -9    304.90    493.26    341.05 <    2
   4   3  -8  35338.10  36636.40    380.10 o   -2
   0  -3  -8  35338.10  36636.40    380.10 o    1
   4   3  -7    225.42    111.29    312.73 <    2
   4   3  -6    342.33    333.45    305.76 <   -2
  -1  -3  -6    342.33    333.45    305.76 <    1
   4   3  -5      8.15    116.95    301.05 <    2
   4   3  -4   2859.33   2710.15    341.94 o   -2
  -2  -3  -4   2859.33   2710.15    341.94 o    1
   4   3  -3    439.44    581.85    324.90 <    2
   4   3  -2 171164.00 161474.00    688.87 o   -2
  -3  -3  -2 171164.00 161474.00    688.87 o    1
   4   3  -1   1658.80   1515.01    360.00 o    2
   4   3   1    784.54   1359.09    358.98 o    2
   4   3   2     96.14    173.91    428.39 <   -2
  -5  -3   2     96.14    173.91    428.39 <    1
   4   3   3    535.72    688.34    337.57 <    2
   4   3   4  50486.00  52072.60    513.86 o   -2
  -6  -3   4  50486.00  52072.60    513.86 o    1
   4   3   5    244.64    321.20    297.30 <    2
   4   3   6   8263.46   9248.06    341.73 o   -2
  -7  -3   6   8263.46   9248.06    341.73 o    1
   4   3   7     12.74    132.75    355.75 <    2
   4   3   8    342.98     67.27    389.26 <   -2
  -8  -3   8    342.98     67.27    389.26 <    1
   4   3   9      2.39   -399.43    387.35 <    2
   4   3  10   3698.11   1827.75    462.01 o   -2
  -9  -3  10   3698.11   1827.75    462.01 o    1
   4   4 -12    185.63    123.76    419.70 <   -2
   2  -4 -12    185.63    123.76    419.70 <    1
   4   4 -11      0.04    -84.87    438.05 <    2
   4   4 -10   8833.28   7861.44    383.41 o   -2
   1  -4 -10   8833.28   7861.44    383.41 o    1
   4   4  -9     79.60    216.99    318.04 <    2
   4   4  -8    810.40    592.02    326.81 <   -2
   0  -4  -8    810.40    592.02    326.81 <    1
   4   4  -7    644.92    627.84    352.23 <    2
   4   4  -6  17048.10  16433.20    376.76 o   -2
  -1  -4  -6  17048.10  16433.20    376.76 o    1
   4   4  -5   1642.06   1315.30    399.18 o    2
   4   4  -4  52965.40  49359.20    377.74 o   -2
  -2  -4  -4  52965.40  49359.20    377.74 o    1
   4   4  -3     16.32   -321.59    334.10 <    2
   4   4  -2   1137.03   1608.96    355.70 o   -2
  -3  -4  -2   1137.03   1608.96    355.70 o    1
   4   4  -1    540.07    654.63    361.38 <    2
   4   4   1      8.53   -131.74    379.96 <    2
   4   4   2  41829.60  42524.60    494.27 o   -2
  -5  -4   2  41829.60  42524.60    494.27 o    1
   4   4   3     66.52    405.43    312.57 <    2
   4   4   4   2174.59   2868.21    442.54 o   -2
  -6  -4   4   2174.59   2868.21    442.54 o    1
   4   4   5    162.57    477.52    323.45 <    2
   4   4   6  19687.70  20856.00    399.11 o   -2
  -7  -4   6  19687.70  20856.00    399.11 o    1
   4   4   7      5.40    562.14    382.61 <    2
   4   4   8     45.84    214.54    385.02 <   -2
  -8  -4   8     45.84    214.54    385.02 <    1
   4   4   9      7.00    -71.78    381.66 <    2
   4   4  10    519.73    666.10    462.05 <   -2
  -9  -4  10    519.73    666.10    462.05 <    1
   4   5 -12      3.89    136.37    490.04 <   -2
   2  -5 -12      3.89    136.37    490.04 <    1
   4   5 -11    100.76    147.93    413.56 <    2
   4   5 -10  15941.40  15137.30    397.94 o   -2
   1  -5 -10  15941.40  15137.30    397.94 o    1
   4   5  -9    656.15    272.00    368.10 <    2
   4   5  -8   4216.87   4693.73    338.83 o   -2
   0  -5  -8   4216.87   4693.73    338.83 o    1
   4   5  -7    113.83    182.42    339.08 <    2
   4   5  -6   1656.54   1847.88    349.12 o   -2
  -1  -5  -6   1656.54   1847.88    349.12 o    1
   4   5  -5     35.25     57.95    378.37 <    2
   4   5  -4  49973.10  48019.80    419.04 o   -2
  -2  -5  -4  49973.10  48019.80    419.04 o    1
   4   5  -3    818.32    593.64    301.11 <    2
   4   5  -2  18483.90  17371.50    395.76 o   -2
  -3  -5  -2  18483.90  17371.50    395.76 o    1
   4   5  -1    121.25    375.47    370.04 <    2
   4   5   1    801.43   1216.59    339.10 o    2
   4   5   2   8052.50   7874.52    400.83 o   -2
  -5  -5   2   8052.50   7874.52    400.83 o    1
   4   5   3    308.58    383.16    318.69 <    2
   4   5   4   9019.37   9479.82    428.00 o   -2
  -6  -5   4   9019.37   9479.82    428.00 o    1
   4   5   5      6.68     92.63    308.07 <    2
   4   5   6  14696.60  16014.50    538.80 o   -2
  -7  -5   6  14696.60  16014.50    538.80 o    1
   4   5   7      3.88    696.80    367.13 <    2
   4   5   8    190.35    146.98    396.72 <   -2
  -8  -5   8    190.35    146.98    396.72 <    1
   4   5   9      4.27    116.90    422.36 <    2
   4   5  10   3156.33   1818.17    472.67 o   -2
  -9  -5  10   3156.33   1818.17    472.67 o    1
   4   6 -11      7.77    -54.64    449.97 <    2
   4   6 -10   1693.35   1645.48    416.31 o   -2
   1  -6 -10   1693.35   1645.48    416.31 o    1
   4   6  -9    294.90    240.99    368.72 <    2
   4   6  -8   7610.96   6857.28    388.15 o   -2
   0  -6  -8   7610.96   6857.28    388.15 o    1
   4   6  -7    297.68    402.33    335.64 <    2
   4   6  -6   4836.14   4658.23    363.30 o   -2
  -1  -6  -6   4836.14   4658.23    363.30 o    1
   4   6  -5    430.61    373.10    412.44 <    2
   4   6  -4    438.76    461.64    317.87 <   -2
  -2  -6  -4    438.76    461.64    317.87 <    1
   4   6  -3   2290.01   1988.12    396.41 o    2
   4   6  -2  10907.90  10375.50    378.89 o   -2
  -3  -6  -2  10907.90  10375.50    378.89 o    1
   4   6  -1      1.83    -44.59    332.33 <    2
   4   6   1     41.02    213.96    319.74 <    2
   4   6   2   3732.58   3815.52    473.32 o   -2
  -5  -6   2   3732.58   3815.52    473.32 o    1
   4   6   3     20.35     43.95    338.09 <    2
   4   6   4   6145.37   6157.68    401.86 o   -2
  -6  -6   4   6145.37   6157.68    401.86 o    1
   4   6   5     19.64    -56.29    319.99 <    2
   4   6   6   3389.62   3747.10    439.94 o   -2
  -7  -6   6   3389.62   3747.10    439.94 o    1
   4   6   7     97.91    345.02    388.98 <    2
   4   6   8    591.83    926.81    387.88 <   -2
  -8  -6   8    591.83    926.81    387.88 <    1
   4   6   9     54.07   -227.31    431.74 <    2
   4   7 -11    114.85    177.67    450.44 <    2
   4   7 -10   1094.13   1235.42    420.76 <   -2
   1  -7 -10   1094.13   1235.42    420.76 <    1
   4   7  -9      2.48    195.38    379.05 <    2
   4   7  -8  39332.40  39572.20    429.04 o   -2
   0  -7  -8  39332.40  39572.20    429.04 o    1
   4   7  -7     85.23    -50.02    341.04 <    2
   4   7  -6    439.47    551.03    359.90 <   -2
  -1  -7  -6    439.47    551.03    359.90 <    1
   4   7  -5     29.74   -222.73    436.21 <    2
   4   7  -4   2374.83   1960.90    328.07 o   -2
  -2  -7  -4   2374.83   1960.90    328.07 o    1
   4   7  -3    115.15    150.71    350.38 <    2
   4   7  -2 166942.00 157112.00    817.95 o   -2
  -3  -7  -2 166942.00 157112.00    817.95 o    1
   4   7  -1   1003.05    978.75    361.94 <    2
   4   7   1    281.39    162.94    334.49 <    2
   4   7   2   7222.94   6994.18    413.81 o   -2
  -5  -7   2   7222.94   6994.18    413.81 o    1
   4   7   3      1.42    -88.00    324.51 <    2
   4   7   4  47538.90  50894.60    488.54 o   -2
  -6  -7   4  47538.90  50894.60    488.54 o    1
   4   7   5    198.93    245.65    328.14 <    2
   4   7   6   4631.42   5012.37    469.35 o   -2
  -7  -7   6   4631.42   5012.37    469.35 o    1
   4   7   7      0.71     73.75    407.19 <    2
   4   7   8    686.80    548.22    428.97 <   -2
  -8  -7   8    686.80    548.22    428.97 <    1
   4   7   9      0.35    215.86    441.03 <    2
   4   8 -11      0.53    179.04    496.16 <    2
   4   8 -10   4798.11   4167.31    481.09 o   -2
   1  -8 -10   4798.11   4167.31    481.09 o    1
   4   8  -9     46.56     42.30    396.78 <    2
   4   8  -8   1381.70   1107.76    371.97 <   -2
   0  -8  -8   1381.70   1107.76    371.97 <    1
   4   8  -7   1364.77   1108.11    389.86 <    2
   4   8  -6   4802.78   4925.97    389.60 o   -2
  -1  -8  -6   4802.78   4925.97    389.60 o    1
   4   8  -5    930.84    723.33    374.53 <    2
   4   8  -4  15535.60  14906.70    400.43 o   -2
  -2  -8  -4  15535.60  14906.70    400.43 o    1
   4   8  -3   1129.62   1081.13    361.58 <    2
   4   8  -2   1018.62   1029.54    405.70 <   -2
  -3  -8  -2   1018.62   1029.54    405.70 <    1
   4   8  -1    655.36    627.78    359.51 <    2
   4   8   1     24.76    469.73    369.75 <    2
   4   8   2   2776.08   3027.65    405.00 o   -2
  -5  -8   2   2776.08   3027.65    405.00 o    1
   4   8   3    132.15    156.88    337.55 <    2
   4   8   4   2560.52   3582.26    446.28 o   -2
  -6  -8   4   2560.52   3582.26    446.28 o    1
   4   8   5    350.81    434.11    361.46 <    2
   4   8   6   9075.31  10184.90    482.14 o   -2
  -7  -8   6   9075.31  10184.90    482.14 o    1
   4   8   7     35.47   -181.71    387.31 <    2
   4   8   8     81.01    138.34    439.97 <   -2
  -8  -8   8     81.01    138.34    439.97 <    1
   4   8   9      0.48     35.44    474.34 <    2
   4   9 -11      0.37   -129.77    495.57 <    2
   4   9 -10  13814.00  12289.00    497.96 o   -2
   1  -9 -10  13814.00  12289.00    497.96 o    1
   4   9  -9    228.18    153.27    466.56 <    2
   4   9  -8    494.36    868.97    405.25 <   -2
   0  -9  -8    494.36    868.97    405.25 <    1
   4   9  -7      0.31     18.99    413.79 <    2
   4   9  -6   2035.05   1875.25    418.27 o   -2
  -1  -9  -6   2035.05   1875.25    418.27 o    1
   4   9  -5     54.76    290.53    510.61 <    2
   4   9  -4  51582.80  50966.00    464.60 o   -2
  -2  -9  -4  51582.80  50966.00    464.60 o    1
   4   9  -3      0.56    391.82    397.83 <    2
   4   9  -2   1640.60   1573.53    399.56 o   -2
  -3  -9  -2   1640.60   1573.53    399.56 o    1
   4   9  -1    129.25    239.21    395.72 <    2
   4   9   1     11.47   -162.55    361.60 <    2
   4   9   2   9654.62   9247.95    448.27 o   -2
  -5  -9   2   9654.62   9247.95    448.27 o    1
   4   9   3    343.29    247.88    348.96 <    2
   4   9   4   4036.41   4714.64    477.23 o   -2
  -6  -9   4   4036.41   4714.64    477.23 o    1
   4   9   5    102.57    221.52    362.59 <    2
   4   9   6  12232.30  13119.70    501.73 o   -2
  -7  -9   6  12232.30  13119.70    501.73 o    1
   4   9   7     17.79    163.61    404.22 <    2
   4   9   8    354.51    274.19    432.31 <   -2
  -8  -9   8    354.51    274.19    432.31 <    1
   4   9   9      1.03     85.88    468.59 <    2
   4  10 -11      9.93   -716.17   1410.95 <    2
   4  10 -10   2376.39   1738.41    489.33 o   -2
   1 -10 -10   2376.39   1738.41    489.33 o    1
   4  10  -9    400.78    148.07    474.07 <    2
   4  10  -8   2377.72   1747.23    402.50 o   -2
   0 -10  -8   2377.72   1747.23    402.50 o    1
   4  10  -7    264.11    263.65    419.54 <    2
   4  10  -6    117.66    225.71    388.10 <   -2
  -1 -10  -6    117.66    225.71    388.10 <    1
   4  10  -5    954.74    784.08    439.05 <    2
   4  10  -4   8667.22   8755.33    433.28 o   -2
  -2 -10  -4   8667.22   8755.33    433.28 o    1
   4  10  -3   1040.66    986.70    373.46 <    2
   4  10  -2   2573.64   2761.58    394.52 o   -2
  -3 -10  -2   2573.64   2761.58    394.52 o    1
   4  10  -1      7.84     86.04    386.66 <    2
   4  10   1     77.11    186.83    372.22 <    2
   4  10   2   1984.80   2164.99    436.05 o   -2
  -5 -10   2   1984.80   2164.99    436.05 o    1
   4  10   3     44.61   -128.24    377.20 <    2
   4  10   4   2739.29   3129.39    433.78 o   -2
  -6 -10   4   2739.29   3129.39    433.78 o    1
   4  10   5      1.59    -71.35    383.41 <    2
   4  10   6   5236.34   5613.04    479.69 o   -2
  -7 -10   6   5236.34   5613.04    479.69 o    1
   4  10   7    254.49     85.68    438.99 <    2
   4  10   8    227.84    361.97    570.96 <   -2
  -8 -10   8    227.84    361.97    570.96 <    1
   4  11 -10    893.69    824.34    536.65 <   -2
   1 -11 -10    893.69    824.34    536.65 <    1
   4  11  -9    217.93    275.18    546.80 <    2
   4  11  -8  23913.50  23899.40    493.18 o   -2
   0 -11  -8  23913.50  23899.40    493.18 o    1
   4  11  -7      2.57     28.52    437.42 <    2
   4  11  -6    513.39    636.50    425.86 <   -2
  -1 -11  -6    513.39    636.50    425.86 <    1
   4  11  -5     61.83    392.43    403.02 <    2
   4  11  -4    230.79     43.90    381.14 <   -2
  -2 -11  -4    230.79     43.90    381.14 <    1
   4  11  -3     30.42     43.31    347.24 <    2
   4  11  -2  90412.30  86243.80    572.59 o   -2
  -3 -11  -2  90412.30  86243.80    572.59 o    1
   4  11  -1    356.63    516.86    390.97 <    2
   4  11   1      0.65    216.55    397.72 <    2
   4  11   2   1438.57    904.50    487.53 <   -2
  -5 -11   2   1438.57    904.50    487.53 <    1
   4  11   3    341.72    474.18    412.39 <    2
   4  11   4  35971.20  40266.00    472.86 o   -2
  -6 -11   4  35971.20  40266.00    472.86 o    1
   4  11   5     63.93    -39.80    418.34 <    2
   4  11   6   2309.07   2382.35    513.13 o   -2
  -7 -11   6   2309.07   2382.35    513.13 o    1
   4  11   7      1.77    172.02    472.37 <    2
   4  11   8    517.70    320.91    560.00 <   -2
  -8 -11   8    517.70    320.91    560.00 <    1
   4  12 -10   1564.67    932.18    572.73 <   -2
   1 -12 -10   1564.67    932.18    572.73 <    1
   4  12  -9      4.42    153.13    505.63 <    2
   4  12  -8   2441.20   2031.58    478.96 o   -2
   0 -12  -8   2441.20   2031.58    478.96 o    1
   4  12  -7    679.40    670.64    451.35 <    2
   4  12  -6     40.21    163.08    443.76 <   -2
  -1 -12  -6     40.21    163.08    443.76 <    1
   4  12  -5   1101.21    972.06    436.60 <    2
   4  12  -4   4109.52   3988.42    404.69 o   -2
  -2 -12  -4   4109.52   3988.42    404.69 o    1
   4  12  -3      0.29    162.76    413.10 <    2
   4  12  -2   2743.44   2351.53    372.35 o   -2
  -3 -12  -2   2743.44   2351.53    372.35 o    1
   4  12  -1    791.45    955.97    404.68 <    2
   4  12   1     40.87    345.97    385.55 <    2
   4  12   2    244.53    448.27    414.01 <   -2
  -5 -12   2    244.53    448.27    414.01 <    1
   4  12   3    103.99    -42.41    389.51 <    2
   4  12   4   1880.74   1920.19    501.36 o   -2
  -6 -12   4   1880.74   1920.19    501.36 o    1
   4  12   5    188.67    362.98    407.26 <    2
   4  12   6   3521.84   3613.92    497.25 o   -2
  -7 -12   6   3521.84   3613.92    497.25 o    1
   4  12   7      8.53    295.78    434.01 <    2
   4  12   8     88.06    408.84    573.89 <   -2
  -8 -12   8     88.06    408.84    573.89 <    1
   4  13  -9     52.34    210.49    553.27 <    2
   4  13  -8    925.51    771.73    491.80 <   -2
   0 -13  -8    925.51    771.73    491.80 <    1
   4  13  -7     35.62    -42.19    467.12 <    2
   4  13  -6   1392.17   1202.22    468.39 <   -2
  -1 -13  -6   1392.17   1202.22    468.39 <    1
   4  13  -5     24.06     78.69    410.02 <    2
   4  13  -4  22846.00  22767.00    434.00 o   -2
  -2 -13  -4  22846.00  22767.00    434.00 o    1
   4  13  -3      6.54   -111.42    469.13 <    2
   4  13  -2   3172.02   3498.00    425.08 o   -2
  -3 -13  -2   3172.02   3498.00    425.08 o    1
   4  13  -1    919.05    951.11    451.41 <    2
   4  13   1     12.52    -89.92    396.88 <    2
   4  13   2   4770.18   5531.94    457.52 o   -2
  -5 -13   2   4770.18   5531.94    457.52 o    1
   4  13   3     47.13    268.07    389.12 <    2
   4  13   4   3008.67   3880.27    469.24 o   -2
  -6 -13   4   3008.67   3880.27    469.24 o    1
   4  13   5    117.46    231.84    435.01 <    2
   4  13   6   6380.31   6563.78    552.73 o   -2
  -7 -13   6   6380.31   6563.78    552.73 o    1
   4  13   7      0.37   -160.37    499.03 <    2
   4  14  -9    156.08     74.66    577.04 <    2
   4  14  -8    323.98    535.47    542.28 <   -2
   0 -14  -8    323.98    535.47    542.28 <    1
   4  14  -7     34.12     80.19    487.50 <    2
   4  14  -6   5629.44   5827.59    498.57 o   -2
  -1 -14  -6   5629.44   5827.59    498.57 o    1
   4  14  -5    218.31      1.54    466.50 <    2
   4  14  -4   8029.35   8126.54    417.96 o   -2
  -2 -14  -4   8029.35   8126.54    417.96 o    1
   4  14  -3   1185.83    994.21    397.20 <    2
   4  14  -2    266.01    254.87    437.58 <   -2
  -3 -14  -2    266.01    254.87    437.58 <    1
   4  14  -1     35.58    172.08    446.21 <    2
   4  14   1     18.38    -93.70    427.58 <    2
   4  14   2   2131.67   2139.55    452.60 o   -2
  -5 -14   2   2131.67   2139.55    452.60 o    1
   4  14   3      7.68    265.40    414.80 <    2
   4  14   4    567.06   1077.50    515.36 <   -2
  -6 -14   4    567.06   1077.50    515.36 <    1
   4  14   5     23.48   -322.60    424.71 <    2
   4  14   6   3777.06   2898.97    566.04 o   -2
  -7 -14   6   3777.06   2898.97    566.04 o    1
   4  14   7     88.42     25.49    525.08 <    2
   4  15  -8  10485.70   9300.69    635.51 o   -2
   0 -15  -8  10485.70   9300.69    635.51 o    1
   4  15  -7      0.84    223.79    563.73 <    2
   4  15  -6    176.92    -59.49    462.62 <   -2
  -1 -15  -6    176.92    -59.49    462.62 <    1
   4  15  -5     48.04    304.20    482.71 <    2
   4  15  -4     54.11    145.79    409.98 <   -2
  -2 -15  -4     54.11    145.79    409.98 <    1
   4  15  -3    123.87     73.97    425.12 <    2
   4  15  -2  38720.80  37224.30    508.67 o   -2
  -3 -15  -2  38720.80  37224.30    508.67 o    1
   4  15  -1      4.21    304.82    471.73 <    2
   4  15   1    258.67    520.85    450.23 <    2
   4  15   2    440.65    307.75    546.12 <   -2
  -5 -15   2    440.65    307.75    546.12 <    1
   4  15   3    304.20    304.84    388.50 <    2
   4  15   4  16557.60  17911.90    567.66 o   -2
  -6 -15   4  16557.60  17911.90    567.66 o    1
   4  15   5     82.98     65.13    488.42 <    2
   4  15   6   1614.96   1104.48    554.58 <   -2
  -7 -15   6   1614.96   1104.48    554.58 <    1
   4  16  -7    307.37    357.26    659.07 <    2
   4  16  -6    894.45   1270.05    548.03 <   -2
  -1 -16  -6    894.45   1270.05    548.03 <    1
   4  16  -5    131.25    108.45    463.11 <    2
   4  16  -4    101.82   -136.74    464.29 <   -2
  -2 -16  -4    101.82   -136.74    464.29 <    1
   4  16  -3     40.32     -7.13    422.11 <    2
   4  16  -2   2044.36   1926.86    560.07 o   -2
  -3 -16  -2   2044.36   1926.86    560.07 o    1
   4  16  -1    131.67    110.36    484.02 <    2
   4  16   1     14.24    175.80    482.43 <    2
   4  16   2    161.59   -172.45    482.07 <   -2
  -5 -16   2    161.59   -172.45    482.07 <    1
   4  16   3      6.07    116.21    469.66 <    2
   4  16   4   1371.88   1312.13    563.31 <   -2
  -6 -16   4   1371.88   1312.13    563.31 <    1
   4  16   5    207.53    247.08    516.56 <    2
   4  17  -7     53.90     26.55    639.15 <    2
   4  17  -6    271.09    328.85    560.54 <   -2
  -1 -17  -6    271.09    328.85    560.54 <    1
   4  17  -5     11.43    129.03    499.03 <    2
   4  17  -4   5964.31   5233.88    476.75 o   -2
  -2 -17  -4   5964.31   5233.88    476.75 o    1
   4  17  -3     10.78     53.69    485.25 <    2
   4  17  -2   3648.18   3201.81    522.80 o   -2
  -3 -17  -2   3648.18   3201.81    522.80 o    1
   4  17  -1    502.51    524.09    516.00 <    2
   4  17   1     41.36     58.26    487.50 <    2
   4  17   2   1365.93   1051.71    509.15 <   -2
  -5 -17   2   1365.93   1051.71    509.15 <    1
   4  17   3     35.95    356.18    502.07 <    2
   4  17   4   3185.47   2625.74    630.26 o   -2
  -6 -17   4   3185.47   2625.74    630.26 o    1
   4  17   5    202.01      8.46    669.81 <    2
   4  18  -6   2948.60   2191.81    654.27 o   -2
  -1 -18  -6   2948.60   2191.81    654.27 o    1
   4  18  -5      0.22    -98.91    523.93 <    2
   4  18  -4   4903.87   3976.18    516.99 o   -2
  -2 -18  -4   4903.87   3976.18    516.99 o    1
   4  18  -3    478.51    363.06    557.22 <    2
   4  18  -2    149.89    279.55    531.75 <   -2
  -3 -18  -2    149.89    279.55    531.75 <    1
   4  18  -1     23.49   -111.79    484.35 <    2
   4  18   1     12.49    126.05    496.32 <    2
   4  18   2   2990.57   2447.96    521.66 o   -2
  -5 -18   2   2990.57   2447.96    521.66 o    1
   4  18   3      1.48    -44.16    531.33 <    2
   4  19  -4    696.78    588.05    579.53 <   -2
  -2 -19  -4    696.78    588.05    579.53 <    1
   4  19  -3    133.80    -40.55    549.74 <    2
   4  19  -2   7685.40   6738.15    573.94 o   -2
  -3 -19  -2   7685.40   6738.15    573.94 o    1
   4  19  -1      1.58     82.79    644.50 <    2
   4  19   1    174.88    249.36    545.86 <    2
   4  19   2     27.21    -30.97    535.64 <   -2
  -5 -19   2     27.21    -30.97    535.64 <    1
   4  20  -1     70.79     36.93    798.04 <    2
   5   0 -12    254.83    474.69    582.18 <   -2
   1   0 -12    254.83    474.69    582.18 <    1
   5   0 -10   4757.70   4454.72    528.51 o   -2
   0   0 -10   4757.70   4454.72    528.51 o    1
   5   0  -8  44139.20  43749.30    479.78 o   -2
  -1   0  -8  44139.20  43749.30    479.78 o    1
   5   0  -6   6410.36   5942.82    420.60 o   -2
  -2   0  -6   6410.36   5942.82    420.60 o    1
   5   0  -4  77825.30  68914.20    548.20 o   -2
  -3   0  -4  77825.30  68914.20    548.20 o    1
   5   0   6   5934.50   6378.55    505.67 o   -2
  -8   0   6   5934.50   6378.55    505.67 o    1
   5   0   8   3979.09   3600.20    507.98 o   -2
  -9   0   8   3979.09   3600.20    507.98 o    1
   5   1 -12   6551.61   5218.60    440.62 o   -2
   1  -1 -12   6551.61   5218.60    440.62 o    1
   5   1 -11      2.46   -160.68    420.92 <    2
   5   1 -10    192.04    151.75    336.70 <   -2
   0  -1 -10    192.04    151.75    336.70 <    1
   5   1  -9    359.25    235.52    321.48 <    2
   5   1  -8   1802.28   1994.95    315.16 o   -2
  -1  -1  -8   1802.28   1994.95    315.16 o    1
   5   1  -7   1002.37   1005.60    291.17 o    2
   5   1  -6  38388.00  37242.30    328.74 o   -2
  -2  -1  -6  38388.00  37242.30    328.74 o    1
   5   1  -5   3297.26   3234.63    325.14 o    2
   5   1  -4  23458.50  22025.10    332.12 o   -2
  -3  -1  -4  23458.50  22025.10    332.12 o    1
   5   1  -3   1516.59   1391.30    333.20 o    2
   5   1  -2    496.76    692.61    484.14 <   -2
  -4  -1  -2    496.76    692.61    484.14 <    1
   5   1  -1    575.05    802.93    346.01 <    2
   5   1   1      0.02    190.11    322.75 <    2
   5   1   2  41712.50  40252.30    471.38 o   -2
  -6  -1   2  41712.50  40252.30    471.38 o    1
   5   1   3    137.32    416.53    295.41 <    2
   5   1   4    245.73    617.88    415.82 <   -2
  -7  -1   4    245.73    617.88    415.82 <    1
   5   1   5    257.48    453.51    342.48 <    2
   5   1   6   5376.63   5694.43    344.83 o   -2
  -8  -1   6   5376.63   5694.43    344.83 o    1
   5   1   7     93.99    372.37    312.83 <    2
   5   1   8  11547.20  11405.40    348.43 o   -2
  -9  -1   8  11547.20  11405.40    348.43 o    1
   5   1   9     46.23    742.21    447.54 <    2
   5   2 -12    373.78    288.16    430.45 <   -2
   1  -2 -12    373.78    288.16    430.45 <    1
   5   2 -11     15.29    -77.74    367.51 <    2
   5   2 -10   2197.17   2182.42    366.28 o   -2
   0  -2 -10   2197.17   2182.42    366.28 o    1
   5   2  -9    130.02    213.12    340.99 <    2
   5   2  -8     11.11    284.50    329.51 <   -2
  -1  -2  -8     11.11    284.50    329.51 <    1
   5   2  -7      1.05    274.44    333.45 <    2
   5   2  -6  21087.60  18934.80    326.55 o   -2
  -2  -2  -6  21087.60  18934.80    326.55 o    1
   5   2  -5      0.01    -62.68    289.29 <    2
   5   2  -4   3478.04   3132.37    338.26 o   -2
  -3  -2  -4   3478.04   3132.37    338.26 o    1
   5   2  -3     67.76    -48.74    365.26 <    2
   5   2  -2   7355.24   6967.92    524.64 o   -2
  -4  -2  -2   7355.24   6967.92    524.64 o    1
   5   2  -1     63.10     -3.57    348.39 <    2
   5   2   1     23.99     40.55    355.28 <    2
   5   2   2   1049.64    897.28    452.16 <   -2
  -6  -2   2   1049.64    897.28    452.16 <    1
   5   2   3    323.59    449.64    301.76 <    2
   5   2   4   7874.15   7364.78    460.62 o   -2
  -7  -2   4   7874.15   7364.78    460.62 o    1
   5   2   5     27.67    247.47    306.21 <    2
   5   2   6  14936.70  14969.90    360.06 o   -2
  -8  -2   6  14936.70  14969.90    360.06 o    1
   5   2   7     15.37      5.43    386.66 <    2
   5   2   8    294.40    200.58    373.81 <   -2
  -9  -2   8    294.40    200.58    373.81 <    1
   5   2   9      2.43   -105.14    385.22 <    2
   5   3 -12  10755.70   9394.12    492.13 o   -2
   1  -3 -12  10755.70   9394.12    492.13 o    1
   5   3 -11      3.68      4.74    404.16 <    2
   5   3 -10     18.01    243.85    350.63 <   -2
   0  -3 -10     18.01    243.85    350.63 <    1
   5   3  -9    117.58    155.70    343.12 <    2
   5   3  -8    560.74    933.29    331.01 <   -2
  -1  -3  -8    560.74    933.29    331.01 <    1
   5   3  -7   1010.83   1048.25    279.07 o    2
   5   3  -6  71823.70  67737.60    401.05 o   -2
  -2  -3  -6  71823.70  67737.60    401.05 o    1
   5   3  -5   1858.39   1420.59    325.41 o    2
   5   3  -4   2110.36   2141.86    385.72 o   -2
  -3  -3  -4   2110.36   2141.86    385.72 o    1
   5   3  -3   3092.15   2870.27    408.27 o    2
   5   3  -2    708.64    951.02    333.61 <   -2
  -4  -3  -2    708.64    951.02    333.61 <    1
   5   3  -1    471.38    591.37    359.56 <    2
   5   3   1     82.16    434.07    341.64 <    2
   5   3   2  21591.30  20755.40    450.68 o   -2
  -6  -3   2  21591.30  20755.40    450.68 o    1
   5   3   3    103.83    172.15    314.55 <    2
   5   3   4    317.86    205.62    375.89 <   -2
  -7  -3   4    317.86    205.62    375.89 <    1
   5   3   5     96.45     19.32    288.94 <    2
   5   3   6   6630.07   7058.43    361.64 o   -2
  -8  -3   6   6630.07   7058.43    361.64 o    1
   5   3   7     80.32     66.99    350.66 <    2
   5   3   8  10139.00   9787.75    418.42 o   -2
  -9  -3   8  10139.00   9787.75    418.42 o    1
   5   3   9      0.30     78.69    403.20 <    2
   5   4 -12    147.29    289.53    469.60 <   -2
   1  -4 -12    147.29    289.53    469.60 <    1
   5   4 -11    212.34    194.29    400.50 <    2
   5   4 -10   3168.65   2968.48    388.47 o   -2
   0  -4 -10   3168.65   2968.48    388.47 o    1
   5   4  -9    298.70    656.91    373.93 <    2
   5   4  -8  32433.60  33314.60    379.47 o   -2
  -1  -4  -8  32433.60  33314.60    379.47 o    1
   5   4  -7     27.44   -114.45    334.26 <    2
   5   4  -6   2898.96   2579.76    333.17 o   -2
  -2  -4  -6   2898.96   2579.76    333.17 o    1
   5   4  -5     13.25    160.63    308.18 <    2
   5   4  -4  41195.20  39263.60    384.30 o   -2
  -3  -4  -4  41195.20  39263.60    384.30 o    1
   5   4  -3    220.51    177.24    344.59 <    2
   5   4  -2  74270.60  69635.60    522.49 o   -2
  -4  -4  -2  74270.60  69635.60    522.49 o    1
   5   4  -1    577.98    626.02    341.77 <    2
   5   4   1   1703.43   1767.99    299.24 o    2
   5   4   2  16523.30  17294.10    483.92 o   -2
  -6  -4   2  16523.30  17294.10    483.92 o    1
   5   4   3      8.96    -17.45    299.77 <    2
   5   4   4   3033.31   2941.73    440.03 o   -2
  -7  -4   4   3033.31   2941.73    440.03 o    1
   5   4   5      9.87    302.70    308.66 <    2
   5   4   6   4299.83   4841.97    431.83 o   -2
  -8  -4   6   4299.83   4841.97    431.83 o    1
   5   4   7      0.39   -111.04    363.72 <    2
   5   4   8   3468.58   3036.94    396.24 o   -2
  -9  -4   8   3468.58   3036.94    396.24 o    1
   5   4   9      0.02    -79.44    405.60 <    2
   5   5 -12   2766.01   2201.24    636.21 o   -2
   1  -5 -12   2766.01   2201.24    636.21 o    1
   5   5 -11      1.59    128.02    496.85 <    2
   5   5 -10   1983.83   1664.53    427.32 o   -2
   0  -5 -10   1983.83   1664.53    427.32 o    1
   5   5  -9    170.87    350.05    343.72 <    2
   5   5  -8   4148.89   3936.18    353.75 o   -2
  -1  -5  -8   4148.89   3936.18    353.75 o    1
   5   5  -7   1163.33   1220.72    381.23 o    2
   5   5  -6   6978.83   6501.31    427.43 o   -2
  -2  -5  -6   6978.83   6501.31    427.43 o    1
   5   5  -5    184.46    127.73    331.29 <    2
   5   5  -4  43755.20  43588.00    406.35 o   -2
  -3  -5  -4  43755.20  43588.00    406.35 o    1
   5   5  -3    556.65    607.46    355.09 <    2
   5   5  -2   1952.60   2011.64    348.46 o   -2
  -4  -5  -2   1952.60   2011.64    348.46 o    1
   5   5  -1    638.93    696.45    314.99 <    2
   5   5   1     79.63     49.86    328.64 <    2
   5   5   2  68930.10  69099.80    478.24 o   -2
  -6  -5   2  68930.10  69099.80    478.24 o    1
   5   5   3    137.15    327.86    337.98 <    2
   5   5   4    522.01    385.84    447.16 <   -2
  -7  -5   4    522.01    385.84    447.16 <    1
   5   5   5    125.13    419.91    336.84 <    2
   5   5   6   1992.76   2548.84    512.18 o   -2
  -8  -5   6   1992.76   2548.84    512.18 o    1
   5   5   7     22.73    -95.24    369.48 <    2
   5   5   8  11810.20  11058.20    423.49 o   -2
  -9  -5   8  11810.20  11058.20    423.49 o    1
   5   5   9     42.22    335.21    411.20 <    2
   5   6 -11    124.49    311.45    468.11 <    2
   5   6 -10    387.03    167.76    405.28 <   -2
   0  -6 -10    387.03    167.76    405.28 <    1
   5   6  -9    140.41    159.85    418.69 <    2
   5   6  -8    980.51   1494.16    385.58 o   -2
  -1  -6  -8    980.51   1494.16    385.58 o    1
   5   6  -7    485.44    372.86    355.98 <    2
   5   6  -6  11622.80  10783.10    327.62 o   -2
  -2  -6  -6  11622.80  10783.10    327.62 o    1
   5   6  -5     44.95    393.22    314.79 <    2
   5   6  -4    579.52    491.51    335.24 <   -2
  -3  -6  -4    579.52    491.51    335.24 <    1
   5   6  -3    473.86    315.79    336.18 <    2
   5   6  -2   8057.14   7968.78    385.17 o   -2
  -4  -6  -2   8057.14   7968.78    385.17 o    1
   5   6  -1   1031.01    868.06    337.81 <    2
   5   6   1    200.09     79.99    325.08 <    2
   5   6   2    584.01    766.39    470.32 <   -2
  -6  -6   2    584.01    766.39    470.32 <    1
   5   6   3    876.43   1026.39    337.27 o    2
   5   6   4   3978.21   4626.79    432.74 o   -2
  -7  -6   4   3978.21   4626.79    432.74 o    1
   5   6   5    330.70     10.64    337.39 <    2
   5   6   6   8120.86   8407.39    470.84 o   -2
  -8  -6   6   8120.86   8407.39    470.84 o    1
   5   6   7      2.82    259.92    346.01 <    2
   5   6   8    486.59    335.52    411.00 <   -2
  -9  -6   8    486.59    335.52    411.00 <    1
   5   6   9      0.84    461.94    419.86 <    2
   5   7 -11      0.97    171.27    513.18 <    2
   5   7 -10    266.09    276.26    424.76 <   -2
   0  -7 -10    266.09    276.26    424.76 <    1
   5   7  -9     24.08    329.52    443.33 <    2
   5   7  -8    563.64    508.65    442.17 <   -2
  -1  -7  -8    563.64    508.65    442.17 <    1
   5   7  -7     79.86    -37.09    484.92 <    2
   5   7  -6  73413.10  73465.00    434.17 o   -2
  -2  -7  -6  73413.10  73465.00    434.17 o    1
   5   7  -5   1366.49   1460.30    371.99 o    2
   5   7  -4   2708.41   2912.07    396.93 o   -2
  -3  -7  -4   2708.41   2912.07    396.93 o    1
   5   7  -3    307.85    560.67    371.38 <    2
   5   7  -2   2580.69   2329.54    361.07 o   -2
  -4  -7  -2   2580.69   2329.54    361.07 o    1
   5   7  -1     14.83     69.92    354.42 <    2
   5   7   1     56.98     72.69    318.26 <    2
   5   7   2   9807.59  10527.70    501.87 o   -2
  -6  -7   2   9807.59  10527.70    501.87 o    1
   5   7   3      0.42    -28.36    309.61 <    2
   5   7   4   1067.05   1890.16    482.25 o   -2
  -7  -7   4   1067.05   1890.16    482.25 o    1
   5   7   5     15.24    217.94    321.21 <    2
   5   7   6   6106.35   7042.73    471.33 o   -2
  -8  -7   6   6106.35   7042.73    471.33 o    1
   5   7   7     65.33     32.46    397.05 <    2
   5   7   8  10007.10   8169.81    451.19 o   -2
  -9  -7   8  10007.10   8169.81    451.19 o    1
   5   7   9     16.87    189.47    507.92 <    2
   5   8 -11    431.43    287.68    573.50 <    2
   5   8 -10    702.82    661.58    501.11 <   -2
   0  -8 -10    702.82    661.58    501.11 <    1
   5   8  -9    484.20    746.01    473.00 <    2
   5   8  -8  11545.90  11706.00    467.11 o   -2
  -1  -8  -8  11545.90  11706.00    467.11 o    1
   5   8  -7    109.90    460.24    415.54 <    2
   5   8  -6   3931.85   4139.55    367.45 o   -2
  -2  -8  -6   3931.85   4139.55    367.45 o    1
   5   8  -5      0.00    -45.60    330.63 <    2
   5   8  -4  13535.50  13043.90    361.88 o   -2
  -3  -8  -4  13535.50  13043.90    361.88 o    1
   5   8  -3    185.77    123.68    344.92 <    2
   5   8  -2   3820.45   3644.21    332.04 o   -2
  -4  -8  -2   3820.45   3644.21    332.04 o    1
   5   8  -1    901.46    925.84    362.29 <    2
   5   8   1   1411.80   1648.51    328.80 o    2
   5   8   2   5978.78   5839.12    492.81 o   -2
  -6  -8   2   5978.78   5839.12    492.81 o    1
   5   8   3     91.21    228.39    341.94 <    2
   5   8   4     62.73    359.54    444.84 <   -2
  -7  -8   4     62.73    359.54    444.84 <    1
   5   8   5      6.63     64.17    361.92 <    2
   5   8   6   3867.87   3965.74    407.56 o   -2
  -8  -8   6   3867.87   3965.74    407.56 o    1
   5   8   7     40.09     41.29    392.63 <    2
   5   8   8   1485.99   1432.33    424.04 o   -2
  -9  -8   8   1485.99   1432.33    424.04 o    1
   5   9 -11      0.46   -124.77    544.57 <    2
   5   9 -10   2263.24   1847.63    501.69 o   -2
   0  -9 -10   2263.24   1847.63    501.69 o    1
   5   9  -9     10.07    201.50    492.60 <    2
   5   9  -8   4621.98   3977.16    401.12 o   -2
  -1  -9  -8   4621.98   3977.16    401.12 o    1
   5   9  -7     43.79    235.98    413.86 <    2
   5   9  -6   1012.39   1096.21    373.55 <   -2
  -2  -9  -6   1012.39   1096.21    373.55 <    1
   5   9  -5     63.54    -48.47    351.88 <    2
   5   9  -4  32208.90  32444.70    376.07 o   -2
  -3  -9  -4  32208.90  32444.70    376.07 o    1
   5   9  -3     39.81    222.42    347.25 <    2
   5   9  -2   2786.53   2489.55    480.69 o   -2
  -4  -9  -2   2786.53   2489.55    480.69 o    1
   5   9  -1    186.97    174.19    369.40 <    2
   5   9   1      5.21      9.95    333.61 <    2
   5   9   2  50280.90  51119.80    512.74 o   -2
  -6  -9   2  50280.90  51119.80    512.74 o    1
   5   9   3     49.87     94.50    330.17 <    2
   5   9   4    653.32    650.06    410.25 <   -2
  -7  -9   4    653.32    650.06    410.25 <    1
   5   9   5      1.72    452.90    397.51 <    2
   5   9   6    999.44   1467.50    455.08 o   -2
  -8  -9   6    999.44   1467.50    455.08 o    1
   5   9   7     51.74      1.81    388.27 <    2
   5   9   8   9039.43   7390.50    461.31 o   -2
  -9  -9   8   9039.43   7390.50    461.31 o    1
   5  10 -10     67.72    282.53    599.32 <   -2
   0 -10 -10     67.72    282.53    599.32 <    1
   5  10  -9    171.99    -61.30    500.27 <    2
   5  10  -8   4980.03   5350.19    486.78 o   -2
  -1 -10  -8   4980.03   5350.19    486.78 o    1
   5  10  -7    368.65    320.41    440.86 <    2
   5  10  -6   4210.82   4371.92    401.86 o   -2
  -2 -10  -6   4210.82   4371.92    401.86 o    1
   5  10  -5      2.61    203.46    366.70 <    2
   5  10  -4   1714.03   2041.49    351.63 o   -2
  -3 -10  -4   1714.03   2041.49    351.63 o    1
   5  10  -3    624.83    614.82    353.01 <    2
   5  10  -2   2190.53   2361.65    458.71 o   -2
  -4 -10  -2   2190.53   2361.65    458.71 o    1
   5  10  -1   1227.56   1686.76    377.03 o    2
   5  10   1    227.53    430.55    375.47 <    2
   5  10   2   1349.37   1766.95    473.20 o   -2
  -6 -10   2   1349.37   1766.95    473.20 o    1
   5  10   3    712.37    802.65    389.05 <    2
   5  10   4    424.15    491.42    396.71 <   -2
  -7 -10   4    424.15    491.42    396.71 <    1
   5  10   5    166.54    205.09    371.49 <    2
   5  10   6   4188.69   4270.18    503.46 o   -2
  -8 -10   6   4188.69   4270.18    503.46 o    1
   5  10   7     36.03     67.89    429.61 <    2
   5  10   8    844.60    599.10    583.18 <   -2
  -9 -10   8    844.60    599.10    583.18 <    1
   5  11 -10    176.81    -40.54    565.06 <   -2
   0 -11 -10    176.81    -40.54    565.06 <    1
   5  11  -9      5.44    406.13    520.42 <    2
   5  11  -8    103.79    396.85    496.78 <   -2
  -1 -11  -8    103.79    396.85    496.78 <    1
   5  11  -7    118.97   -184.65    442.25 <    2
   5  11  -6  48413.30  53704.60    484.18 o   -2
  -2 -11  -6  48413.30  53704.60    484.18 o    1
   5  11  -5    294.72    146.79    396.45 <    2
   5  11  -4    332.79    400.80    363.77 <   -2
  -3 -11  -4    332.79    400.80    363.77 <    1
   5  11  -3     20.09    -40.07    357.45 <    2
   5  11  -2    881.63    684.32    429.84 <   -2
  -4 -11  -2    881.63    684.32    429.84 <    1
   5  11  -1    360.52    634.64    389.84 <    2
   5  11   1     34.12    -17.98    435.41 <    2
   5  11   2   2043.58   1952.89    496.14 o   -2
  -6 -11   2   2043.58   1952.89    496.14 o    1
   5  11   3     52.56    112.70    438.13 <    2
   5  11   4    826.68   1052.42    496.66 <   -2
  -7 -11   4    826.68   1052.42    496.66 <    1
   5  11   5      0.70    579.58    393.47 <    2
   5  11   6   4407.77   4242.08    520.71 o   -2
  -8 -11   6   4407.77   4242.08    520.71 o    1
   5  11   7     42.68    -78.27    526.07 <    2
   5  12 -10      3.12    692.12   1071.54 <   -2
   0 -12 -10      3.12    692.12   1071.54 <    1
   5  12  -9    439.77    696.83    632.48 <    2
   5  12  -8   2732.18   3130.74    506.21 o   -2
  -1 -12  -8   2732.18   3130.74    506.21 o    1
   5  12  -7      1.73   -146.48    477.48 <    2
   5  12  -6   4004.13   3772.48    397.15 o   -2
  -2 -12  -6   4004.13   3772.48    397.15 o    1
   5  12  -5     10.82     74.12    374.32 <    2
   5  12  -4    718.55    864.15    358.62 <   -2
  -3 -12  -4    718.55    864.15    358.62 <    1
   5  12  -3     63.99    458.99    447.92 <    2
   5  12  -2    101.14     88.17    421.89 <   -2
  -4 -12  -2    101.14     88.17    421.89 <    1
   5  12  -1    197.15    149.28    407.17 <    2
   5  12   1   1503.78   1845.25    402.01 o    2
   5  12   2    449.41    721.69    443.93 <   -2
  -6 -12   2    449.41    721.69    443.93 <    1
   5  12   3     17.56    126.21    431.78 <    2
   5  12   4    369.68    685.26    478.50 <   -2
  -7 -12   4    369.68    685.26    478.50 <    1
   5  12   5      0.16    445.66    455.13 <    2
   5  12   6   3155.38   2811.62    504.75 o   -2
  -8 -12   6   3155.38   2811.62    504.75 o    1
   5  12   7     84.63    105.25    504.49 <    2
   5  13  -9      1.34    -82.05    608.74 <    2
   5  13  -8   2236.52   1909.80    516.78 o   -2
  -1 -13  -8   2236.52   1909.80    516.78 o    1
   5  13  -7      0.19    410.01    455.19 <    2
   5  13  -6   1310.97   1662.00    433.77 o   -2
  -2 -13  -6   1310.97   1662.00    433.77 o    1
   5  13  -5    880.80    395.31    430.24 <    2
   5  13  -4  15959.60  16134.90    419.64 o   -2
  -3 -13  -4  15959.60  16134.90    419.64 o    1
   5  13  -3     58.82    261.37    432.49 <    2
   5  13  -2   1495.87   1393.21    466.32 <   -2
  -4 -13  -2   1495.87   1393.21    466.32 <    1
   5  13  -1    125.97     96.26    452.31 <    2
   5  13   1     48.73     51.56    417.53 <    2
   5  13   2  20483.60  22210.10    535.83 o   -2
  -6 -13   2  20483.60  22210.10    535.83 o    1
   5  13   3      0.90    565.43    422.20 <    2
   5  13   4    260.88    579.66    519.53 <   -2
  -7 -13   4    260.88    579.66    519.53 <    1
   5  13   5     28.69    -99.71    467.22 <    2
   5  13   6    666.05    776.57    585.82 <   -2
  -8 -13   6    666.05    776.57    585.82 <    1
   5  14  -8   7216.16   7454.94    488.10 o   -2
  -1 -14  -8   7216.16   7454.94    488.10 o    1
   5  14  -7    286.92    282.70    455.77 <    2
   5  14  -6   1707.45   1427.66    458.29 o   -2
  -2 -14  -6   1707.45   1427.66    458.29 o    1
   5  14  -5     14.43    104.50    438.75 <    2
   5  14  -4   6402.32   5884.92    458.86 o   -2
  -3 -14  -4   6402.32   5884.92    458.86 o    1
   5  14  -3    225.43    209.62    489.60 <    2
   5  14  -2   3687.63   3440.59    452.46 o   -2
  -4 -14  -2   3687.63   3440.59    452.46 o    1
   5  14  -1    393.88    306.47    505.22 <    2
   5  14   1      8.27     25.97    387.88 <    2
   5  14   2   1642.15   1483.63    456.62 o   -2
  -6 -14   2   1642.15   1483.63    456.62 o    1
   5  14   3    407.21    609.84    441.76 <    2
   5  14   4     94.50     84.71    529.75 <   -2
  -7 -14   4     94.50     84.71    529.75 <    1
   5  14   5     66.04    505.23    455.63 <    2
   5  14   6   1379.71    743.31    540.33 <   -2
  -8 -14   6   1379.71    743.31    540.33 <    1
   5  15  -8    110.95    154.05    503.54 <   -2
  -1 -15  -8    110.95    154.05    503.54 <    1
   5  15  -7    259.55    478.85    505.57 <    2
   5  15  -6  18131.90  18288.50    474.82 o   -2
  -2 -15  -6  18131.90  18288.50    474.82 o    1
   5  15  -5      5.27   -226.88    481.68 <    2
   5  15  -4    301.79     97.32    457.11 <   -2
  -3 -15  -4    301.79     97.32    457.11 <    1
   5  15  -3    120.17    380.15    504.99 <    2
   5  15  -2    170.85    429.08    458.13 <   -2
  -4 -15  -2    170.85    429.08    458.13 <    1
   5  15  -1    354.50    355.10    477.94 <    2
   5  15   1     37.91     63.90    453.92 <    2
   5  15   2   1933.63   2279.71    495.49 o   -2
  -6 -15   2   1933.63   2279.71    495.49 o    1
   5  15   3     43.57    -19.05    426.84 <    2
   5  15   4    471.54    377.98    560.38 <   -2
  -7 -15   4    471.54    377.98    560.38 <    1
   5  15   5     20.47    380.44    471.26 <    2
   5  16  -7      9.52     39.59    511.11 <    2
   5  16  -6   2445.66   2016.74    529.54 o   -2
  -2 -16  -6   2445.66   2016.74    529.54 o    1
   5  16  -5      0.99    -62.41    465.45 <    2
   5  16  -4    242.50    341.02    478.52 <   -2
  -3 -16  -4    242.50    341.02    478.52 <    1
   5  16  -3      0.66    148.82    499.72 <    2
   5  16  -2    354.70    616.09    541.28 <   -2
  -4 -16  -2    354.70    616.09    541.28 <    1
   5  16  -1     35.34    389.49    468.71 <    2
   5  16   1    704.89    603.48    471.72 <    2
   5  16   2     59.39     91.79    487.98 <   -2
  -6 -16   2     59.39     91.79    487.98 <    1
   5  16   3     12.69   -287.27    453.54 <    2
   5  16   4    649.38    677.99    595.84 <   -2
  -7 -16   4    649.38    677.99    595.84 <    1
   5  17  -6   1791.18   1453.81    562.45 <   -2
  -2 -17  -6   1791.18   1453.81    562.45 <    1
   5  17  -5    627.36    503.15    492.29 <    2
   5  17  -4   3588.74   3348.10    531.64 o   -2
  -3 -17  -4   3588.74   3348.10    531.64 o    1
   5  17  -3    176.82    262.45    500.37 <    2
   5  17  -2    379.01    373.89    603.40 <   -2
  -4 -17  -2    379.01    373.89    603.40 <    1
   5  17  -1     28.77    235.02    551.45 <    2
   5  17   1     33.95     18.57    505.05 <    2
   5  17   2   7371.92   6984.11    514.51 o   -2
  -6 -17   2   7371.92   6984.11    514.51 o    1
   5  17   3      0.22     63.05    427.04 <    2
   5  17   4    113.98    362.29    897.08 <   -2
  -7 -17   4    113.98    362.29    897.08 <    1
   5  18  -5      2.06   -241.24    605.55 <    2
   5  18  -4   3927.58   2694.94    570.47 o   -2
  -3 -18  -4   3927.58   2694.94    570.47 o    1
   5  18  -3     43.00    160.32    638.93 <    2
   5  18  -2   6104.58   4746.80    640.43 o   -2
  -4 -18  -2   6104.58   4746.80    640.43 o    1
   5  18  -1     47.19    160.58    527.67 <    2
   5  18   1    182.31      1.65    595.04 <    2
   5  18   2   1293.22    722.55    521.70 <   -2
  -6 -18   2   1293.22    722.55    521.70 <    1
   5  19  -3    173.46    212.85    681.61 <    2
   5  19  -2     15.24    361.01    581.13 <   -2
  -4 -19  -2     15.24    361.01    581.13 <    1
   5  19  -1    252.36    352.72    582.03 <    2
   6   0 -12   9443.12   8074.32    630.17 o   -2
   0   0 -12   9443.12   8074.32    630.17 o    1
   6   0 -10   3273.33   3365.81    504.39 o   -2
  -1   0 -10   3273.33   3365.81    504.39 o    1
   6   0  -8   4032.91   3609.19    453.42 o   -2
  -2   0  -8   4032.91   3609.19    453.42 o    1
   6   0  -6  32292.40  31966.10    531.98 o   -2
  -3   0  -6  32292.40  31966.10    531.98 o    1
   6   0  -4    461.17    545.97    492.00 <   -2
  -4   0  -4    461.17    545.97    492.00 <    1
   6   0  -2   2293.82   2766.00    450.40 o   -2
  -5   0  -2   2293.82   2766.00    450.40 o    1
   6   0   2   1104.79    941.68    481.93 <   -2
  -7   0   2   1104.79    941.68    481.93 <    1
   6   0   4  12123.40  12737.40    510.30 o   -2
  -8   0   4  12123.40  12737.40    510.30 o    1
   6   0   6    845.99   1758.47    530.14 o   -2
  -9   0   6    845.99   1758.47    530.14 o    1
   6   0   8    927.65    716.66    536.87 <   -2
 -10   0   8    927.65    716.66    536.87 <    1
   6   1 -12    444.58    466.66    458.89 <   -2
   0  -1 -12    444.58    466.66    458.89 <    1
   6   1 -11    418.66    432.88    386.30 <    2
   6   1 -10   5456.43   5365.66    382.14 o   -2
  -1  -1 -10   5456.43   5365.66    382.14 o    1
   6   1  -9    661.21    636.20    339.50 <    2
   6   1  -8  12571.20  13553.60    326.09 o   -2
  -2  -1  -8  12571.20  13553.60    326.09 o    1
   6   1  -7    405.54    438.46    292.82 <    2
   6   1  -6   1495.22   1106.97    332.90 o   -2
  -3  -1  -6   1495.22   1106.97    332.90 o    1
   6   1  -5      1.78    349.52    299.08 <    2
   6   1  -4   5171.09   5257.83    339.67 o   -2
  -4  -1  -4   5171.09   5257.83    339.67 o    1
   6   1  -3    673.57    558.71    331.71 <    2
   6   1  -2  50637.30  47944.10    378.81 o   -2
  -5  -1  -2  50637.30  47944.10    378.81 o    1
   6   1  -1   1608.59   1595.18    316.54 o    2
   6   1   1   2355.50   2776.76    337.83 o    2
   6   1   2    336.12    337.00    322.15 <   -2
  -7  -1   2    336.12    337.00    322.15 <    1
   6   1   3    712.21    763.51    306.89 <    2
   6   1   4  22777.90  22675.30    331.76 o   -2
  -8  -1   4  22777.90  22675.30    331.76 o    1
   6   1   5    195.25    383.00    348.15 <    2
   6   1   6   5380.87   4902.31    373.48 o   -2
  -9  -1   6   5380.87   4902.31    373.48 o    1
   6   1   7      0.37    216.07    381.65 <    2
   6   1   8     83.98    257.59    371.19 <   -2
 -10  -1   8     83.98    257.59    371.19 <    1
   6   1   9      0.64   -162.97    531.06 <    2
   6   2 -12    353.10    486.70    427.42 <   -2
   0  -2 -12    353.10    486.70    427.42 <    1
   6   2 -11      0.76   -300.78    422.04 <    2
   6   2 -10  19097.70  20070.10    410.18 o   -2
  -1  -2 -10  19097.70  20070.10    410.18 o    1
   6   2  -9      9.12    116.79    330.10 <    2
   6   2  -8    931.74    903.50    338.37 <   -2
  -2  -2  -8    931.74    903.50    338.37 <    1
   6   2  -7     99.95    271.44    290.70 <    2
   6   2  -6   5921.95   5477.69    325.31 o   -2
  -3  -2  -6   5921.95   5477.69    325.31 o    1
   6   2  -5     33.55   -130.31    350.70 <    2
   6   2  -4  62295.30  59609.50    439.23 o   -2
  -4  -2  -4  62295.30  59609.50    439.23 o    1
   6   2  -3    777.58    522.36    356.26 <    2
   6   2  -2   4193.47   3941.81    362.70 o   -2
  -5  -2  -2   4193.47   3941.81    362.70 o    1
   6   2  -1     34.15    -22.03    330.06 <    2
   6   2   1     81.47    -96.32    282.24 <    2
   6   2   2  52727.90  52252.40    464.48 o   -2
  -7  -2   2  52727.90  52252.40    464.48 o    1
   6   2   3      9.68    -90.56    277.16 <    2
   6   2   4   5728.99   6657.78    462.90 o   -2
  -8  -2   4   5728.99   6657.78    462.90 o    1
   6   2   5     50.04    309.04    334.10 <    2
   6   2   6   3993.60   3977.67    365.06 o   -2
  -9  -2   6   3993.60   3977.67    365.06 o    1
   6   2   7      0.08   -334.14    382.98 <    2
   6   2   8    748.33    682.17    431.51 <   -2
 -10  -2   8    748.33    682.17    431.51 <    1
   6   3 -12    129.18    288.66    621.54 <   -2
   0  -3 -12    129.18    288.66    621.54 <    1
   6   3 -11    270.59    425.32    444.16 <    2
   6   3 -10  11847.40  11412.20    414.64 o   -2
  -1  -3 -10  11847.40  11412.20    414.64 o    1
   6   3  -9    848.71    601.38    372.36 <    2
   6   3  -8   2031.78   2171.08    388.56 o   -2
  -2  -3  -8   2031.78   2171.08    388.56 o    1
   6   3  -7    428.85    360.64    365.11 <    2
   6   3  -6    366.75    470.84    378.15 <   -2
  -3  -3  -6    366.75    470.84    378.15 <    1
   6   3  -5      0.06     89.87    409.38 <    2
   6   3  -4  25077.00  23249.70    550.00 o   -2
  -4  -3  -4  25077.00  23249.70    550.00 o    1
   6   3  -3    350.59    367.48    354.59 <    2
   6   3  -2  17721.80  16953.90    354.27 o   -2
  -5  -3  -2  17721.80  16953.90    354.27 o    1
   6   3  -1    829.35    520.83    319.89 <    2
   6   3   1    526.13    432.24    332.03 <    2
   6   3   2   2768.52   2560.02    374.03 o   -2
  -7  -3   2   2768.52   2560.02    374.03 o    1
   6   3   3    876.09   1062.32    304.49 o    2
   6   3   4  16230.60  17314.90    502.65 o   -2
  -8  -3   4  16230.60  17314.90    502.65 o    1
   6   3   5     71.44    -66.67    325.65 <    2
   6   3   6   6571.47   6148.28    382.48 o   -2
  -9  -3   6   6571.47   6148.28    382.48 o    1
   6   3   7     30.87    -14.31    358.41 <    2
   6   3   8    430.06    427.59    416.14 <   -2
 -10  -3   8    430.06    427.59    416.14 <    1
   6   4 -11      0.23    -86.89    460.83 <    2
   6   4 -10   3663.51   3656.88    403.92 o   -2
  -1  -4 -10   3663.51   3656.88    403.92 o    1
   6   4  -9    152.23    121.12    367.55 <    2
   6   4  -8   3331.62   2957.35    360.26 o   -2
  -2  -4  -8   3331.62   2957.35    360.26 o    1
   6   4  -7    353.15    387.49    341.93 <    2
   6   4  -6  26525.80  26065.20    367.66 o   -2
  -3  -4  -6  26525.80  26065.20    367.66 o    1
   6   4  -5    626.72    820.98    330.56 <    2
   6   4  -4   6544.04   6643.50    339.81 o   -2
  -4  -4  -4   6544.04   6643.50    339.81 o    1
   6   4  -3   1123.12   1141.64    361.25 o    2
   6   4  -2   2193.98   2248.90    363.48 o   -2
[truncated: 80,803 more chars]
